# Supplementary material for: Three-component reaction between isatoic anhydride, amine and meth­yl-subs­tituted furyl­acryl­alde­hydes: crystal structures of 3-benzyl-2-[(E)-2-(5-methylfuran-2-yl)vin­yl]-2,3-di­hydro­quinazolin-4(1H)-one, 3-benzyl-2-[(E)-2-(furan-2-yl)-1-methyl­vin­yl]-2,3-di­hydro­quinazolin-4(1H)-one and 3-(furan-2-ylmeth­yl)-2-[(E)-2-(furan-2-yl)-1-methyl­vin­yl]-2,3-di­hydro­quinazolin-4(1H)-one
Source: Acta Crystallogr E Crystallogr Commun. 2018 Jul 13;74(Pt 8):1101–6. doi: 10.1107/S2056989018009982 (PMC6072988; doi:10.1107/S2056989018009982)
Supplement: Supplementary file 1 [file e-74-01101-sup1.cif]

##############################################################################
#                                                                            #
# This CIF contains the data in a paper accepted for publication in          #
# Acta Crystallographica Section E. It conforms to the requirements of       #
# Notes for Authors for Acta Crystallographica Section E, and has been       #
# peer reviewed under the auspices of the IUCr Commission on Journals.       #
#                                                                            #
# Full details of the Crystallographic Information File format               #
# are given in the paper "The Crystallographic Information File (CIF):       #
# a New Standard Archive File for Crystallography" by S. R. Hall, F. H.      #
# Allen and I. D. Brown [Acta Cryst. (1991), A47, 655-685].                  #
#                                                                            #
# The current version of the core CIF dictionary is obtainable from          #
# ftp://ftp.iucr.org/pub/cif_core.dic.                                       #
#                                                                            #
# Software is freely available for graphical display of the structure(s)     #
# in this CIF. For information consult the CIF software page                 #
# http://www.iucr.org/resources/cif/software.                                #
#                                                                            #
# This file may be used for bona fide research purposes within the           #
# scientific community so long as proper attribution is given to the journal # 
# article from which it was obtained.                                        #
#                                                                            #
##############################################################################
data_global
_audit_creation_method
                       'from SHELXL97 CIF aIt is very nd IUCr SHELXL97-template'
_journal_date_recd_electronic     2018-06-12
_journal_date_accepted     2018-07-11
_journal_name_full     'Acta Crystallographica, Section E'
_journal_year     2018
_journal_volume     74
_journal_issue      8
_journal_page_first     1101
_journal_page_last     1106
_journal_paper_category     GO
_journal_paper_doi     10.1107/S2056989018009982
_journal_coeditor_code     YK2115
_publ_contact_author_name     'Victor N. Khrustalev'
_publ_contact_author_address
;
Inorganic Chemistry Department,
Peoples' Friendship University of Russia (RUDN University),
6 Miklukho-Maklay St., Moscow 117198, Russian Federation
;
_publ_contact_author_email     'vnkhrustalev@gmail.com, toflavien@yahoo.fr'
_publ_contact_author_fax     '+7-495-4339588'
_publ_contact_author_phone     '+7-495-9550976'
_publ_section_title
;\
Three-component reaction between isatoic anhydride, amine and
methylsubstituted furylacrylaldehydes: crystal structures of
3-benzyl-2-[(<i>E</i>)-2-(5-methylfuran-2-yl)vinyl]-2,3-dihydroquinazolin-\
4(1<i>H</i>)-one,
3-benzyl-2-[(<i>E</i>)-2-(furan-2-yl)-1-methylvinyl]-2,3-dihydroquinazolin-\
4(1<i>H</i>)-one and
3-(furan-2-ylmethyl)-2-[(<i>E</i>)-2-(furan-2-yl)-1-methylvinyl]-2,3-\
dihydroquinazolin-4(1<i>H</i>)-one
;
_publ_section_title_footnote     .
loop_
    _publ_author_name
    _publ_author_footnote
    _publ_author_address
    'Vladimir P. Zaytsev' .
;
Organic Chemistry Department,
Peoples' Friendship University of Russia (RUDN University),
6 Miklukho-Maklay St., Moscow 117198, Russian Federation
;
    'Elena A. Sorokina' .
;
Organic Chemistry Department,
Peoples' Friendship University of Russia (RUDN University),
6 Miklukho-Maklay St., Moscow 117198, Russian Federation
;
    'Elisaveta A. Kvyatkovskaya' .
;
Organic Chemistry Department,
Peoples' Friendship University of Russia (RUDN University),
6 Miklukho-Maklay St., Moscow 117198, Russian Federation
;
    'Flavien A. A. Toze' .
;
Department of Chemistry, Faculty of Sciences, University of Douala,
PO Box 24157, Douala, Republic of Cameroon
;
    'Shashank N. Mhaldar' .
;
Department of Chemistry, Goa University,
Taleigao Plateau, Goa 403 206, India
;
    'Pavel V. Dorovatovskii' .
;
National Research Centre "Kurchatov Institute",
1 Acad. Kurchatov Sq., Moscow 123182, Russian Federation
;
    'Victor N. Khrustalev' .
;
National Research Centre "Kurchatov Institute",
1 Acad. Kurchatov Sq., Moscow 123182, Russian Federation
Inorganic Chemistry Department,
Peoples' Friendship University of Russia (RUDN University),
6 Miklukho-Maklay St., Moscow 117198, Russian Federation
;
_publ_section_synopsis
;
Three
3-arylmethyl-2-[(<i>E</i>)-2-(furan-2-yl)vinyl]-2,3-dihydroquinazolin-4-ones
-- the products of a three-component reaction between isatoic anhydride, amine
and furan-2-ylmethylacrylaldehyde were studied by X-ray diffraction.
;
data_I
_audit_creation_method     SHELXL-2014/6
_chemical_name_systematic
;\
3-Benzyl-2-[(<i>E</i>)-2-(5-methylfuran-2-yl)vinyl]-2,3-dihydroquinazolin-\
4(1<i>H</i>)-one
;
_chemical_name_common     ?
_chemical_formula_moiety     'C22 H20 N2 O2'
_chemical_formula_sum     'C22 H20 N2 O2'
_chemical_formula_iupac     'C22 H20 N2 O2'
_chemical_formula_weight     344.40
_chemical_melting_point     ?
_shelx_space_group_comment
;
The symmetry employed for this shelxl refinement is uniquely defined
by the following loop, which should always be used as a source of
symmetry information in preference to the above space-group names.
They are only intended as comments.
;
_space_group_crystal_system     monoclinic
_space_group_name_H-M_alt     'P 21/n'
_space_group_name_Hall     '-P 2yn'
loop_
    _space_group_symop_operation_xyz
    'x, y, z'
    '-x+1/2, y+1/2, -z+1/2'
    '-x, -y, -z'
    'x-1/2, -y-1/2, z-1/2'
_cell_length_a     7.9416(16)
_cell_length_b     19.202(4)
_cell_length_c     12.497(3)
_cell_angle_alpha     90
_cell_angle_beta     99.663(3)
_cell_angle_gamma     90
_cell_volume     1878.7(7)
_cell_formula_units_Z     4
_cell_measurement_reflns_used     500
_cell_measurement_theta_min     3.5
_cell_measurement_theta_max     35.0
_cell_measurement_temperature     100(2)
_exptl_crystal_description     needle
_exptl_crystal_colour     colourless
_exptl_crystal_size_max     0.25
_exptl_crystal_size_mid     0.08
_exptl_crystal_size_min     0.03
_exptl_crystal_density_diffrn     1.218
_exptl_crystal_density_meas     ?
_exptl_crystal_density_method     ?
_exptl_crystal_F_000     728
_exptl_absorpt_coefficient_mu     0.162
_exptl_absorpt_correction_type     multi-scan
_exptl_absorpt_process_details
;
(<i>SCALA</i>; Evans, 2006)
;
_shelx_estimated_absorpt_T_min     0.957
_shelx_estimated_absorpt_T_max     0.995
_exptl_absorpt_correction_T_min     0.950
_exptl_absorpt_correction_T_max     0.990
_diffrn_ambient_temperature     100(2)
_diffrn_radiation_type     synchrotron
_diffrn_radiation_wavelength     0.96990
_diffrn_measurement_device_type     'Rayonix SX165 CCD'
_diffrn_measurement_method     '/f scan'
_diffrn_detector_area_resol_mean     ?
_diffrn_reflns_number     20568
_diffrn_reflns_av_R_equivalents     0.0802
_diffrn_reflns_theta_min     3.672
_diffrn_reflns_theta_max     38.405
_diffrn_reflns_theta_full     35.587
_diffrn_measured_fraction_theta_max     0.914
_diffrn_measured_fraction_theta_full     0.960
_diffrn_reflns_limit_h_min     -8
_diffrn_reflns_limit_h_max     9
_diffrn_reflns_limit_k_min     -24
_diffrn_reflns_limit_k_max     24
_diffrn_reflns_limit_l_min     -15
_diffrn_reflns_limit_l_max     15
_refine_special_details     ?
_reflns_number_total     3781
_reflns_number_gt     2264
_reflns_threshold_expression     'I > 2\s(I)'
_refine_ls_structure_factor_coef     Fsqd
_refine_ls_matrix_type     full
_refine_ls_R_factor_all     0.1355
_refine_ls_R_factor_gt     0.0969
_refine_ls_wR_factor_gt     0.1970
_refine_ls_wR_factor_ref     0.2184
_refine_ls_goodness_of_fit_ref     0.998
_refine_ls_restrained_S_all     0.998
_refine_ls_number_reflns     3781
_refine_ls_number_parameters     240
_refine_ls_number_restraints     0
_refine_ls_hydrogen_treatment     mixed
_refine_ls_weighting_scheme     calc
_refine_ls_weighting_details     'w=1/[\s^2^(Fo^2^)] where P=(Fo^2^+2Fc^2^)/3'
_atom_sites_solution_hydrogens     mixed
_atom_sites_solution_primary     difmap
_atom_sites_solution_secondary     difmap
_refine_ls_shift/su_max     0.000
_refine_ls_shift/su_mean     0.000
_refine_diff_density_max     0.366
_refine_diff_density_min     -0.310
_refine_ls_extinction_method     SHELXL
_refine_ls_extinction_coef     0.085(8)
_refine_ls_extinction_expression
                                  'Fc^*^=kFc[1+0.001xFc^2^\l^3^/sin(2\q)]^-1/4^'
loop_
    _atom_type_symbol
    _atom_type_description
    _atom_type_scat_dispersion_real
    _atom_type_scat_dispersion_imag
    _atom_type_scat_source
    'C' 'C' 0.0070 0.0030
                         'International Tables Vol C Tables 4.2.6.8 and 6.1.1.4'
    'H' 'H' 0.0000 0.0000
                         'International Tables Vol C Tables 4.2.6.8 and 6.1.1.4'
    'N' 'N' 0.0130 0.0070
                         'International Tables Vol C Tables 4.2.6.8 and 6.1.1.4'
    'O' 'O' 0.0210 0.0120
                         'International Tables Vol C Tables 4.2.6.8 and 6.1.1.4'
_computing_data_collection
;
<i>Marccd</i> (Doyle, 2011)
;
_computing_cell_refinement
;
<i>iMosflm</i> (Battye <i>et al.</i>,  2011)
;
_computing_data_reduction
;
<i>iMosflm</i> (Battye <i>et al.</i>,  2011)
;
_computing_structure_solution
;
SHELXT (Sheldrick, 2015a)
;
_computing_structure_refinement
;
SHELXL (Sheldrick, 2015b)
;
_computing_molecular_graphics
;
SHELXTL (Sheldrick, 2008)
;
_computing_publication_material
;
SHELXTL (Sheldrick, 2008)
;
loop_
    _atom_site_type_symbol
    _atom_site_label
    _atom_site_fract_x
    _atom_site_fract_y
    _atom_site_fract_z
    _atom_site_U_iso_or_equiv
    _atom_site_adp_type
    _atom_site_calc_flag
    _atom_site_occupancy
    _atom_site_disorder_assembly
    _atom_site_disorder_group
    O O1 0.28682(18) 0.44379(6) 0.47756(11) 0.0354(5) Uani d 1 . .
    O O2 0.2968(2) 0.25305(7) 0.07159(12) 0.0523(5) Uani d 1 . .
    N N1 0.6282(3) 0.24206(7) 0.35460(14) 0.0350(5) Uani d 1 . .
    H H1 0.701(3) 0.2458(8) 0.4204(18) 0.042 Uiso d 1 . .
    C C2 0.4453(3) 0.24277(9) 0.35967(16) 0.0346(6) Uani d 1 . .
    H H2 0.4234 0.2060 0.4124 0.042 Uiso calc 1 . .
    N N3 0.3532(2) 0.22258(8) 0.25120(12) 0.0351(5) Uani d 1 . .
    C C4 0.3922(3) 0.25582(9) 0.16113(18) 0.0378(6) Uani d 1 . .
    C C4A 0.5591(3) 0.29244(9) 0.17600(15) 0.0347(6) Uani d 1 . .
    C C5 0.6075(3) 0.33384(9) 0.09282(15) 0.0428(7) Uani d 1 . .
    H H5 0.5278 0.3418 0.0283 0.051 Uiso calc 1 . .
    C C6 0.7685(3) 0.36302(10) 0.10347(17) 0.0440(7) Uani d 1 . .
    H H6 0.7987 0.3912 0.0472 0.053 Uiso calc 1 . .
    C C7 0.8863(3) 0.35072(9) 0.19744(18) 0.0437(6) Uani d 1 . .
    H H7 0.9980 0.3698 0.2039 0.052 Uiso calc 1 . .
    C C8 0.8432(3) 0.31105(9) 0.28204(17) 0.0398(6) Uani d 1 . .
    H H8 0.9249 0.3032 0.3457 0.048 Uiso calc 1 . .
    C C8A 0.6779(3) 0.28254(9) 0.27292(15) 0.0348(6) Uani d 1 . .
    C C9 0.3811(3) 0.31155(9) 0.39732(15) 0.0353(6) Uani d 1 . .
    H H9 0.3892 0.3518 0.3543 0.042 Uiso calc 1 . .
    C C10 0.3141(3) 0.31829(10) 0.48751(16) 0.0355(6) Uani d 1 . .
    H H10 0.3002 0.2769 0.5267 0.043 Uiso calc 1 . .
    C C11 0.2603(3) 0.38264(9) 0.53159(16) 0.0352(6) Uani d 1 . .
    C C12 0.1939(3) 0.39832(9) 0.62208(16) 0.0415(6) Uani d 1 . .
    H H12 0.1636 0.3661 0.6733 0.050 Uiso calc 1 . .
    C C13 0.1783(3) 0.47279(10) 0.62563(16) 0.0417(6) Uani d 1 . .
    H H13 0.1359 0.4991 0.6798 0.050 Uiso calc 1 . .
    C C14 0.2355(3) 0.49853(9) 0.53705(17) 0.0355(6) Uani d 1 . .
    C C15 0.2558(3) 0.56945(8) 0.49272(18) 0.0433(6) Uani d 1 . .
    H H15A 0.3767 0.5780 0.4903 0.065 Uiso calc 1 . .
    H H15B 0.2143 0.6042 0.5395 0.065 Uiso calc 1 . .
    H H15C 0.1897 0.5728 0.4193 0.065 Uiso calc 1 . .
    C C16 0.1931(3) 0.18476(10) 0.24752(16) 0.0416(6) Uani d 1 . .
    H H16A 0.1365 0.1808 0.1709 0.050 Uiso calc 1 . .
    H H16B 0.1170 0.2122 0.2866 0.050 Uiso calc 1 . .
    C C17 0.2130(3) 0.11236(10) 0.29657(16) 0.0377(6) Uani d 1 . .
    C C18 0.0692(3) 0.07756(11) 0.31936(18) 0.0490(7) Uani d 1 . .
    H H18 -0.0384 0.1003 0.3063 0.059 Uiso calc 1 . .
    C C19 0.0799(4) 0.00989(12) 0.3611(2) 0.0599(8) Uani d 1 . .
    H H19 -0.0201 -0.0134 0.3744 0.072 Uiso calc 1 . .
    C C20 0.2384(4) -0.02327(12) 0.38311(18) 0.0601(8) Uani d 1 . .
    H H20 0.2472 -0.0691 0.4121 0.072 Uiso calc 1 . .
    C C21 0.3821(4) 0.01103(10) 0.36237(16) 0.0485(7) Uani d 1 . .
    H H21 0.4904 -0.0112 0.3779 0.058 Uiso calc 1 . .
    C C22 0.3698(3) 0.07805(10) 0.31880(16) 0.0410(7) Uani d 1 . .
    H H22 0.4697 0.1007 0.3040 0.049 Uiso calc 1 . .
loop_
    _atom_site_aniso_label
    _atom_site_aniso_U_11
    _atom_site_aniso_U_22
    _atom_site_aniso_U_33
    _atom_site_aniso_U_12
    _atom_site_aniso_U_13
    _atom_site_aniso_U_23
    O1 0.0423(11) 0.0291(8) 0.0371(9) -0.0006(6) 0.0135(7) -0.0021(5)
    O2 0.0677(14) 0.0512(10) 0.0321(10) -0.0035(8) -0.0082(9) 0.0004(6)
    N1 0.0476(15) 0.0303(10) 0.0265(10) 0.0035(8) 0.0042(9) 0.0001(7)
    C2 0.0437(17) 0.0324(11) 0.0278(12) 0.0006(9) 0.0066(11) -0.0010(8)
    N3 0.0454(14) 0.0274(9) 0.0314(10) -0.0021(8) 0.0028(9) -0.0021(7)
    C4 0.0564(19) 0.0256(10) 0.0298(13) 0.0040(10) 0.0024(12) -0.0020(9)
    C4A 0.0507(17) 0.0254(10) 0.0286(12) 0.0041(10) 0.0088(11) -0.0025(8)
    C5 0.069(2) 0.0277(11) 0.0327(13) 0.0061(12) 0.0115(12) -0.0006(8)
    C6 0.069(2) 0.0262(11) 0.0415(14) -0.0023(12) 0.0215(13) 0.0001(9)
    C7 0.0540(18) 0.0276(11) 0.0528(15) -0.0001(10) 0.0192(14) -0.0041(10)
    C8 0.0499(18) 0.0288(11) 0.0418(13) 0.0049(10) 0.0110(12) -0.0034(9)
    C8A 0.0512(17) 0.0240(10) 0.0302(12) 0.0036(10) 0.0095(11) -0.0020(8)
    C9 0.0477(16) 0.0259(10) 0.0324(12) -0.0009(9) 0.0069(11) -0.0011(8)
    C10 0.0397(16) 0.0287(11) 0.0382(12) -0.0031(9) 0.0076(11) -0.0008(8)
    C11 0.0428(16) 0.0291(11) 0.0357(12) -0.0006(10) 0.0125(11) 0.0002(8)
    C12 0.0507(17) 0.0327(11) 0.0438(14) 0.0032(10) 0.0158(12) 0.0045(9)
    C13 0.0508(17) 0.0380(12) 0.0396(13) 0.0078(11) 0.0168(12) -0.0041(9)
    C14 0.0389(15) 0.0289(11) 0.0382(12) 0.0021(9) 0.0048(11) -0.0066(9)
    C15 0.0516(18) 0.0313(12) 0.0471(14) 0.0006(10) 0.0084(12) -0.0017(9)
    C16 0.0421(17) 0.0343(12) 0.0463(14) 0.0005(11) 0.0016(11) -0.0091(9)
    C17 0.0490(17) 0.0306(11) 0.0336(12) -0.0009(11) 0.0070(11) -0.0057(9)
    C18 0.0476(18) 0.0475(14) 0.0512(15) -0.0068(12) 0.0063(12) -0.0027(11)
    C19 0.063(2) 0.0498(15) 0.0672(18) -0.0180(14) 0.0125(15) 0.0054(11)
    C20 0.088(2) 0.0374(13) 0.0567(16) -0.0095(15) 0.0158(15) 0.0045(11)
    C21 0.071(2) 0.0307(12) 0.0466(14) 0.0065(12) 0.0193(13) 0.0005(10)
    C22 0.0602(19) 0.0296(11) 0.0371(13) 0.0012(11) 0.0192(12) -0.0031(9)
_geom_special_details
;
 All esds (except the esd in the dihedral angle between two l.s. planes)
 are estimated using the full covariance matrix.  The cell esds are taken
 into account individually in the estimation of esds in distances, angles
 and torsion angles; correlations between esds in cell parameters are only
 used when they are defined by crystal symmetry.  An approximate (isotropic)
 treatment of cell esds is used for estimating esds involving l.s. planes.
;
loop_
    _geom_bond_atom_site_label_1
    _geom_bond_atom_site_label_2
    _geom_bond_site_symmetry_2
    _geom_bond_distance
    _geom_bond_publ_flag
    O1 C14 . 1.388(2) ?
    O1 C11 . 1.388(2) ?
    O2 C4 . 1.243(2) ?
    N1 C8A . 1.392(2) ?
    N1 C2 . 1.465(3) ?
    N1 H1 . 0.92(2) ?
    C2 N3 . 1.480(3) ?
    C2 C9 . 1.518(2) ?
    C2 H2 . 1.0000 ?
    N3 C4 . 1.374(2) ?
    N3 C16 . 1.459(3) ?
    C4 C4A . 1.485(3) ?
    C4A C5 . 1.412(2) ?
    C4A C8A . 1.417(3) ?
    C5 C6 . 1.382(3) ?
    C5 H5 . 0.9500 ?
    C6 C7 . 1.393(3) ?
    C6 H6 . 0.9500 ?
    C7 C8 . 1.392(3) ?
    C7 H7 . 0.9500 ?
    C8 C8A . 1.410(3) ?
    C8 H8 . 0.9500 ?
    C9 C10 . 1.331(2) ?
    C9 H9 . 0.9500 ?
    C10 C11 . 1.446(2) ?
    C10 H10 . 0.9500 ?
    C11 C12 . 1.359(3) ?
    C12 C13 . 1.437(3) ?
    C12 H12 . 0.9500 ?
    C13 C14 . 1.358(3) ?
    C13 H13 . 0.9500 ?
    C14 C15 . 1.489(2) ?
    C15 H15A . 0.9800 ?
    C15 H15B . 0.9800 ?
    C15 H15C . 0.9800 ?
    C16 C17 . 1.517(3) ?
    C16 H16A . 0.9900 ?
    C16 H16B . 0.9900 ?
    C17 C18 . 1.393(3) ?
    C17 C22 . 1.394(3) ?
    C18 C19 . 1.397(3) ?
    C18 H18 . 0.9500 ?
    C19 C20 . 1.396(4) ?
    C19 H19 . 0.9500 ?
    C20 C21 . 1.380(3) ?
    C20 H20 . 0.9500 ?
    C21 C22 . 1.394(2) ?
    C21 H21 . 0.9500 ?
    C22 H22 . 0.9500 ?
loop_
    _geom_angle_atom_site_label_1
    _geom_angle_atom_site_label_2
    _geom_angle_atom_site_label_3
    _geom_angle_site_symmetry_1
    _geom_angle_site_symmetry_3
    _geom_angle
    _geom_angle_publ_flag
    C14 O1 C11 . . 107.34(15) ?
    C8A N1 C2 . . 115.58(17) ?
    C8A N1 H1 . . 113.4(12) ?
    C2 N1 H1 . . 116.0(13) ?
    N1 C2 N3 . . 107.40(15) ?
    N1 C2 C9 . . 114.10(15) ?
    N3 C2 C9 . . 111.83(16) ?
    N1 C2 H2 . . 107.8 ?
    N3 C2 H2 . . 107.8 ?
    C9 C2 H2 . . 107.8 ?
    C4 N3 C16 . . 121.37(18) ?
    C4 N3 C2 . . 118.97(17) ?
    C16 N3 C2 . . 116.97(15) ?
    O2 C4 N3 . . 122.1(2) ?
    O2 C4 C4A . . 121.97(19) ?
    N3 C4 C4A . . 115.89(19) ?
    C5 C4A C8A . . 118.7(2) ?
    C5 C4A C4 . . 121.5(2) ?
    C8A C4A C4 . . 119.71(18) ?
    C6 C5 C4A . . 121.3(2) ?
    C6 C5 H5 . . 119.4 ?
    C4A C5 H5 . . 119.4 ?
    C5 C6 C7 . . 119.46(18) ?
    C5 C6 H6 . . 120.3 ?
    C7 C6 H6 . . 120.3 ?
    C8 C7 C6 . . 121.1(2) ?
    C8 C7 H7 . . 119.4 ?
    C6 C7 H7 . . 119.4 ?
    C7 C8 C8A . . 119.7(2) ?
    C7 C8 H8 . . 120.1 ?
    C8A C8 H8 . . 120.1 ?
    N1 C8A C8 . . 122.2(2) ?
    N1 C8A C4A . . 118.1(2) ?
    C8 C8A C4A . . 119.62(18) ?
    C10 C9 C2 . . 123.34(17) ?
    C10 C9 H9 . . 118.3 ?
    C2 C9 H9 . . 118.3 ?
    C9 C10 C11 . . 126.24(18) ?
    C9 C10 H10 . . 116.9 ?
    C11 C10 H10 . . 116.9 ?
    C12 C11 O1 . . 109.20(16) ?
    C12 C11 C10 . . 133.37(18) ?
    O1 C11 C10 . . 117.32(17) ?
    C11 C12 C13 . . 107.09(16) ?
    C11 C12 H12 . . 126.5 ?
    C13 C12 H12 . . 126.5 ?
    C14 C13 C12 . . 107.13(15) ?
    C14 C13 H13 . . 126.4 ?
    C12 C13 H13 . . 126.4 ?
    C13 C14 O1 . . 109.23(15) ?
    C13 C14 C15 . . 135.07(18) ?
    O1 C14 C15 . . 115.69(17) ?
    C14 C15 H15A . . 109.5 ?
    C14 C15 H15B . . 109.5 ?
    H15A C15 H15B . . 109.5 ?
    C14 C15 H15C . . 109.5 ?
    H15A C15 H15C . . 109.5 ?
    H15B C15 H15C . . 109.5 ?
    N3 C16 C17 . . 114.34(19) ?
    N3 C16 H16A . . 108.7 ?
    C17 C16 H16A . . 108.7 ?
    N3 C16 H16B . . 108.7 ?
    C17 C16 H16B . . 108.7 ?
    H16A C16 H16B . . 107.6 ?
    C18 C17 C22 . . 117.9(2) ?
    C18 C17 C16 . . 119.2(2) ?
    C22 C17 C16 . . 122.9(2) ?
    C17 C18 C19 . . 121.5(2) ?
    C17 C18 H18 . . 119.3 ?
    C19 C18 H18 . . 119.3 ?
    C20 C19 C18 . . 119.6(2) ?
    C20 C19 H19 . . 120.2 ?
    C18 C19 H19 . . 120.2 ?
    C21 C20 C19 . . 119.5(2) ?
    C21 C20 H20 . . 120.3 ?
    C19 C20 H20 . . 120.3 ?
    C20 C21 C22 . . 120.5(2) ?
    C20 C21 H21 . . 119.7 ?
    C22 C21 H21 . . 119.7 ?
    C21 C22 C17 . . 121.1(2) ?
    C21 C22 H22 . . 119.5 ?
    C17 C22 H22 . . 119.5 ?
loop_
    _geom_torsion_atom_site_label_1
    _geom_torsion_atom_site_label_2
    _geom_torsion_atom_site_label_3
    _geom_torsion_atom_site_label_4
    _geom_torsion_site_symmetry_1
    _geom_torsion_site_symmetry_2
    _geom_torsion_site_symmetry_3
    _geom_torsion_site_symmetry_4
    _geom_torsion
    _geom_torsion_publ_flag
    C8A N1 C2 N3 . . . . 54.70(19) ?
    C8A N1 C2 C9 . . . . -69.8(2) ?
    N1 C2 N3 C4 . . . . -49.9(2) ?
    C9 C2 N3 C4 . . . . 76.0(2) ?
    N1 C2 N3 C16 . . . . 148.38(16) ?
    C9 C2 N3 C16 . . . . -85.71(19) ?
    C16 N3 C4 O2 . . . . -2.9(3) ?
    C2 N3 C4 O2 . . . . -163.75(17) ?
    C16 N3 C4 C4A . . . . 179.93(16) ?
    C2 N3 C4 C4A . . . . 19.1(2) ?
    O2 C4 C4A C5 . . . . 8.7(3) ?
    N3 C4 C4A C5 . . . . -174.14(15) ?
    O2 C4 C4A C8A . . . . -167.33(16) ?
    N3 C4 C4A C8A . . . . 9.8(3) ?
    C8A C4A C5 C6 . . . . 1.6(3) ?
    C4 C4A C5 C6 . . . . -174.45(18) ?
    C4A C5 C6 C7 . . . . 0.8(3) ?
    C5 C6 C7 C8 . . . . -1.7(3) ?
    C6 C7 C8 C8A . . . . 0.1(3) ?
    C2 N1 C8A C8 . . . . 152.99(17) ?
    C2 N1 C8A C4A . . . . -29.7(2) ?
    C7 C8 C8A N1 . . . . 179.53(15) ?
    C7 C8 C8A C4A . . . . 2.3(3) ?
    C5 C4A C8A N1 . . . . 179.53(15) ?
    C4 C4A C8A N1 . . . . -4.3(3) ?
    C5 C4A C8A C8 . . . . -3.1(3) ?
    C4 C4A C8A C8 . . . . 172.99(15) ?
    N1 C2 C9 C10 . . . . -117.6(2) ?
    N3 C2 C9 C10 . . . . 120.2(2) ?
    C2 C9 C10 C11 . . . . 175.94(19) ?
    C14 O1 C11 C12 . . . . 0.2(2) ?
    C14 O1 C11 C10 . . . . -176.56(17) ?
    C9 C10 C11 C12 . . . . -178.5(2) ?
    C9 C10 C11 O1 . . . . -2.7(3) ?
    O1 C11 C12 C13 . . . . -0.2(2) ?
    C10 C11 C12 C13 . . . . 175.8(2) ?
    C11 C12 C13 C14 . . . . 0.1(2) ?
    C12 C13 C14 O1 . . . . 0.0(2) ?
    C12 C13 C14 C15 . . . . -179.3(3) ?
    C11 O1 C14 C13 . . . . -0.1(2) ?
    C11 O1 C14 C15 . . . . 179.34(18) ?
    C4 N3 C16 C17 . . . . 131.92(18) ?
    C2 N3 C16 C17 . . . . -66.9(2) ?
    N3 C16 C17 C18 . . . . 165.99(17) ?
    N3 C16 C17 C22 . . . . -15.0(3) ?
    C22 C17 C18 C19 . . . . -1.3(3) ?
    C16 C17 C18 C19 . . . . 177.8(2) ?
    C17 C18 C19 C20 . . . . 1.6(3) ?
    C18 C19 C20 C21 . . . . -0.6(4) ?
    C19 C20 C21 C22 . . . . -0.6(3) ?
    C20 C21 C22 C17 . . . . 0.9(3) ?
    C18 C17 C22 C21 . . . . 0.1(3) ?
    C16 C17 C22 C21 . . . . -178.98(17) ?
loop_
    _geom_hbond_atom_site_label_D
    _geom_hbond_atom_site_label_H
    _geom_hbond_atom_site_label_A
    _geom_hbond_site_symmetry_A
    _geom_hbond_distance_DH
    _geom_hbond_distance_HA
    _geom_hbond_distance_DA
    _geom_hbond_angle_DHA
    N1 H1 O2 4_666 0.92(2) 1.92(2) 2.817(2) 164.4(19)
_shelx_hkl_file
;
   9   0  -1    1.59    9.80
   9   0  -2   -1.68   13.72
   9  -1  -2   26.51   17.70
   9  -1  -3    7.64   12.97
   9  -2  -2    6.32   11.88
   9  -2  -3   -0.06   13.30
   9  -3  -2    2.70   10.21
   9  -3  -3    6.53   15.34
   9  -3  -4   -1.12   13.50
   9  -4  -2    1.98   10.43
   9  -4  -3   10.60   12.82
   9  -4  -4   19.72   16.98
   9  -4  -5    8.51   12.76
   9  -4  -6    2.94   13.19
   9  -5  -2   16.16   11.02
   9  -5  -3    2.07   10.28
   9  -5  -4   39.02   21.51
   9  -5  -5   17.12   16.21
   9  -5  -6   26.81   16.32
   9  -5  -7  266.84  132.49
   9  -5  -8   -0.44   12.22
   9  -6  -2    3.25    9.80
   9  -6  -3   13.26   10.80
   9  -6  -4    0.27   10.94
   9  -6  -5   44.68   23.76
   9  -6  -6   28.38   16.56
   9  -6  -7   -6.64   15.22
   9  -7  -3   30.20   16.71
   9  -7  -4    3.42   10.21
   9  -7  -5    3.65   10.39
   9  -7  -6   -0.63   11.16
   9  -7  -7    5.68   10.76
   9  -8  -4   -3.23   11.21
   8   0  -4   35.23   28.39
   8  -1  -1   20.05   11.29
   8  -2  -2    1.85    8.17
   8  -2  -3    7.89   18.69
   8   2  -4   51.32   47.26
   8   2  -6    5.66   10.81
  -8   2   7   -3.59   13.06
   8  -3  -1   10.76    6.57
   8  -3  -2    3.61    7.97
   8   3  -4   10.18   36.38
   8   3  -5    5.67   30.48
  -8   3   7   12.30   14.63
  -8   3   8   13.05   16.24
   8  -4  -3    2.77    9.71
   8   4  -5    7.51   42.53
  -8   4   6    8.16   11.40
   8   4  -6   20.63   22.77
  -8   4   7   -1.82   15.60
   8   4  -7    3.89   29.38
   8  -5  -1   -3.95    7.99
   8  -5  -2    4.12    7.73
   8  -5  -3   72.88   35.72
   8  -5  -4   -1.96   10.95
  -8   5   5    6.87   14.90
   8  -5  -5   17.12   13.34
   8   5  -5  103.77   45.18
   8   5  -6    4.46   17.31
  -8   5   8    0.04   16.68
   8  -6  -1    7.97    6.72
   8  -6  -2    1.34    7.91
   8  -6  -3   59.55   27.85
  -8   6   5    0.42   13.96
   8   6  -5    8.04   45.45
  -8  -6   5    7.47    4.33
   8  -6  -6   83.65   24.74
   8   6  -6   18.70   29.48
  -8  -6   6   34.59   22.91
  -8   6   7   -4.73   17.97
   8  -6  -7    0.13    7.44
   8   6  -7    5.23   23.09
  -8  -6   7   -0.57    5.15
  -8   7   2   -1.95   16.67
   8  -7  -2    3.22    6.30
   8  -7  -3    7.51    6.81
  -8  -7   3   -2.47    5.85
   8  -7  -4   13.39   10.32
  -8   7   5    5.95   16.88
   8  -7  -5   48.55   16.33
   8   7  -5   15.38   43.39
  -8   7   6    4.47   14.27
   8  -7  -6   11.88   13.31
   8   7  -6    9.52   35.33
  -8   7   7    0.89   16.47
   8  -7  -7    2.80    6.87
   8   7  -7   -6.92   32.76
  -8  -7   7    4.23    4.44
   8  -7  -8    8.22    6.64
  -8  -7   8    9.22    4.60
   8  -7  -9    3.59    7.10
  -8  -7   9    3.61    4.35
   8  -7 -10    6.22    6.94
   8  -8  -1   27.97   29.78
   8  -8  -2   40.86   11.14
  -8  -8   2    0.26    8.61
  -8   8   3    7.10   18.22
   8  -8  -3    1.12    7.96
  -8   8   4   44.00   24.69
   8  -8  -4  122.26   22.47
  -8  -8   4   -1.27   21.53
   8  -8  -5    4.07    6.97
   8   8  -5    4.53   46.78
  -8  -8   5    1.10    4.09
  -8   8   6   16.07   15.37
   8  -8  -6   20.00   11.75
   8   8  -6   11.35   42.04
   8  -8  -7    7.88    6.25
   8   8  -7    1.53   33.99
  -8  -8   7    4.02    3.77
   8  -8  -8    0.79    7.14
  -8  -8   8    1.83    4.45
   8  -8  -9    4.18    6.46
  -8  -8   9    8.69    6.66
   8  -8 -10    8.14    7.64
  -8  -8  10   18.95   10.02
  -8   9   1    3.01   18.05
   8  -9  -1    5.75   10.47
  -8  -9   1    0.53    6.15
  -8  -9   2    0.48    6.02
   8  -9  -3   67.71   14.98
   8  -9  -3    3.79   35.14
  -8  -9   3    0.00   11.05
  -8   9   4   -4.10   19.24
   8  -9  -4    4.51    6.86
   8   9  -4   12.02   70.78
  -8  -9   4    0.86    4.72
  -8   9   5    7.34   21.45
   8  -9  -5   25.40    7.48
   8   9  -5    2.56   47.60
  -8  -9   5    1.93    4.90
  -8   9   6   -6.40   23.74
   8  -9  -6    0.33    7.70
   8   9  -6    8.23   46.26
  -8  -9   6    1.35    4.85
   8  -9  -7   12.29    6.86
   8   9  -7    1.06   36.72
  -8  -9   7   -0.39    3.69
   8  -9  -8    8.55    6.49
  -8  -9   8    3.44    3.88
   8  -9  -9    1.59    7.27
  -8  10   1    5.91   21.07
   8 -10  -1   21.51   12.27
   8 -10  -1    1.68   41.43
   8 -10  -2   26.65    9.39
   8 -10  -2  -17.33   34.30
  -8 -10   2   -0.74    5.31
   8 -10  -3    1.91   11.04
   8  10  -4    5.74   69.50
  -8  10   4   -0.63   16.32
   8 -10  -4   -1.30    8.47
  -8 -10   4    1.50    5.42
   8 -10  -5    0.90    7.07
   8  10  -5   -7.01   42.54
  -8 -10   5    2.13    5.16
   8 -10  -6    3.78    7.23
   8  10  -6    3.80   47.38
  -8 -10   6    0.30    6.34
   8 -10  -7   -4.69    7.56
  -8 -10   7    1.97    5.53
   8 -10  -8    0.52    7.83
  -8 -10   8    0.85    5.96
   8 -10  -9    3.44    8.47
  -8 -10   9   -0.50    6.41
   8 -11  -1   37.50   10.96
  -8 -11   1   -1.07    7.33
   8 -11  -2   51.63   12.61
  -8 -11   2    0.13    9.91
  -8  11   3    3.31   18.20
   8 -11  -3   27.56   13.46
   8 -11  -3   22.21   33.77
   8 -11  -4   36.19   10.48
   8 -11  -4    2.35   29.96
   8  11  -4   18.03   79.05
  -8 -11   4    0.78    7.74
   8 -11  -5    8.79    8.35
   8  11  -5   -6.01   53.85
  -8 -11   5   -0.21    6.30
   8 -11  -6   14.95    7.25
   8  11  -6   14.53   49.67
  -8 -11   6   -0.23    4.77
   8 -11  -7   29.23    9.80
  -8 -11   7   -0.63    5.28
   8 -11  -8    1.14    7.90
  -8 -11   8    1.60    5.49
   8 -12  -1   17.29   13.06
  -8 -12   2   -1.74    6.59
   8 -12  -3    4.20    9.25
  -8 -12   3   -0.39    5.63
   8 -12  -4    7.27    9.25
   8  12  -4    2.73   83.13
  -8 -12   4   -0.04    6.61
   8  12  -5    5.54   50.59
   8 -12  -5   -0.88    9.72
  -8 -12   5   -0.82    5.69
   8 -12  -6    3.21    9.63
  -8 -12   6    2.16    6.34
   8 -12  -7   59.42   12.68
  -8 -12   7   -0.67   10.06
   8 -13  -2    3.36    9.01
   8 -13  -3   38.37   19.12
   8 -13  -4    0.82    9.37
  -8 -13   4    1.82    5.60
   8 -13  -5    0.86    9.63
   8 -13  -6    1.43    8.93
   7   0  -1    1.37    2.93
   7   0  -1    1.81    8.73
   7   0  -2    0.46    4.60
   7   0  -2    0.71   12.65
   7   0  -3  283.16  201.14
   7   0  -4   -2.40   14.28
   7   0  -5   97.23   63.42
  -7   0   9   31.50   15.69
   7  -1  -1    8.87    4.65
   7  -1  -1    9.31   16.44
   7   1  -1    8.74    4.68
   7   1  -1   10.21   15.33
   7  -1  -2    4.86    5.41
   7   1  -2    9.04    4.57
   7   1  -2    6.09   11.73
   7   1  -3    8.41   11.10
   7  -1  -4    2.34   13.28
   7   1  -4    5.56   22.17
   7   1  -4   -2.71   11.35
   7   1  -5    1.44   11.15
  -7   1   6   12.03    7.55
  -7  -1   7  218.99   88.23
  -7   1   8   93.50   36.95
  -7   1   9   58.72   24.32
  -7   1  11   -3.48   19.99
  -7  -1  11    3.59   15.96
   7  -2  -1   24.74   10.04
   7  -2  -1    9.00   12.32
   7   2  -1   18.46    8.71
   7   2  -1   14.35   14.58
   7  -2  -2   96.08   36.07
   7   2  -2   30.25   37.36
   7   2  -3   70.87   47.66
   7   2  -4   59.59   41.22
  -7   2   5   32.53   13.06
   7   2  -5  106.81   25.03
   7   2  -5   14.21   24.58
  -7   2   6   54.91   13.46
  -7   2   6   30.90   14.82
   7   2  -6   22.88   25.44
  -7   2   7   16.64   11.17
   7   2  -7   17.12   12.94
   7   2  -7   20.58   13.84
  -7   2   8    5.15   11.70
  -7  -2   8   -1.58   14.80
  -7   2   9   18.62   12.94
  -7  -2   9   11.99   13.76
  -7   2  10   73.62   31.46
  -7   2  11   24.61   20.75
   7  -3  -1   53.85   11.42
   7  -3  -1    6.52   15.40
   7   3  -1   13.67   11.78
   7   3  -2    7.32   15.51
   7  -3  -2   12.53   11.83
   7   3  -3    3.70   12.98
   7   3  -4   53.15   35.66
  -7   3   5    0.12    8.26
   7   3  -5    0.77    6.41
   7   3  -6    7.48   11.32
   7   3  -7   81.91   56.83
  -7   3   8  139.70   47.44
  -7  -3   8   92.74   46.81
  -7   3   9  487.19  155.71
   7   3  -9  172.92  269.55
  -7   3  10    8.79   17.06
  -7  -3  10   -5.18   22.33
  -7   3  11    1.33   14.86
  -7  -3  11    9.14   22.34
   7  -4  -1   -1.03    8.05
   7   4  -1    1.36    3.19
   7  -4  -2    1.84    5.31
  -7   4   3   10.26    5.99
  -7  -4   3   12.39    4.67
  -7   4   4    8.45    6.79
  -7  -4   4   14.86    4.26
  -7   4   5   20.77    9.76
   7   4  -5   39.04   27.51
   7   4  -6    3.61   11.90
  -7  -4   6    1.00    4.39
  -7   4   7   12.56   11.03
   7   4  -7    4.06   25.09
  -7  -4   7   27.30    8.66
  -7   4   8   69.59   45.21
   7   4  -8   92.49   78.68
  -7  -4   8  138.91   55.71
   7   4  -9    3.70   18.96
  -7   4  10   30.97   15.72
  -7   4  11   16.11   17.88
   7  -5  -1   33.94   14.62
   7  -5  -1   31.10   16.19
  -7   5   2   14.28   21.38
  -7  -5   2   76.14   27.38
   7  -5  -3   -2.17    7.99
  -7   5   4    9.60    9.68
  -7   5   5    8.67    8.19
   7   5  -5   17.77   29.38
  -7   5   6    2.49    9.84
   7   5  -6    8.98   16.70
  -7   5   7   25.77   13.19
   7   5  -7   29.45   26.70
   7   5  -8    2.65   23.36
  -7  -5   8    4.20    3.82
  -7   5   9   15.21   18.01
   7   5  -9   -0.87   17.40
  -7  -5   9   17.22    5.48
  -7  -5   9    1.07   16.73
  -7   5  10   17.84   20.30
   7   5 -10    6.25   29.68
  -7  -5  10    0.24    4.10
  -7   5  11   16.43   18.70
  -7   6   1   10.68    9.82
   7  -6  -1   16.66    5.80
   7  -6  -1    4.23    9.87
  -7  -6   1    8.87    5.23
   7  -6  -2  110.64   36.56
   7  -6  -2   58.30   27.51
  -7  -6   2   56.21   36.86
  -7   6   3    9.78    7.07
   7  -6  -3    8.30    7.01
  -7  -6   3   13.32    4.83
   7  -6  -4   57.03   19.70
  -7  -6   4   35.73   20.48
  -7   6   5   19.14   11.94
   7  -6  -5   29.13   10.00
   7   6  -5   48.35   31.51
  -7  -6   5   18.72   10.43
  -7   6   6  179.87   98.40
   7   6  -6  229.60  170.26
  -7  -6   6  266.51  120.96
   7   6  -7  194.34  128.36
  -7   6   7  173.53   65.22
  -7  -6   7  153.83   80.30
   7   6  -8   26.28   31.19
  -7  -6   8   43.02   16.18
  -7  -6   8   12.11   18.40
   7   6  -9    0.87   23.44
  -7  -6   9   -5.09   22.39
   7   6 -10   -1.23   25.71
  -7  -6  10    8.91    4.23
  -7   6  11   12.31   22.25
  -7  -6  11   -1.58    4.38
  -7   7   1   20.29   13.65
   7  -7  -1   32.54   14.67
   7  -7  -1   19.11   16.94
  -7  -7   1   39.87   14.99
  -7   7   2    0.91   10.93
   7  -7  -2    1.01    6.03
   7  -7  -2    0.20   12.03
  -7  -7   2   -0.73    4.31
   7  -7  -3   53.99   20.32
   7  -7  -3   55.89   17.27
  -7  -7   3   34.27   20.13
  -7   7   4  134.05   43.03
   7  -7  -4  162.81   52.74
   7  -7  -4  162.65   42.44
  -7  -7   4   58.71   53.38
   7  -7  -5   66.26   22.08
   7   7  -5  197.45   45.63
  -7  -7   5   21.93   22.48
  -7   7   6   19.05   13.65
   7  -7  -6   32.62    9.87
   7   7  -6    7.39   23.31
  -7  -7   6   20.80   10.30
   7  -7  -7   61.98   38.98
   7   7  -7   40.75   56.34
  -7  -7   7  101.52   40.33
  -7   7   8   -3.88   11.00
   7   7  -8    1.60   34.17
  -7  -7   8    0.90    4.25
  -7   7   9    4.24   14.45
   7   7  -9    7.75   18.32
  -7  -7   9    0.63    3.61
  -7  -7   9   11.17   23.13
  -7   7  10   48.58   38.76
  -7  -7  10  101.41   43.25
  -7   7  11   21.50   21.81
  -7  -7  11   47.92   19.97
   7  -7 -12   -1.52    8.52
  -7  -7  12   -0.39    7.29
   7  -8  -1   24.14   19.92
   7  -8  -1   99.56   22.71
  -7  -8   1   49.08   20.40
  -7   8   2   24.27   16.30
   7  -8  -2   29.71   13.16
  -7  -8   2   30.95   13.43
   7  -8  -3  133.62   38.21
   7  -8  -3   90.06   29.67
  -7  -8   3   43.27   38.17
  -7   8   4    9.88   10.11
   7  -8  -4   22.88    6.69
  -7  -8   4   11.61    6.64
  -7   8   5   81.43   43.36
   7  -8  -5  135.42   53.16
   7   8  -5  319.24   82.67
  -7  -8   5   83.88   53.74
  -7   8   6    2.90   13.74
   7   8  -6    0.34   34.45
  -7  -8   6    0.44    3.68
   7  -8  -7   22.18    8.71
   7   8  -7   20.39   25.63
  -7  -8   7   19.44    8.82
  -7   8   8    8.68   10.60
   7  -8  -8    9.40    5.78
   7   8  -8    7.17   22.39
  -7  -8   8   11.91    4.61
  -7   8   9   -0.39   11.78
   7  -8  -9    9.27    7.94
   7   8  -9    2.14   20.18
  -7  -8   9    6.59    3.70
  -7   8  10    3.41   18.42
   7  -8 -10   -3.65    7.75
  -7  -8  10   -0.57    4.63
   7  -8 -11   -0.58    8.06
   7  -8 -12   -0.84    9.96
  -7  -8  12    2.52    6.65
  -7   9   1    1.21   12.52
   7  -9  -1   -2.28    6.15
   7  -9  -1    0.08   22.64
  -7  -9   1    1.79    5.31
  -7   9   2  128.68  107.70
   7  -9  -2  183.48  132.81
   7  -9  -2  163.05  106.79
  -7  -9   2  371.22  133.53
   7  -9  -3  152.87   41.74
   7  -9  -3   83.69   32.92
  -7  -9   3   44.79   42.06
   7  -9  -4   72.89   24.24
  -7  -9   4   38.88   24.62
  -7   9   5   22.51   11.70
   7  -9  -5   27.19   12.19
   7  -9  -5   26.13   18.28
   7   9  -5   36.34   42.04
  -7  -9   5   30.13   12.93
  -7   9   6   40.39   20.50
   7  -9  -6   60.97   22.25
   7   9  -6   70.54   43.57
  -7  -9   6   42.45   22.90
  -7   9   7    3.86    9.65
   7  -9  -7   18.35    6.18
   7   9  -7    4.87   23.36
  -7  -9   7   13.18    5.45
   7   9  -8    2.70   23.40
  -7   9   8   11.97   14.43
   7  -9  -8   29.70   10.14
  -7  -9   8   26.53   10.29
  -7   9   9   -0.42   14.66
   7  -9  -9   10.75    6.08
   7   9  -9   -1.02   23.35
  -7  -9   9   10.97    4.16
  -7   9  10    0.46   16.89
   7  -9 -10    1.02    8.89
  -7  -9  10    0.14    4.25
   7  -9 -11   29.21   13.84
  -7  -9  11   32.56   15.03
   7 -10  -1    0.90    8.76
   7 -10  -1   -3.39   25.53
  -7 -10   1    2.50    4.91
  -7  10   2   76.91   28.80
   7 -10  -2   75.22   36.40
  -7 -10   2   74.13   36.28
  -7  10   3   20.25   14.61
   7 -10  -3   36.13   15.08
   7 -10  -3   -0.90   17.17
  -7 -10   3   37.76   14.95
  -7  10   4   21.44   15.81
   7 -10  -4   31.24   12.46
   7 -10  -4   27.29   13.29
  -7 -10   4   28.93   13.41
  -7  10   5   36.19   27.61
   7 -10  -5   80.10   31.21
   7  10  -5   23.32   49.50
  -7 -10   5   71.87   31.95
   7 -10  -6   17.87   12.93
  -7 -10   6    2.88   13.30
  -7  10   7   59.80   77.39
   7 -10  -7  310.02   95.56
   7  10  -7  134.61  135.01
  -7 -10   7  180.72   96.27
  -7  10   8   -3.61   10.82
   7 -10  -8   10.98    7.43
   7  10  -8    5.19   24.89
  -7 -10   8   10.37    4.09
   7  10  -9   20.53   25.00
  -7  10   9    1.20   15.99
   7 -10  -9   29.64    9.79
  -7 -10   9   24.10    9.72
  -7  10  10   -2.17   17.35
   7 -10 -10   -0.44    7.16
  -7 -10  10    1.17    3.51
   7 -10 -11    0.10    7.09
  -7 -10  11    3.17    4.77
  -7  11   1    4.44   12.03
   7 -11  -1    4.53    9.04
   7 -11  -1   10.20   21.32
  -7 -11   1    3.59    4.18
  -7  11   2   63.31   24.98
   7 -11  -2  102.50   27.73
   7 -11  -2   46.43   30.74
  -7 -11   2   23.08   26.76
  -7  11   3   30.18   15.33
  -7 -11   3    8.69    6.03
   7  11  -4    7.04   53.05
  -7  11   4    2.14   14.26
   7 -11  -4    0.79    5.57
  -7 -11   4    1.26    5.51
   7  11  -5  424.97  149.35
  -7  11   5  262.15   74.78
   7 -11  -5  231.74   90.37
   7 -11  -5    2.29   70.27
  -7 -11   5  135.60   91.06
   7  11  -6    6.89   36.31
  -7  11   6    9.76   15.89
   7 -11  -6    4.45    4.98
   7 -11  -6    3.17   22.11
  -7 -11   6    5.81    4.72
  -7  11   7    1.94   10.92
   7 -11  -7   12.70    5.77
   7  11  -7   14.65   27.49
  -7 -11   7    0.46    3.40
  -7  11   8   14.74   12.34
   7 -11  -8    6.02    9.61
   7  11  -8   11.87   28.28
  -7 -11   8   35.92   10.47
  -7  11   9    3.04   15.67
   7 -11  -9    2.45    5.88
   7  11  -9    8.06   25.70
  -7 -11   9    4.04    4.82
   7 -11 -10   -1.27    8.20
  -7 -11  10    0.05    3.67
   7 -12  -1  131.54   56.48
   7 -12  -1   -6.93   46.14
  -7  12   2   -3.19   19.26
   7 -12  -2    3.11    7.60
   7 -12  -2    2.81   28.90
  -7  12   3    2.06   17.07
   7 -12  -3   -0.20    9.77
   7 -12  -3    7.65   26.93
   7  12  -4  460.96   85.31
   7 -12  -4   61.89   27.48
   7 -12  -4   -2.83   22.82
  -7 -12   4   34.41   27.23
  -7  12   5   -4.17   16.07
   7 -12  -5    0.86    7.63
  -7 -12   5    3.92    4.55
  -7  12   6   18.22   14.25
   7 -12  -6   39.99   11.02
   7 -12  -6    5.79   18.55
   7  12  -6    9.40   40.61
  -7 -12   6   21.38   11.19
  -7  12   7    3.76   16.01
   7 -12  -7    1.15    5.33
   7  12  -7    7.64   28.61
  -7 -12   7    3.83    3.70
  -7  12   8   -2.36   12.60
   7 -12  -8   -0.94    6.60
   7  12  -8   10.19   30.46
  -7 -12   8   -1.32    4.46
   7 -12  -9    1.43    7.24
  -7 -12   9    1.77    3.14
   7 -12 -10    2.33    9.18
  -7 -12  10    7.52    4.08
  -7  13   1   20.62   16.57
   7 -13  -1   11.35    8.78
   7 -13  -2   19.59    8.07
   7 -13  -2   -1.75   25.25
  -7 -13   2   -0.47    4.80
  -7  13   3   20.77   18.29
   7 -13  -3   21.76    8.44
   7 -13  -3    2.22   24.14
  -7 -13   3   -0.76    5.09
  -7  13   4   16.84   18.32
   7 -13  -4   33.44   20.86
   7  13  -4  245.62   73.37
  -7  13   5    7.71   12.92
   7 -13  -5   -1.17    7.98
   7 -13  -5   -7.17   26.78
   7  13  -5    3.70   45.31
   7  13  -6   59.04   41.16
  -7  13   6    5.84   14.96
   7 -13  -6   38.80   12.50
  -7 -13   6   22.02   12.22
  -7  13   7    6.52   14.27
   7 -13  -7    4.79    5.77
   7  13  -7   21.27   29.31
  -7 -13   7    8.27    4.17
   7 -13  -8   -0.14    6.95
   7  13  -8    0.41   30.39
  -7 -13   8    2.29    4.08
   7 -13  -9    1.67    7.59
  -7 -13   9   -0.54    3.60
  -7  14   1    0.43   18.84
   7 -14  -1    3.86    9.15
  -7  14   2    6.30   22.41
   7 -14  -2   -2.33    8.33
   7 -14  -2    2.58   28.78
  -7 -14   2    2.38    6.67
  -7  14   3    6.01   16.08
   7 -14  -3    4.61    7.81
  -7  14   4    6.55   17.48
   7 -14  -4    6.79    8.11
   7 -14  -4    7.50   23.01
   7  14  -4   29.53   68.71
  -7 -14   4    0.64    6.03
   7 -14  -5    2.92    6.73
   7 -14  -5   -6.65   24.64
   7  14  -5   20.80   46.78
  -7 -14   5   -1.31    5.14
  -7  14   6   24.72   17.64
   7  14  -6   63.32   47.23
   7  14  -7   -2.30   29.06
  -7  14   7   -0.97   15.41
   7 -14  -7   -1.46    7.09
   7 -14  -7   -9.67   26.10
  -7 -14   7    2.15    5.30
   7 -14  -8    0.14    6.62
  -7 -14   8    5.71    6.27
  -7  15   1    6.20   20.03
   7 -15  -1   10.77    7.33
   7 -15  -1    2.11   36.81
  -7 -15   1   -0.48    7.20
  -7  15   2   53.36   25.73
   7 -15  -2    9.74   29.50
   7  15  -3  122.70   77.80
  -7  15   3    6.93   16.70
   7 -15  -3   18.47    8.72
   7 -15  -3   10.23   29.16
  -7 -15   3   -0.88    7.04
  -7  15   4   -6.41   15.71
   7 -15  -4    1.78    8.56
   7  15  -4    5.12   63.86
  -7 -15   4   -0.65    7.00
   7 -15  -5   59.57   12.16
   7 -15  -5   -0.77   23.91
   7  15  -5   42.22   48.46
  -7 -15   5    0.16   10.85
  -7  15   6   27.41   16.19
   7 -15  -6   55.08   12.25
   7  15  -6   47.93   40.36
  -7 -15   6    0.18   10.84
   7 -15  -7    0.79    7.03
   7 -16  -1    0.53    9.55
   7 -16  -1   -3.85   34.38
  -7  16   2    0.14   26.20
   7 -16  -2   -1.58    7.77
   7 -16  -2  -10.35   35.53
  -7 -16   2    0.90    8.03
   7 -16  -3   -1.15    8.87
   7 -16  -3   -3.42   34.26
   7  16  -3    2.16   83.90
   7  16  -4  -13.43   51.91
  -7  16   4   -8.51   16.74
   7 -16  -4   -0.87    8.82
   7 -16  -4   25.69   36.10
   7 -16  -5   -0.12    9.33
   7  16  -5   -6.25   47.18
  -7 -16   5    0.44    5.81
   7 -16  -6    4.38    7.69
   6   0  -1   -0.01    2.87
   6   0  -2  392.45  184.16
   6   0  -2  285.43  264.23
   6   0  -3    0.65    5.54
   6   0  -4   26.57   18.16
   6   0  -4   97.12   22.64
   6   0  -4   44.50   23.46
  -6   0   5    0.40    6.66
   6   0  -5   -0.45    3.48
   6   0  -5   -1.13    8.65
   6   0  -5    2.50    6.37
   6   0  -6  163.55  114.27
  -6   0   7   -3.00    9.02
  -6   0   7   -2.91   17.89
  -6   0   8  759.93  315.86
  -6   0   9   -4.25   12.34
  -6   0  10   20.17   12.46
  -6   0  11    7.60   16.01
  -6   0  13   -0.97   16.36
   6  -1  -1  377.39  121.37
   6   1  -1  146.89   86.46
   6   1  -1  125.07  122.40
   6  -1  -2  691.94  308.24
   6  -1  -2  269.51  442.96
   6   1  -2  696.84  308.16
   6   1  -2  350.99  444.77
   6  -1  -3  131.40   84.17
   6   1  -3  144.20   60.80
   6   1  -3   57.11   85.27
   6  -1  -4   17.18    7.92
   6  -1  -4   24.55    3.70
   6  -1  -4    9.21    2.40
   6   1  -4   14.73    6.61
   6   1  -4   13.62    8.27
  -6   1   5  105.86   35.10
   6  -1  -5   92.96   45.99
   6   1  -5  100.21   45.96
  -6  -1   5   64.64   33.68
  -6   1   6   54.98   16.42
   6   1  -6   42.07   15.74
  -6  -1   6   34.17   16.18
  -6  -1   6   58.33   17.76
  -6   1   7    7.12   16.64
  -6   1   8   47.34   15.73
   6   1  -8   27.59   22.57
   6   1  -8   31.99   23.88
  -6  -1   8   47.60   15.86
  -6   1   9  168.79   43.02
   6   1  -9   41.20   73.02
  -6   1  10   60.29   16.93
   6   1 -10    6.54   20.13
  -6   1  11   28.84   13.89
  -6  -1  11   20.70   17.52
  -6   1  12    2.36   15.09
  -6  -1  12    0.70   14.91
  -6  -1  13    2.27   12.33
  -6   2   1   39.10   34.20
   6  -2  -1   63.78   24.92
   6  -2  -1   55.94   31.58
   6   2  -1   33.42   34.40
   6  -2  -2   57.20   26.08
   6   2  -2   59.94   26.02
   6   2  -2   34.44   35.80
   6  -2  -3   56.95   21.24
   6  -2  -3   63.50   24.76
   6   2  -3   54.72   21.19
   6   2  -3   45.27   27.57
  -6  -2   3    6.48   19.94
  -6   2   4    5.33    4.26
   6  -2  -4    8.08    3.02
   6   2  -4    6.15    2.90
   6   2  -4    6.32    2.78
  -6  -2   4   11.69    1.67
  -6   2   5  290.90   67.07
   6  -2  -5   85.92   84.71
   6   2  -5    8.01   84.42
   6   2  -5  326.13  117.64
  -6  -2   5  426.75   84.66
  -6   2   6  121.32   48.42
  -6   2   6   95.59   47.24
   6   2  -6   59.94   47.56
   6   2  -6   98.50   83.81
   6   2  -6  114.27   85.47
  -6  -2   6  184.26   60.63
  -6  -2   6   97.00   48.56
  -6  -2   6   97.83   46.39
  -6   2   7   86.90   52.35
   6   2  -7  119.91   51.37
   6   2  -7  168.17   90.75
   6   2  -7   75.71   91.37
  -6  -2   7  189.88   64.97
  -6  -2   7  139.88   52.38
  -6  -2   7   26.71   48.89
  -6   2   8  434.57  121.91
   6   2  -8  339.77  212.32
   6   2  -8  200.35  213.40
  -6  -2   8  218.64  121.58
  -6   2   9  147.18   43.64
   6   2  -9  123.64   73.70
  -6  -2   9   66.50   42.95
  -6   2  10   41.32   13.81
  -6  -2  10   20.91   15.37
  -6   2  11    1.07   12.42
   6   2 -11    3.28   19.06
  -6  -2  11    6.54   12.61
  -6   2  12   22.70   13.33
  -6  -2  12    1.32   10.96
  -6   2  13    3.34   15.94
  -6  -2  13    9.24   15.46
   6   3  -1    3.52   11.82
  -6   3   1   -1.19    3.99
   6  -3  -1    1.89    2.83
   6  -3  -1    2.60   10.86
  -6   3   2   97.93   17.15
   6  -3  -2    0.21   22.70
   6   3  -2   93.85   23.28
   6   3  -2    4.15   29.78
  -6   3   3    4.10    5.64
   6  -3  -3    0.62    2.14
   6  -3  -3    3.46    4.21
   6   3  -3    3.09    3.67
   6   3  -3    2.16    8.38
  -6   3   4   33.15    8.14
   6  -3  -4   17.33    9.68
   6   3  -4   12.69    9.79
   6   3  -4   14.82   12.95
  -6  -3   4   38.57    9.03
  -6   3   5  497.57  139.50
   6  -3  -5  309.66  172.36
   6   3  -5  259.66  172.35
   6   3  -5  614.04  244.97
   6   3  -5  167.08  247.10
  -6  -3   5  465.17  172.10
  -6   3   6   37.01    9.53
  -6   3   6   27.25   12.57
   6   3  -6   16.70    8.13
   6   3  -6   10.84   14.06
  -6  -3   6   19.69    9.45
   6   3  -7  392.42  206.80
  -6  -3   7  320.58  118.12
  -6  -3   7   88.43  114.73
  -6   3   8    6.62    7.69
   6   3  -8   -1.03   14.65
   6   3  -8    5.16   15.07
  -6  -3   8    6.89    3.73
  -6  -3   8    3.29    9.73
   6   3  -9    0.92   21.67
  -6  -3   9    0.20    4.37
  -6  -3   9    3.82   11.90
  -6   3  10   -2.95   13.06
   6   3 -10   -0.18   29.46
  -6  -3  10   -3.17   14.20
  -6   3  11    4.86   11.82
  -6  -3  11    8.11   13.05
  -6   3  12    1.22   13.94
  -6   3  13   15.04   14.13
  -6  -3  13    3.68   13.31
   6   4  -1   34.15   16.73
  -6   4   1   14.56    8.28
  -6   4   1   22.84    8.01
  -6   4   1   23.98   14.31
   6  -4  -1   27.75   10.59
   6  -4  -1   26.38   11.78
   6  -4  -1   16.38    8.34
   6  -4  -1   19.88   13.05
   6   4  -1   25.82   11.77
  -6  -4   1   35.30   11.34
  -6   4   2   35.77   11.47
   6  -4  -2   31.19   15.27
   6  -4  -2   39.86   10.41
   6   4  -2   27.61   19.99
  -6  -4   2   36.25   14.72
  -6   4   3    2.64    4.91
  -6   4   3    5.12    6.72
   6  -4  -3    3.05    3.50
   6   4  -3    3.01    2.69
   6   4  -3    6.20    9.79
  -6  -4   3    5.07    0.79
   6  -4  -4    2.94    3.17
   6   4  -4    3.79    2.91
   6   4  -4    9.60    9.88
  -6  -4   4    4.75    1.94
  -6   4   5    4.35    8.45
   6  -4  -5    0.48    3.08
   6   4  -5    0.21    2.93
   6   4  -5    1.12   20.24
   6   4  -5   -1.13   12.09
  -6   4   6   91.55   23.33
   6   4  -6   57.22   36.23
   6   4  -6   46.76   41.62
  -6  -4   6   61.36   28.94
  -6  -4   6   25.51   18.14
   6   4  -7   33.88   14.30
   6   4  -7   34.34   29.90
   6   4  -7   31.52   28.45
  -6  -4   7   53.64   18.80
  -6  -4   7    3.60    9.64
  -6   4   8   87.65   21.47
   6   4  -8   52.42   34.46
  -6  -4   8   35.56   25.34
  -6  -4   8   74.09   21.71
   6   4  -9   17.00   18.00
  -6  -4   9   23.03   13.77
   6   4 -10   10.93   23.53
  -6  -4  10   18.78   14.84
  -6   4  11   51.29   15.81
   6   4 -11    2.50   24.12
  -6  -4  11   35.40   13.62
  -6  -4  11   11.77   13.98
  -6   4  12   14.75   13.41
  -6  -4  12   -6.92   17.33
  -6   4  13   13.12   15.10
  -6  -4  13    1.68   19.86
  -6   5   1   -1.09    6.50
  -6   5   1   -0.28    6.62
  -6   5   1    0.77    6.42
   6  -5  -1    0.91    1.76
   6  -5  -1    0.84    9.59
   6  -5  -1    1.74    6.39
   6   5  -1    1.50    3.22
   6   5  -1   -0.33    6.25
  -6  -5   1    1.44    3.85
   6   5  -2   40.83   94.26
  -6   5   2  120.48   47.38
  -6   5   2  155.66   46.63
   6  -5  -2  122.83   58.75
   6  -5  -2  137.78   59.68
   6  -5  -2  141.44   46.33
   6   5  -2  104.57   59.63
  -6  -5   2  127.75   59.44
   6  -5  -3    8.94    3.96
   6   5  -3    6.76    3.76
   6   5  -3    2.60   10.13
  -6  -5   3   13.79    2.67
  -6   5   4   27.09    8.47
  -6   5   4   14.98    9.39
   6  -5  -4   19.64    9.86
   6  -5  -4   27.80    9.02
   6   5  -4   11.53   14.00
  -6  -5   4   28.99    9.58
   6   5  -5  202.67  296.90
  -6   5   5  428.30  150.72
  -6   5   5  417.51  149.25
   6   5  -5  559.17  261.79
  -6  -5   5  338.29  183.91
  -6   5   6    3.34   10.23
  -6   5   6    5.61   13.55
   6   5  -6    4.29    8.41
   6   5  -6   -3.62   14.54
   6   5  -6   -0.93   16.92
  -6  -5   6   -1.04    2.30
  -6  -5   6    0.92    5.83
  -6   5   7    1.51    7.62
   6   5  -7   -3.02   10.72
   6   5  -7    3.46   15.83
  -6  -5   7    3.97    3.34
  -6   5   8    2.76    8.75
   6   5  -8    4.13   20.58
  -6  -5   8    0.02    3.60
  -6   5   9  411.82  152.77
   6   5  -9  268.62  267.09
  -6  -5   9  383.72  186.48
  -6   5  10    3.46   16.80
   6   5 -10    0.71   22.92
  -6  -5  10    0.65    4.04
  -6   5  11   37.20   25.65
   6   5 -11   10.03   47.40
  -6  -5  11   89.53   29.55
  -6  -5  11   31.54   26.88
  -6   5  12   -2.53   17.66
  -6  -5  12   15.34    5.25
  -6   6   1   10.55    7.25
  -6   6   1   14.02    7.13
   6  -6  -1   10.21    5.62
   6  -6  -1   17.42    7.36
   6  -6  -1   21.54    9.38
   6  -6  -1    4.97    2.61
   6   6  -1   22.44    9.28
  -6  -6   1   22.90    7.20
   6  -6  -2  137.56   39.17
   6  -6  -2   69.92   39.74
   6  -6  -2  166.19   31.21
   6   6  -2   73.58   39.71
  -6  -6   2   49.62   39.57
   6  -6  -3   87.58   33.10
   6  -6  -3  117.75   34.10
   6  -6  -3  147.01   25.89
   6   6  -3   52.35   47.17
  -6  -6   3    1.77   33.61
   6   6  -4   21.50   35.56
  -6   6   4   89.87   18.51
  -6   6   4  111.87   19.01
   6  -6  -4   55.07   23.05
   6   6  -4   41.77   23.01
  -6  -6   4   27.92   22.81
   6   6  -5   10.38   23.74
  -6   6   5    6.58    7.90
   6   6  -5    2.58   14.28
  -6  -6   5    3.88    1.08
   6   6  -6 1326.66  729.83
  -6   6   6  859.89  370.42
  -6  -6   6  933.49  449.30
  -6  -6   6  501.95  368.87
  -6   6   7  158.43   82.91
   6   6  -7  133.98  143.66
  -6  -6   7  235.53  102.41
  -6   6   8   -0.42   11.02
   6   6  -8    7.13   22.32
  -6  -6   8    2.81    3.31
  -6   6   9    9.75   11.69
   6   6  -9    1.95   15.98
  -6  -6   9    1.21    4.45
  -6  -6   9    3.94   15.03
  -6   6  10   68.68   25.41
   6   6 -10   36.41   40.27
  -6  -6  10   59.47   27.39
  -6   6  11    6.82   15.04
   6   6 -11    2.36   21.59
  -6  -6  11    5.15    3.68
  -6   6  12   73.04   31.51
  -6  -6  12   76.84   36.27
  -6   6  13   10.27   14.53
  -6   7   1    2.43    6.57
   6  -7  -1    2.44    2.34
   6  -7  -1    4.64    2.68
   6  -7  -1    1.24   13.32
   6   7  -1    2.64    3.25
   6   7  -1    0.82    7.64
  -6  -7   1    2.57    2.54
   6   7  -2    5.70   11.35
  -6   7   2   14.65    6.72
  -6   7   2    9.45    7.41
   6  -7  -2   10.66    3.12
   6  -7  -2    9.42    3.70
   6  -7  -2    7.76   12.15
   6   7  -2    6.18    3.05
  -6  -7   2   10.91    2.78
  -6   7   3  194.95   33.48
   6  -7  -3   90.56   40.49
   6  -7  -3   58.48   41.20
   6  -7  -3  148.98   31.83
   6   7  -3   55.41   41.18
   6   7  -3   36.04   57.48
  -6  -7   3  104.81   41.32
   6  -7  -4   94.99   42.12
   6  -7  -4  221.11   33.84
   6   7  -4   70.48   58.47
  -6  -7   4   61.09   42.98
   6   7  -5  270.43  161.11
  -6   7   5  226.97   82.28
  -6   7   5  114.00   80.86
   6  -7  -5   65.45  100.43
   6  -7  -5  324.86   81.66
  -6  -7   5  260.37  101.65
   6   7  -6    9.86   17.86
  -6   7   6   23.58    8.40
  -6  -7   6   14.77    6.80
  -6   7   7   -1.10    9.73
   6   7  -7    2.01   19.17
  -6  -7   7    2.45    3.32
  -6   7   8   18.52   10.59
   6   7  -8   13.94   27.23
  -6  -7   8    8.82    4.80
   6   7  -9   43.50   30.33
  -6   7   9   39.76   15.19
  -6  -7   9   37.76   17.84
  -6   7  10   50.24   27.42
   6   7 -10   29.50   49.22
  -6  -7  10   87.29   34.33
   6   7 -11   13.38   20.77
  -6  -7  11   19.47    6.58
  -6  -7  11   -2.59   19.06
  -6  -7  12    1.30    4.22
   6  -7 -13    3.60    4.14
  -6  -7  13   12.34    7.07
  -6   8   1   61.92   11.02
  -6   8   1   19.07   14.11
  -6   8   1   28.91   19.12
   6  -8  -1   37.92   14.82
   6  -8  -1   25.08   15.38
   6  -8  -1   57.47   15.56
  -6   8   2   76.46   15.20
   6  -8  -2   34.28   18.31
   6  -8  -2   68.95   18.46
   6   8  -2   31.59   19.01
  -6   8   3   30.33   11.73
   6  -8  -3   30.07   14.03
   6  -8  -3   38.72   13.27
  -6  -8   3   34.53   14.77
  -6   8   4  256.52  105.64
  -6   8   4  151.35  104.79
   6  -8  -4  253.16  129.19
   6  -8  -4  413.12  104.55
   6   8  -5   -2.01   26.57
  -6   8   5    0.13    7.66
   6  -8  -5    7.02    4.79
  -6  -8   5   -0.16    2.96
  -6   8   6  122.10   39.01
   6  -8  -6  135.49   48.07
   6  -8  -6  106.23   37.91
   6   8  -6   48.02   38.21
   6   8  -6  177.23   68.29
  -6  -8   6   75.82   48.79
   6  -8  -7    0.78    4.88
   6   8  -7    1.74   16.39
  -6  -8   7    4.66    3.16
   6  -8  -8    4.53    4.77
   6   8  -8    8.99   29.43
  -6  -8   8   11.91    3.78
  -6  -8   8   -4.86   15.42
  -6   8   9    4.89   10.00
   6  -8  -9    2.63    5.62
   6   8  -9    0.00   17.53
  -6  -8   9    3.72    3.32
  -6   8  10    1.25   11.12
   6  -8 -10    1.14    6.58
   6   8 -10    1.85   22.43
  -6  -8  10    0.61    3.76
  -6   8  11    7.45   12.03
   6  -8 -11    0.88    6.57
   6   8 -11   -0.81   29.96
  -6  -8  11    3.21    3.67
   6  -8 -12    0.08    7.93
  -6  -8  12    0.07    6.38
   6  -8 -13    1.38    8.46
  -6  -8  13   -0.85    6.72
  -6   9   1    2.77    8.34
  -6  -9   1    0.13    2.59
  -6   9   2   23.13    9.05
   6  -9  -2   25.93   15.62
  -6  -9   2    5.25    3.73
  -6   9   3  190.84   62.11
   6  -9  -3  130.96   77.00
   6  -9  -3  235.10   61.49
  -6  -9   3  152.15   77.71
  -6   9   4  171.71   54.12
   6  -9  -4  142.80   66.05
   6  -9  -4  220.83   52.16
  -6  -9   4  104.88   66.68
  -6   9   5    8.73   10.81
   6  -9  -5    4.18    4.14
   6  -9  -5    6.57    9.26
   6   9  -5   11.68   29.04
  -6   9   6   13.32    7.83
   6  -9  -6   15.85    5.09
   6  -9  -6   15.21   11.50
   6   9  -6    1.52    9.12
   6   9  -6   10.51   21.50
  -6  -9   6    9.68    4.40
  -6  -9   6    5.11   16.03
  -6   9   7   14.84    9.36
   6  -9  -7   15.28    6.09
   6   9  -7   15.15   20.09
  -6  -9   7   12.21    5.70
  -6   9   8   10.64   11.07
   6   9  -8    1.20   19.36
  -6  -9   8   10.54    4.12
  -6  -9   8    5.36   16.38
  -6   9   9   -1.45   10.59
   6  -9  -9   -0.28    6.76
   6   9  -9   -2.21   21.72
  -6  -9   9   -0.50    4.32
  -6  -9   9   -2.88   19.59
   6  -9 -10   20.44   13.82
   6   9 -10   14.62   24.31
  -6  -9  10   46.62   14.84
  -6  -9  10    8.03   22.07
  -6   9  11   -1.56   12.71
   6   9 -11   -3.74   29.73
  -6  -9  11   -0.09    4.48
   6  -9 -12    0.19    6.59
  -6  -9  12    8.62    4.63
  -6  10   1   -0.33    9.81
   6 -10  -1    2.26    4.09
   6 -10  -1    0.14   18.05
  -6  10   2  249.38   91.02
   6 -10  -2  205.35  113.10
   6 -10  -2  304.69   90.82
  -6  10   3    1.36    8.71
   6 -10  -3    1.30    4.39
   6 -10  -3   -1.04   18.57
  -6 -10   3    0.95    2.25
  -6  10   4  202.24   63.01
   6 -10  -4  179.36   77.62
  -6 -10   4  131.73   78.18
   6  10  -5   90.40   34.23
   6 -10  -5    2.40   15.97
   6 -10  -5   71.67   14.11
   6  10  -5   14.02   15.37
  -6 -10   5   54.79   17.02
  -6  10   6   25.73   12.00
   6 -10  -6   31.09   11.09
   6  10  -6   84.25   33.23
  -6 -10   6   17.03   11.26
  -6 -10   6   11.35   12.51
   6  10  -7    0.42   34.28
  -6  10   7   68.20   19.05
   6 -10  -7   54.62   21.38
  -6 -10   7   42.80   22.02
   6  10  -8    1.62   20.26
   6 -10  -8    3.36    5.54
  -6 -10   8    1.34    3.40
  -6  10   9    5.35   10.25
   6 -10  -9    4.92    5.79
   6  10  -9    4.99   21.06
  -6 -10   9    0.78    3.47
  -6 -10   9   -2.76   20.93
   6 -10 -10    3.36    6.35
   6  10 -10   -1.81   17.77
  -6 -10  10    0.96    3.76
   6  10 -11    0.66   25.41
   6 -10 -11    3.19    8.46
  -6 -10  11    1.83    3.77
   6 -10 -12    2.74    7.35
  -6 -10  12    1.03    3.08
  -6  11   1   60.19   19.18
   6 -11  -1   61.23   25.75
   6 -11  -1   91.66   21.96
  -6 -11   1   44.26   26.14
  -6  11   2   -0.54    8.84
   6 -11  -2    5.01   18.72
  -6 -11   2    1.86    3.83
  -6  11   3   -0.74    9.49
   6 -11  -3   -1.42    5.44
   6 -11  -3   13.22   20.53
  -6 -11   3   -0.19    3.68
  -6  11   4   58.67   20.59
   6 -11  -4   39.68   22.39
   6 -11  -4   72.94   19.81
  -6  11   5   19.35   10.48
   6 -11  -5   21.52   10.07
   6 -11  -5   37.46   16.99
   6  11  -5   46.06   27.75
  -6 -11   5   18.01    9.47
  -6  11   6   40.55   13.95
   6 -11  -6   36.41   14.32
   6 -11  -6   20.65   14.74
   6  11  -6   55.17   33.66
  -6 -11   6   26.01   14.03
  -6 -11   6   16.19   16.96
   6  11  -7   22.51   33.08
  -6  11   7  111.64   18.37
   6 -11  -7    9.53   18.66
  -6  11   8   59.51   28.80
   6 -11  -8  127.52   35.64
   6  11  -8   61.44   51.90
  -6 -11   8   53.43   36.08
   6  11  -9   18.75   23.81
  -6  11   9   20.99   11.76
   6 -11  -9   34.11   12.00
  -6 -11   9   23.72   11.28
  -6  11  10    3.16   11.35
   6 -11 -10    5.29    6.12
   6  11 -10   -2.90   18.00
  -6 -11  10    4.53    3.59
  -6 -11  10    0.30   23.92
  -6  11  11   -1.36   12.99
   6 -11 -11    1.40    8.06
  -6 -11  11    0.56    4.18
   6 -11 -12    1.00    8.45
  -6 -11  12    1.63    3.19
   6 -12  -1   12.14    7.19
   6 -12  -1   13.06   16.43
  -6 -12   1   12.16    5.65
  -6  12   2    9.48   11.48
   6 -12  -2   27.81   14.59
  -6 -12   2   22.39    9.26
  -6  12   3   15.46   12.67
   6 -12  -3   16.02   22.20
  -6 -12   3   -1.40    3.96
  -6  12   4    4.56   14.39
   6 -12  -4    2.53    5.30
   6 -12  -4  -10.71   18.12
   6  12  -4   11.54   31.41
   6 -12  -5   38.18   13.80
   6  12  -5   43.76   23.88
  -6 -12   5   25.54   14.02
   6  12  -6    4.30   31.95
  -6  12   6    1.65   10.82
   6 -12  -6    6.86    4.46
   6 -12  -6    3.77   19.28
  -6 -12   6    4.01    3.37
   6  12  -7    2.36   21.16
  -6  12   7    9.47   11.43
   6 -12  -7   10.45    5.27
   6 -12  -7   10.83   15.80
  -6 -12   7   11.84    4.65
  -6  12   8   -1.97   14.92
   6 -12  -8    1.41    5.95
   6  12  -8   -1.35   26.28
  -6  12   9    2.43   10.95
   6 -12  -9    1.80    5.83
   6  12  -9   -9.85   23.65
  -6 -12   9    3.91    3.88
   6 -12 -10   87.30   42.63
   6  12 -10  102.27   61.49
  -6 -12  10   88.19   43.60
  -6  12  11   -8.81   16.92
   6 -12 -11    2.03    8.02
  -6 -12  11    1.47    3.62
   6 -13  -1   12.25    7.35
   6 -13  -1    6.97   17.35
   6 -13  -2    5.62    5.25
   6 -13  -2    7.93   17.16
  -6 -13   2    4.93    4.28
  -6  13   3   -3.67   14.06
   6 -13  -3    1.95   20.31
  -6 -13   3    0.69    4.84
   6  13  -4    1.76   33.38
  -6  13   4    2.31   12.54
   6 -13  -4   12.04   19.54
  -6 -13   4    4.54    3.62
  -6 -13   4   -8.07   22.39
   6  13  -5    4.99   29.65
  -6  13   5   -3.11   11.93
   6 -13  -5   -0.57    6.10
  -6 -13   5   -0.19    4.41
   6  13  -6   18.75   33.12
  -6  13   6   13.91   11.18
   6 -13  -6   19.12    9.36
   6 -13  -6   23.60   21.00
  -6 -13   6   25.88    9.48
  -6  13   7    0.02   11.84
   6 -13  -7    8.91    4.75
   6 -13  -7   -1.83   17.77
   6  13  -7    9.66   24.89
  -6 -13   7    5.75    3.61
  -6  13   8   27.63   14.14
   6 -13  -8   33.35   11.44
   6  13  -8   26.43   27.38
  -6 -13   8   23.28   11.55
  -6 -13   8   14.97   32.90
   6  13  -9   45.60   33.00
  -6  13   9   -2.42   15.02
   6 -13  -9   47.21   17.24
  -6 -13   9   43.65   17.57
  -6  13  10    0.37   11.71
   6 -13 -10   -0.23    6.75
   6  13 -10   10.03   18.88
  -6 -13  10    6.73    6.10
   6 -13 -11    0.24    7.56
  -6 -13  11    1.21    3.31
  -6  14   1   48.59   14.84
   6 -14  -1   22.53   14.00
   6 -14  -1   24.47   19.04
   6 -14  -2   20.60   25.25
   6 -14  -2   83.96   23.46
  -6 -14   2   81.63   25.67
  -6  14   3   28.57   17.87
   6 -14  -3   22.37   11.57
   6 -14  -3   31.89   20.78
  -6 -14   3   22.14   10.53
   6  14  -4   41.73   33.23
  -6  14   4   44.70   14.88
   6 -14  -4   27.76   13.39
   6 -14  -4   31.90   20.65
  -6 -14   4   28.71   13.26
  -6 -14   4    5.45   28.24
   6  14  -5   20.59   28.43
  -6  14   5   16.36   11.89
   6 -14  -5   12.44    8.46
   6 -14  -5   -1.56   17.09
   6  14  -5    1.85   13.40
  -6 -14   5   30.79    8.44
  -6  14   6   10.02   10.95
   6 -14  -6    6.12    5.69
   6 -14  -6    5.32   17.79
   6  14  -6   10.17   35.53
  -6 -14   6   12.11    4.59
   6  14  -7    9.95   24.61
  -6  14   7   23.77   14.42
   6 -14  -7   44.80   13.70
  -6 -14   7   24.27   12.38
  -6 -14   7    1.29   30.34
  -6  14   8   53.41   22.23
   6 -14  -8   54.39   25.09
   6  14  -8   38.72   39.44
  -6 -14   8   54.92   24.95
   6  14  -9   -0.61   23.14
  -6  14   9    2.29   12.03
   6 -14  -9   -2.45    7.37
  -6 -14   9   -0.64    4.73
   6 -14 -10    1.78    9.53
  -6 -14  10   23.22    8.59
   6 -15  -1   75.46   18.83
  -6 -15   1    0.84   17.70
  -6  15   2    7.27   15.01
   6 -15  -2    3.21    5.54
   6 -15  -2   21.74   21.23
  -6 -15   2    2.33    5.02
  -6  15   3    8.11   19.10
   6 -15  -3    9.23    7.76
   6 -15  -3    7.78   22.80
  -6 -15   3   14.38    5.97
   6  15  -4    1.66   38.13
  -6  15   4    2.26   14.44
   6 -15  -4    1.63    7.30
   6 -15  -4    5.12   23.45
   6  15  -5   -2.10   34.73
  -6  15   5   -3.87   13.81
   6 -15  -5   -2.37    6.50
   6 -15  -5    3.58   25.49
   6  15  -5    3.89   21.42
  -6 -15   5   -0.06    5.06
   6 -15  -6   78.52   43.72
   6 -15  -6   -4.03   33.67
   6  15  -6   98.13   64.88
  -6 -15   6  112.18   44.12
  -6  15   7    5.91   13.46
   6 -15  -7    2.63    7.88
   6 -15  -7    7.79   21.38
   6  15  -7   -1.71   29.04
  -6 -15   7   -0.10    4.35
   6  15  -8   26.31   24.43
  -6  15   8   15.57   14.12
   6 -15  -8    7.78   10.17
   6 -15  -8   13.50   20.61
  -6 -15   8   28.68    9.45
  -6  15   9   -3.09   17.61
   6 -15  -9    0.65    6.56
   6  15  -9    3.38   26.88
  -6 -15   9    7.35    6.58
  -6  16   1    1.49   17.39
  -6 -16   1   -1.17    6.24
  -6  16   2   28.33   16.01
   6 -16  -2   22.05    7.78
   6 -16  -2    3.82   26.98
  -6 -16   2   -1.42    6.26
   6  16  -3  325.13  101.94
  -6  16   3  107.89   48.02
   6 -16  -3  125.44   59.95
   6 -16  -3    4.06   46.96
  -6  16   4    0.90   15.90
   6 -16  -4   -0.31    6.37
   6 -16  -4    4.53   25.50
   6  16  -4    2.76   41.39
  -6  16   5   -0.69   17.00
   6 -16  -5    3.50    6.12
   6 -16  -5   -5.03   22.26
   6  16  -5    1.44   32.44
  -6 -16   5    5.53    4.59
  -6  16   6   -6.73   13.41
   6 -16  -6    2.09    6.47
   6 -16  -6    1.25   23.05
   6  16  -6   -3.87   24.61
  -6 -16   6    0.47    5.03
  -6  16   7    6.25   13.68
   6 -16  -7   12.58    7.79
   6  16  -7   23.52   30.21
  -6 -16   7   18.84    6.83
  -6  16   8   10.02   13.10
   6 -16  -8    2.51    3.68
   6 -16  -8   -4.99   31.29
   6  16  -8   25.73   32.41
  -6 -16   8    7.90    6.98
   6 -16  -9    2.56    7.30
  -6 -16   9   22.31    8.52
   6 -17  -1   25.21    8.26
   6 -17  -1   10.42   24.80
  -6 -17   1   -0.62    7.77
  -6  17   2   -1.54   22.75
   6 -17  -2    0.01    6.97
   6 -17  -2   -0.88   25.80
  -6 -17   2    1.24    7.92
   6  17  -3    9.94   40.45
  -6  17   3   28.64   17.71
   6 -17  -3   26.03    7.73
   6 -17  -3   -5.63   33.88
  -6 -17   3   -0.49    6.88
   6  17  -4   10.63   37.49
  -6  17   4    2.98   16.51
   6 -17  -4    2.75    6.17
   6 -17  -4   -1.13   28.14
  -6  17   5   45.15   23.85
   6 -17  -5   35.57   23.66
   6 -17  -5   -4.26   24.12
   6  17  -5  151.59   45.22
  -6 -17   5   60.50   23.88
  -6  17   6    5.32   12.88
   6 -17  -6    9.35    8.39
   6 -17  -6    5.36   24.00
   6  17  -6   31.67   23.01
  -6 -17   6    8.30    5.06
   6  17  -7   19.91   28.28
  -6  17   7   15.37   13.32
   6 -17  -7   18.48   10.47
   6 -17  -7    3.37   31.39
  -6 -17   7    7.87    8.24
   6 -17  -8    1.60    6.65
  -6  18   1   19.87   18.98
   6 -18  -1   11.90    7.00
   6 -18  -1    8.20   28.35
  -6 -18   1   -0.37    7.74
  -6  18   2   29.20   19.67
   6 -18  -2   20.51    8.02
   6 -18  -2   -4.99   28.87
   6  18  -2   55.92   53.49
  -6 -18   2   -0.56    6.60
  -6  18   3    4.26   19.13
   6 -18  -3    1.53    4.99
   6 -18  -3   -0.75   31.94
   6  18  -3    2.05   49.31
  -6 -18   3    2.41    8.39
  -6  18   4   10.41   16.90
   6 -18  -4   14.27    8.47
   6 -18  -4  -17.86   30.35
   6  18  -4    4.92   41.07
  -6 -18   4    3.23    5.89
   6  18  -5   14.42   25.82
  -6  18   5   -4.17   15.43
   6 -18  -5   10.87    8.38
   6 -18  -5   -2.33   33.50
  -6 -18   5   -2.44    8.49
   6 -18  -6    0.44    8.64
   6  18  -6    8.74   38.91
  -6 -18   6    0.89    8.40
  -6  19   1   26.57   18.11
   6 -19  -1   10.28    8.74
   6 -19  -1    3.21   33.75
  -6  19   2    5.63   22.64
   6 -19  -2    8.94   10.08
   6 -19  -2   -1.07   34.93
   6  19  -2   43.35   53.35
   6  19  -3   37.62   44.51
  -6  19   3   34.02   21.65
   6 -19  -3   -0.98   22.17
   6  19  -4   34.11   31.74
   6 -19  -4   15.15   10.30
   5   0  -1   41.12   25.13
   5   0  -1   99.66   33.72
   5   0  -2   -0.17    8.82
  -5   0   3  552.57  210.89
  -5   0   3  794.44  209.41
   5   0  -3  433.31  256.90
   5   0  -4   -0.14    2.23
  -5   0   5    0.99    4.77
  -5   0   5   -4.82    9.16
   5   0  -5    0.52    1.90
  -5   0   6    1.64    4.29
  -5   0   6   -3.12    5.42
   5   0  -6   -0.81    2.28
   5   0  -6   -0.78    7.09
   5   0  -6    0.78    6.21
  -5   0   7    2.70    3.22
   5   0  -7    1.33    6.38
   5   0  -7   -0.40    7.75
   5   0  -7   -0.14    4.49
  -5   0   8   -0.79    7.63
  -5   0   8   -0.84    6.93
   5   0  -8    1.32    7.72
   5   0  -8   -0.31    7.46
   5   0  -8    1.97    5.08
  -5   0   9   -0.38   10.09
   5   0  -9    0.19    8.43
   5   0 -10    2.27   10.39
  -5   0  11  175.06   49.91
   5   0 -11   80.07   86.95
  -5   0  12   -0.05   13.54
   5   0 -12   -2.64   16.28
  -5   0  13   31.47   16.69
  -5   0  14   -5.65   16.53
   5   1  -1  122.51  242.12
  -5   1   1  379.09  216.49
   5  -1  -1  451.64  214.56
   5   1  -1  276.14  150.49
   5  -1  -2    2.87    0.53
   5  -1  -2    0.54    3.61
   5   1  -2    3.73    0.66
   5   1  -2    1.83    5.26
  -5  -1   2    0.58    0.78
   5  -1  -3  250.58  116.59
   5  -1  -3  172.86  164.53
   5   1  -3  253.33  116.49
   5   1  -3  144.29  165.56
  -5   1   4  295.86   91.43
   5  -1  -4  240.02  157.78
   5  -1  -4  191.63  159.91
   5   1  -4  210.68  112.60
   5   1  -4  332.22  157.66
   5   1  -4   72.53  159.67
  -5  -1   4  276.75   91.32
  -5  -1   4  225.61   88.86
   5  -1  -5    5.48    6.67
   5  -1  -5    6.10    1.58
   5   1  -5    6.70    0.88
   5   1  -5    8.96    3.63
   5   1  -5    6.62    1.95
   5   1  -5    5.62    2.03
  -5  -1   5    5.64    1.00
  -5  -1   5    8.21    3.49
  -5  -1   5    5.26    3.66
  -5   1   6   18.85    5.39
   5  -1  -6   17.00    7.67
   5  -1  -6   13.11    7.61
   5   1  -6   17.84    7.49
   5   1  -6   24.89    6.34
   5   1  -6   31.37    8.33
   5   1  -6   17.17    8.57
  -5  -1   6   19.42    7.09
  -5  -1   6   23.93    6.64
   5  -1  -7    7.83    6.58
   5   1  -7   18.54    6.69
   5   1  -7   12.10    6.94
   5   1  -7   21.42    7.93
  -5  -1   7   25.66    6.04
  -5  -1   7   20.42    5.72
  -5  -1   7    9.32    3.89
  -5   1   8   42.51    9.65
  -5   1   8   11.58    4.12
   5  -1  -8   12.27   13.26
   5   1  -8   23.28   10.51
   5   1  -8   32.70   16.52
   5   1  -8   27.11   16.30
  -5  -1   8   23.25   11.23
  -5  -1   8   44.55    9.89
  -5  -1   8   26.33    8.34
  -5   1   9    2.49    3.99
  -5  -1   9    2.89    7.83
  -5   1  10    3.69    8.65
   5  -1 -10    0.66    3.99
   5   1 -10    0.12   10.99
  -5  -1  10    2.11    9.41
  -5   1  11  172.67   61.72
   5   1 -11  100.17  108.95
  -5  -1  11  188.57   62.10
  -5   1  12   -2.89   12.29
   5  -1 -12    0.70   13.59
   5   1 -12   -0.06   15.56
  -5   1  13   63.08   21.32
  -5  -1  13   34.06   20.95
  -5   1  14    1.22   15.34
  -5  -1  14    0.77   13.84
   5   2  -1   43.71   15.07
  -5   2   1   45.71    9.41
   5  -2  -1   25.66   10.23
   5   2  -1   17.26   10.77
   5   2  -2  124.30  130.02
   5  -2  -2  251.84   82.15
   5   2  -2   15.51   81.72
  -5  -2   2  241.32   81.54
  -5   2   3   37.50   11.40
   5  -2  -3   27.97   17.89
   5   2  -3   30.65   17.62
   5   2  -3   29.88   23.19
  -5  -2   3   69.55   17.54
  -5   2   4  147.54   53.37
   5  -2  -4  245.63   69.14
   5   2  -4   59.26   68.63
   5   2  -4  120.75   96.61
  -5  -2   4   86.15   68.39
  -5   2   5    6.35    1.57
   5   2  -5    2.89    0.72
   5   2  -5    4.74    3.54
   5   2  -5    4.92    7.37
   5   2  -5    4.12    7.92
  -5  -2   5    8.92    1.03
  -5  -2   5    0.35    1.18
  -5   2   6   10.28   11.38
   5  -2  -6    3.09    1.21
   5  -2  -6    3.93    7.45
   5   2  -6    4.11    0.76
   5   2  -6    9.69   13.61
   5   2  -6    4.65    1.73
  -5  -2   6   11.33    1.51
  -5   2   7   84.56   28.64
  -5   2   7   94.52   27.62
   5  -2  -7   64.89   36.73
   5  -2  -7   87.74   28.82
   5   2  -7   73.19   36.57
   5   2  -7  108.54   49.41
   5   2  -7   31.26   51.67
  -5  -2   7   98.93   36.37
  -5  -2   7   92.32   28.64
  -5  -2   7   50.67   26.58
  -5   2   8    8.02    3.98
  -5   2   8    6.12    2.45
   5  -2  -8   10.27    6.88
   5   2  -8    9.44    5.81
   5   2  -8    9.41    9.38
  -5  -2   8    6.97    2.31
  -5  -2   8    9.03    6.68
  -5   2   9   12.91    6.14
   5   2  -9   22.02   15.85
  -5  -2   9   24.64    8.71
  -5   2  10  144.16   38.15
  -5  -2  10   60.71   47.52
  -5  -2  10  135.11   38.70
  -5   2  11   12.67   10.25
  -5  -2  11   11.93   14.62
  -5   2  12   47.09   14.73
   5   2 -12   18.78   24.90
  -5  -2  12   27.22   15.56
  -5   2  13  106.70   26.10
  -5  -2  13   24.30   24.51
  -5   2  14    3.90   15.82
  -5  -2  14   -1.90   12.33
  -5   3   1  316.24  100.65
  -5   3   1  102.93  100.19
  -5   3   1  219.71  177.34
   5  -3  -1  197.60   99.90
   5  -3  -1  404.08  175.11
   5   3  -1  214.94  177.67
  -5  -3   1  277.17  124.05
  -5   3   2   72.65   21.01
  -5   3   2  111.61   20.25
   5  -3  -2   40.48   27.84
   5  -3  -2   84.76   20.56
   5   3  -2   50.73   27.91
  -5  -3   2   61.46   27.65
  -5   3   3  334.92   72.58
   5  -3  -3  148.13   91.41
   5   3  -3  146.27   91.37
   5   3  -3  119.50  129.71
  -5  -3   3  257.19   91.22
  -5   3   4  311.13   84.02
  -5   3   4  363.01   82.50
   5  -3  -4   99.79  103.57
   5   3  -4  220.86  103.58
   5   3  -4  193.49  147.27
  -5  -3   4  261.94  103.44
  -5  -3   4  151.38   81.73
  -5   3   5  176.09   68.32
   5  -3  -5  179.07   84.85
   5   3  -5  165.22   84.65
   5   3  -5  176.70  116.89
   5   3  -5  171.96  120.17
  -5  -3   5  163.19   84.55
  -5   3   6   66.97   28.92
  -5   3   6   96.43   28.56
   5  -3  -6   55.56   37.34
   5   3  -6   76.42   37.24
   5   3  -6   83.14   48.98
   5   3  -6  128.87   51.84
  -5  -3   6   94.82   37.11
  -5  -3   6   53.42   29.07
  -5   3   7  122.62   33.03
   5  -3  -7   67.15   41.74
   5  -3  -7  110.58   32.53
   5   3  -7  102.27   41.71
   5   3  -7   34.98   32.15
   5   3  -7   90.06   56.77
   5   3  -7  108.34   59.09
  -5  -3   7   97.85   41.45
  -5  -3   7   83.93   33.10
  -5  -3   7   42.76   31.30
  -5   3   8   23.21    6.67
  -5   3   8   16.07   15.94
   5  -3  -8   15.25    8.92
   5   3  -8    0.84    6.41
   5   3  -8   19.62   13.72
  -5  -3   8   29.16    7.90
  -5  -3   8   19.23    9.44
  -5  -3   8   10.69    8.82
  -5   3   9  185.20  114.33
   5   3  -9  358.79  199.74
  -5  -3   9  337.28  140.57
  -5  -3   9  199.05  114.77
  -5   3  10   10.96    8.87
   5   3 -10   28.07   21.51
  -5  -3  10   29.09    9.39
  -5  -3  10   13.10   12.39
  -5   3  11    8.57   11.48
   5   3 -11   -2.44   16.24
  -5  -3  11    7.27    3.91
  -5   3  12   25.59   12.09
   5   3 -12   25.55   19.99
  -5  -3  12    6.77   10.03
  -5   3  13   63.67   16.92
   5   3 -13   27.55   30.58
  -5  -3  13   18.99   17.28
  -5   3  14    3.04   14.68
  -5  -3  14   -5.29   13.48
   5   4  -1   24.35   14.68
  -5   4   1   17.78    5.19
   5  -4  -1    4.66    9.15
   5  -4  -1   30.78   10.17
   5  -4  -1   27.75    3.68
   5  -4  -1   49.38    7.58
   5   4  -1   26.84   10.54
  -5  -4   1   24.57   10.13
   5   4  -2   54.75   53.34
  -5   4   2   66.15   26.33
  -5   4   2   61.84   25.89
   5  -4  -2   68.13   34.75
   5   4  -2   85.98   34.72
   5   4  -3    4.66   12.17
   5  -4  -3   15.27    8.51
   5  -4  -3   28.92    4.95
   5   4  -3   23.39    8.49
  -5  -4   3   24.63    8.56
  -5   4   4  253.24   79.42
  -5   4   4  313.46   77.77
   5   4  -4  250.22   98.19
   5   4  -4  520.03  140.78
  -5  -4   4    6.73   97.86
  -5  -4   4  118.38   77.60
  -5   4   5   65.73   15.85
  -5   4   5   54.82   14.78
   5  -4  -5   35.78   20.88
   5   4  -5   33.76   20.82
   5   4  -5   29.58   15.33
   5   4  -5   55.88   24.54
   5   4  -5   24.56   27.50
  -5  -4   5   72.40   20.93
  -5  -4   5   27.44   13.63
  -5   4   6   52.77   12.44
   5  -4  -6   28.22   16.44
   5   4  -6   32.00   16.50
   5   4  -6   19.87   11.94
   5   4  -6   39.66   18.24
   5   4  -6   49.71   22.89
  -5  -4   6   42.68   16.33
  -5  -4   6   35.91   12.66
  -5  -4   6   33.59   11.59
   5  -4  -7   49.83   29.68
   5  -4  -7   66.29   22.75
   5   4  -7   53.29   29.66
   5   4  -7   57.14   23.02
   5   4  -7  117.80   38.99
  -5  -4   7   76.44   29.51
  -5  -4   7   68.52   22.77
  -5   4   8   27.38   14.38
  -5   4   8   31.38   16.19
   5  -4  -8   14.14   14.59
   5   4  -8   60.40   25.70
  -5  -4   8   62.92   19.49
  -5  -4   8   28.52   16.20
  -5  -4   8   16.50   15.21
  -5   4   9   68.18   22.31
   5   4  -9   79.92   40.89
  -5  -4   9   54.87   29.30
  -5  -4   9   63.31   23.29
  -5   4  10   22.61    6.25
   5   4 -10   24.86   18.89
  -5  -4  10   10.11    6.16
  -5  -4  10   15.77    9.45
  -5   4  11   20.86    9.06
   5   4 -11   28.20   26.44
  -5  -4  11   29.50   11.26
  -5  -4  11   18.85   13.26
  -5   4  12    8.72   12.90
   5   4 -12    4.46   19.92
  -5  -4  12    5.64    4.09
  -5  -4  12    5.13   12.94
  -5   4  13   44.70   16.74
   5   4 -13   17.36   24.33
  -5  -4  13   -6.44   11.82
  -5   4  14   -3.50   15.53
   5   5  -1   23.93   11.15
  -5   5   1   15.11    5.21
   5  -5  -1   18.11    7.27
   5  -5  -1   16.95    7.94
   5  -5  -1   15.69    1.58
   5  -5  -1    9.81    7.22
   5   5  -1   26.87    8.54
   5   5  -2   40.75   18.36
  -5   5   2   30.46    7.69
  -5   5   2   29.91    8.99
   5  -5  -2   25.09   12.38
   5  -5  -2   38.53    6.81
   5   5  -2   27.98   12.44
  -5  -5   2   25.43   12.32
  -5   5   3  715.42  160.84
   5  -5  -3  127.30  196.24
   5  -5  -3  643.26  159.95
   5   5  -3  437.08  196.50
   5   5  -3  521.16  281.06
  -5   5   4   64.85   20.93
  -5   5   4  102.86   20.99
   5  -5  -4   67.12   27.62
   5   5  -4   55.63   27.65
   5   5  -4   49.16   20.36
   5   5  -4  112.97   38.46
  -5  -5   4   25.49   27.43
  -5  -5   4   59.71   19.55
   5   5  -5  274.19   82.22
  -5   5   5   85.18   41.64
  -5   5   5  153.45   40.55
   5  -5  -5   71.25   52.78
   5   5  -5   41.50   52.78
   5   5  -5  248.86   75.18
  -5  -5   5  143.13   52.84
  -5  -5   5  123.73   41.01
   5   5  -6   49.34   36.79
   5   5  -6   53.82   23.43
   5   5  -6   33.31   17.41
   5   5  -6   29.91   28.04
  -5  -5   6   49.93   23.02
  -5  -5   6   63.48   17.85
  -5   5   7  339.80  108.62
   5   5  -7  418.73  194.45
  -5  -5   7  275.54  136.42
  -5  -5   7  251.80  110.70
  -5  -5   7  129.85  109.81
   5   5  -8   92.20   48.16
  -5   5   8   62.81   22.86
   5   5  -8   23.79   23.52
  -5  -5   8   72.49   30.11
   5   5  -9   26.11   20.38
  -5   5   9   31.46    6.15
  -5  -5   9    9.94    8.40
  -5  -5   9   36.44   12.43
  -5   5  10   56.86   17.20
   5   5 -10   47.02   32.58
  -5  -5  10   44.81   22.18
  -5   5  11  113.16   27.40
   5   5 -11   96.73   52.93
  -5  -5  11   58.93   34.93
  -5  -5  11   61.89   29.13
  -5   5  12    4.15   14.71
   5   5 -12    1.46   27.17
  -5  -5  12    0.59    4.25
  -5  -5  12    2.96   12.16
  -5   5  13   -2.32   14.07
   5   5 -13   -4.28   27.18
  -5  -5  13    0.54    5.28
  -5  -5  13    0.76   14.52
  -5   5  14    5.09   18.88
  -5  -5  14   -0.20   19.56
  -5   6   1   -0.58    4.42
   5  -6  -1    0.65    4.45
   5  -6  -1    0.69    5.90
   5   6  -1    0.72    2.01
   5   6  -1    0.55    7.06
  -5  -6   1    0.57    1.66
  -5   6   2  306.30  105.20
  -5   6   2  200.80  104.65
  -5   6   2  182.88  186.82
   5  -6  -2  294.89  129.39
   5  -6  -2  201.43  129.73
   5  -6  -2  232.48  103.94
   5   6  -2  317.33  130.00
   5   6  -2  292.58  186.28
  -5   6   3  189.28   64.30
   5  -6  -3   83.31   79.60
   5  -6  -3  226.02   80.40
   5  -6  -3  260.01   63.62
   5   6  -3  125.09   80.46
  -5   6   4  101.91   27.91
   5  -6  -4   84.78   36.13
   5  -6  -4  109.41   27.25
   5   6  -4   74.77   36.24
   5   6  -4   12.23   49.42
  -5  -6   4   79.93   36.24
  -5  -6   4   36.11   26.93
  -5   6   5   36.17   18.45
  -5   6   5   56.05   18.28
   5  -6  -5   36.64   24.89
   5   6  -5   66.07   25.04
   5   6  -5   44.93   30.57
   5   6  -5   87.23   33.28
   5   6  -6  617.78  289.48
  -5   6   6  343.63  144.93
  -5   6   6  561.85  143.35
   5  -6  -6  415.70  177.57
   5   6  -6  401.27  177.66
   5   6  -6  225.16  145.13
   5   6  -6  554.41  253.27
  -5  -6   6  136.48  177.43
   5   6  -7   67.71   28.91
  -5   6   7   38.43   13.33
   5   6  -7   20.33   15.04
  -5  -6   7   42.05   17.91
  -5   6   8   94.51   28.06
   5   6  -8   19.76   28.75
   5   6  -8   78.04   50.10
  -5  -6   8   85.10   35.59
  -5   6   9   50.19   13.07
   5   6  -9   59.34   25.34
  -5  -6   9   26.33   16.40
  -5   6  10   17.58    7.69
   5   6 -10   13.11   18.67
  -5  -6  10    3.00    3.27
  -5  -6  10    0.91   10.75
  -5   6  11    4.84    7.57
   5   6 -11    3.66   18.47
  -5  -6  11    3.03    3.56
  -5  -6  11   -2.98   15.31
   5   6 -12    6.40   28.04
  -5   6  12    1.97   15.06
  -5  -6  12   -1.03    4.36
  -5  -6  12    0.24   14.00
  -5   6  13   26.76   15.39
   5   6 -13   12.52   28.32
  -5  -6  13   17.45    5.82
  -5  -6  13   -3.51   14.53
  -5   6  14   13.46   14.82
   5   7  -1  266.80  182.42
  -5   7   1  274.98   90.90
   5  -7  -1  182.25  112.44
   5  -7  -1  275.20   89.44
   5  -7  -1  274.31  158.37
   5   7  -1  218.22  112.79
   5   7  -2   66.53   89.24
  -5   7   2  225.21   44.40
   5  -7  -2  101.87   55.93
   5  -7  -2  103.03   56.07
   5  -7  -2  168.98   43.34
  -5  -7   2  105.06   56.60
  -5   7   3  135.92   33.56
  -5   7   3  165.08   33.45
   5  -7  -3  151.81   42.83
   5  -7  -3  113.05   43.18
   5  -7  -3  167.06   32.53
   5   7  -3   31.73   43.11
   5   7  -3   52.51   61.20
  -5  -7   3   50.75   43.34
   5   7  -4   11.25    5.01
  -5   7   4   10.59    2.15
   5  -7  -4    7.25    0.96
   5  -7  -4    8.22    2.28
   5  -7  -4    6.13    6.03
   5   7  -4    3.14    1.71
  -5  -7   4    7.89    2.39
   5   7  -5   79.07  137.28
   5   7  -5  378.98  143.72
  -5   7   5  176.84   71.26
  -5   7   5  207.87   70.36
   5  -7  -5  142.21   88.31
   5  -7  -5  238.50   70.37
   5   7  -5  133.37   88.39
   5   7  -5  114.73   71.33
  -5  -7   5  212.14   88.51
  -5  -7   5  170.48   70.14
  -5   7   6  247.68   64.20
  -5   7   6  195.25   62.57
   5  -7  -6  156.67   79.62
   5  -7  -6  230.43   63.04
   5   7  -6  158.65   79.67
   5   7  -6  111.27   64.21
   5   7  -6  200.18  110.72
   5   7  -6   82.05  114.23
  -5  -7   6  149.57   79.40
  -5  -7   6  196.32   63.38
  -5   7   7  724.04  320.55
   5   7  -7  463.60  320.56
   5   7  -7 1292.58  561.39
  -5  -7   7  795.31  389.31
  -5   7   8   91.62   55.59
   5   7  -8  140.24   98.78
  -5  -7   8  174.23   69.83
  -5  -7   8   76.39   55.14
   5   7  -9  162.70  195.74
  -5   7   9  132.33   99.02
  -5  -7   9  295.87  122.46
   5   7 -10    6.50   19.41
  -5   7  10   -1.21    8.53
  -5  -7  10   -1.01    3.67
  -5  -7  10    6.44   12.22
  -5   7  11    6.51    8.06
   5   7 -11    7.98   17.27
  -5  -7  11   10.37    4.16
  -5   7  12   40.10   19.73
   5   7 -12   41.30   33.13
  -5  -7  12   45.60   20.39
  -5   7  13   -0.55   16.50
  -5   7  14    3.01   11.29
   5  -7 -14    1.97    8.40
  -5  -7  14   -0.90    7.18
  -5   8   1  140.07   69.52
   5  -8  -1  128.94   49.35
   5  -8  -1  156.73   49.23
   5  -8  -1  160.91   36.96
   5   8  -1   31.82   49.50
   5   8  -1   54.56   69.48
   5   8  -2   52.80   39.85
  -5   8   2   71.57   18.96
  -5   8   2   70.45   20.11
   5  -8  -2   50.86   25.22
   5  -8  -2   44.97   25.10
  -5  -8   2   56.11   25.64
   5   8  -3   27.06   27.90
  -5   8   3   52.32   11.59
  -5   8   3   45.12   14.16
   5  -8  -3   48.66   16.31
   5  -8  -3   38.30   16.55
   5  -8  -3   73.53   10.91
   5   8  -3   48.53   16.87
  -5  -8   3    9.26   16.84
   5   8  -4  254.52  384.33
  -5   8   4  585.02  193.98
   5  -8  -4  580.45  236.14
   5  -8  -4  515.02  236.51
   5  -8  -4  697.11  193.04
   5   8  -4  394.60  236.69
   5   8  -4  280.64  194.04
  -5  -8   4  506.84  192.55
   5   8  -5  273.16  563.06
  -5   8   5  886.10  287.23
  -5   8   5  613.37  285.66
   5  -8  -5  781.91  348.27
   5  -8  -5  586.70  348.89
   5   8  -5  610.12  349.00
   5   8  -5  489.27  287.10
   5   8  -5  209.62  505.00
  -5  -8   5 1060.39  349.21
   5   8  -6  325.71  132.25
   5   8  -6  267.33  135.62
  -5   8   6  170.94   66.84
  -5   8   6  292.32   66.21
   5  -8  -6  122.54   82.18
   5   8  -6   48.74   66.69
  -5  -8   6  154.74   83.19
  -5   8   7   48.31   15.17
   5  -8  -7   74.08   19.72
   5   8  -7   20.98   16.23
   5   8  -7   37.49   25.79
  -5  -8   7   36.00   20.66
  -5  -8   7   50.37   17.72
   5   8  -8   86.85   40.68
  -5  -8   8   45.05   21.60
  -5  -8   8   22.79   16.67
   5   8  -9   49.36   35.11
  -5   8   9   50.42   17.31
  -5  -8   9   46.27   22.39
   5   8 -10   13.92   19.87
  -5   8  10   20.83   10.63
  -5  -8  10   20.89    8.63
  -5   8  11   34.13    9.37
   5  -8 -11   15.14    8.31
   5   8 -11   19.51   25.56
  -5  -8  11   17.64    8.48
   5   8 -12   14.10   24.66
  -5   8  12    8.78   11.68
   5  -8 -12   -0.81    7.93
  -5  -8  12    9.14    3.88
  -5   8  13    6.56   16.15
   5  -8 -13    6.58    7.14
  -5  -8  13    6.43    3.95
  -5   9   1   22.21    4.48
   5  -9  -1   16.48    5.60
   5  -9  -1   19.19    6.18
   5   9  -1   15.51    5.86
   5   9  -1    3.80    9.92
   5   9  -2  306.35  132.50
   5  -9  -2  137.82   81.42
   5  -9  -2  140.85   81.15
   5  -9  -2  173.93   63.11
   5   9  -2  190.35   81.87
  -5  -9   2  142.27   81.89
  -5   9   3   27.23    5.50
   5  -9  -3   29.83    8.75
   5  -9  -3   17.58    8.78
   5  -9  -3   30.14    6.37
   5   9  -3    8.49    5.40
   5   9  -3   19.66   14.49
   5  -9  -4  209.21   94.98
   5  -9  -4  173.38   95.27
   5  -9  -4  335.10   75.91
   5   9  -4  148.84   95.38
   5   9  -4  139.10  136.49
  -5  -9   4  222.45   95.67
  -5   9   5  173.05   60.40
  -5   9   5  142.60   60.13
   5  -9  -5  230.75   74.95
   5  -9  -5  164.07   59.60
   5   9  -5  114.96  103.20
   5   9  -5   26.38  107.45
  -5  -9   5  154.05   75.64
  -5   9   6  208.51  132.96
   5   9  -6  140.02  132.95
   5   9  -6  443.11  231.87
  -5  -9   6  407.69  163.31
   5   9  -7  292.91  207.84
  -5   9   7  196.70  105.65
   5  -9  -7  179.01  129.19
   5  -9  -7  284.81  104.39
  -5  -9   7  318.69  130.29
   5   9  -8  333.18  242.97
  -5   9   8  241.02  122.59
   5  -9  -8  281.09  149.55
  -5  -9   8  343.93  150.63
  -5  -9   8  222.21  122.06
  -5   9   9   54.64   37.19
   5  -9  -9   85.31   46.29
   5   9  -9   72.52   65.78
  -5  -9   9  122.20   47.43
  -5   9  10   11.37    9.69
   5  -9 -10   36.63   11.01
   5   9 -10   26.21   22.34
  -5  -9  10   27.58   11.55
  -5  -9  10    7.34   16.87
  -5   9  11    0.71    9.60
   5  -9 -11    0.58    6.78
   5   9 -11   -1.39   25.94
  -5  -9  11    0.82    4.75
  -5  -9  11    2.22   18.55
   5   9 -12    2.64   22.04
  -5   9  12   -1.83   10.44
   5  -9 -12   -1.17    7.24
  -5  -9  12    1.38    4.03
  -5  -9  12    3.07   16.64
  -5   9  13   14.66   15.90
   5  -9 -13    2.13    6.59
  -5  -9  13    6.77    4.65
   5 -10  -1  159.42   57.55
   5 -10  -1  274.21   43.92
   5  10  -1  100.58   57.57
   5  10  -1  145.04   81.45
  -5 -10   1   63.47   57.57
  -5  10   2    0.86    3.90
   5 -10  -2   -0.45    2.57
   5 -10  -2   -1.69    7.04
   5  10  -2    0.68    3.63
   5  10  -2    2.15    8.65
  -5 -10   2    0.23    2.62
  -5 -10   2    0.72    7.14
   5  10  -3   16.93  101.04
  -5  10   3  132.96   49.98
  -5  10   3  108.40   50.20
   5 -10  -3  136.75   63.29
   5 -10  -3  117.59   63.21
   5 -10  -3  150.08   48.73
   5  10  -3  146.01   63.74
  -5 -10   3  149.93   63.76
  -5  10   4  657.63  216.78
   5 -10  -4  603.71  264.15
   5 -10  -4  486.79  215.02
   5  10  -4  355.40  217.13
  -5 -10   4  390.26  215.19
   5  10  -5   51.34   27.64
  -5  10   5   48.71   13.91
   5 -10  -5   53.77   18.94
   5 -10  -5   38.46   13.56
   5  10  -5   19.74   15.11
  -5 -10   5   39.17   19.24
  -5 -10   5   41.30   14.36
  -5  10   6   -1.09    4.81
   5 -10  -6    1.48    4.39
   5 -10  -6    5.39   10.58
   5  10  -6    4.81    8.31
   5  10  -6    4.28   13.87
  -5 -10   6    1.98    3.02
  -5  10   7  168.61   82.68
   5 -10  -7  255.00  101.71
   5 -10  -7  235.78   81.38
   5  10  -7  170.91  143.95
  -5 -10   7  205.79  102.46
  -5 -10   7  132.83   81.80
   5  10  -8   52.05   88.96
  -5  10   8  116.61   45.18
   5 -10  -8  112.14   56.08
  -5 -10   8  128.95   57.01
  -5  10   9  243.64   98.64
   5 -10  -9  239.99  120.66
   5  10  -9  226.26  172.85
  -5 -10   9  271.77  121.74
  -5 -10   9  143.30   98.48
   5  10 -10   23.51   19.05
  -5  10  10   26.61   11.96
   5 -10 -10   18.74   10.22
  -5 -10  10   29.07   10.68
  -5 -10  10   11.31   18.96
  -5  10  11    4.56    9.22
   5 -10 -11    4.74    5.96
   5  10 -11   -1.99   24.68
  -5 -10  11    3.48    3.37
  -5 -10  11    5.60   21.49
  -5  10  12   47.70   21.67
   5 -10 -12   53.36   26.42
   5  10 -12   48.46   38.87
  -5 -10  12   63.52   27.44
  -5  10  13    5.31   20.64
   5 -10 -13    2.20    7.43
  -5 -10  13    0.06    3.21
  -5  11   1    0.88   10.22
  -5  11   1   -0.96    8.23
   5 -11  -1   -1.13    2.82
   5 -11  -1   -0.30    8.97
   5  11  -1    1.14    5.37
   5  11  -1   -0.56    5.28
   5  11  -1    0.51    5.92
  -5 -11   1   -0.15    2.31
  -5  11   2   63.87   10.60
  -5  11   2   21.38   16.84
   5 -11  -2   42.17    8.70
  -5 -11   2   32.40   14.98
  -5 -11   2    6.23    8.55
  -5  11   3   18.89    4.44
   5 -11  -3   14.27    6.41
   5 -11  -3   21.06    6.80
  -5 -11   3   17.41    6.27
   5  11  -4   53.81   18.70
  -5  11   4   18.46    6.53
   5 -11  -4   22.15   10.05
   5 -11  -4   21.42    7.91
  -5 -11   4   23.36   12.20
  -5  11   5  675.83  275.51
   5 -11  -5  716.91  334.92
   5 -11  -5 1557.66  274.78
   5  11  -5  362.26  275.76
   5  11  -5  650.65  480.39
  -5 -11   5  182.16  273.92
   5  11  -6    1.19   19.67
  -5  11   6    3.73   10.96
   5 -11  -6    1.58    4.73
   5 -11  -6   -3.77   11.07
  -5 -11   6   -0.89    3.70
  -5  11   7    0.01    6.55
   5 -11  -7    0.36    5.00
   5 -11  -7    6.85   11.64
   5  11  -7   -3.67   19.59
  -5  11   8    3.13    6.22
   5 -11  -8    4.80    6.28
   5  11  -8    6.00   19.82
  -5 -11   8    1.90    4.33
  -5 -11   8   -0.60   17.33
  -5  11   9   41.84   15.35
   5 -11  -9   48.35   16.65
   5  11  -9   29.93   26.81
  -5 -11   9   31.75   17.05
  -5 -11   9   35.00   20.86
   5  11 -10    9.56   14.19
  -5  11  10    3.65    7.88
   5 -11 -10    9.71    5.71
  -5 -11  10   14.34    4.92
  -5  11  11   72.74   38.37
   5 -11 -11  127.80   47.00
   5  11 -11  152.29   66.85
  -5 -11  11   95.78   47.89
  -5 -11  11   24.75   41.26
   5  11 -12   -0.31   19.29
  -5  11  12    0.81   12.07
   5 -11 -12    1.96    7.55
  -5 -11  12    0.34    2.84
  -5 -11  12   13.93   29.25
  -5 -11  13   -0.81    3.87
  -5  12   1   -1.07    7.73
  -5  12   1    1.50    8.41
   5 -12  -1    1.70    2.90
   5 -12  -1    5.34    9.79
   5  12  -1   -0.59    6.08
   5  12  -1    0.01    5.69
  -5 -12   1   -0.27    2.19
  -5  12   2   14.51    5.32
  -5  12   2    3.39    1.56
  -5  12   2    4.45    4.11
   5 -12  -2    8.17    1.72
   5 -12  -2   12.06    6.93
   5  12  -2    3.80    2.50
  -5 -12   2    3.65    0.87
  -5 -12   2    2.94   10.02
  -5  12   3   12.75    8.26
   5 -12  -3   -0.10    4.51
   5 -12  -3   -0.55    7.58
  -5 -12   3    0.28    1.81
  -5 -12   3    0.91   14.50
  -5  12   4    5.18    5.45
   5 -12  -4    2.00    4.45
   5 -12  -4    2.87    6.61
   5  12  -4    1.94    8.49
   5  12  -4   11.72   24.22
  -5 -12   4    6.42    3.23
   5  12  -5  105.40   45.72
  -5  12   5   13.45   21.65
   5 -12  -5   35.49   27.23
   5 -12  -5   98.35   21.49
  -5 -12   5   77.33   27.81
  -5  12   6   20.35    8.85
   5 -12  -6   18.29    7.10
   5 -12  -6    9.77   10.11
   5  12  -6   24.73   14.48
  -5 -12   6   15.66    7.16
  -5  12   7    4.25    8.28
   5 -12  -7    2.28    4.85
   5 -12  -7   -2.36   12.48
   5  12  -7    2.29   20.27
  -5 -12   7    2.08    3.71
  -5 -12   7   -5.84   16.86
  -5  12   8    3.90    8.47
   5 -12  -8    1.10    4.90
   5 -12  -8    2.25   12.92
   5  12  -8    0.93   20.84
  -5 -12   8    2.72    3.51
  -5  12   9    4.03    7.76
   5 -12  -9   13.52    5.32
   5  12  -9    3.45   19.18
  -5 -12   9    8.24    4.02
  -5  12  10    0.05    9.91
   5 -12 -10   -1.34    6.49
   5  12 -10   -4.63   18.13
  -5 -12  10   -1.18    4.52
  -5 -12  10    3.80   21.81
  -5  12  11   -1.65   10.20
   5 -12 -11    0.13    4.26
   5  12 -11   -2.55   23.55
  -5 -12  11    3.41    4.04
  -5 -12  11   -0.72   23.17
  -5  12  12   -0.54   13.23
   5 -12 -12    0.64    7.86
  -5 -12  12    0.96    3.30
  -5  13   1    9.59   10.49
  -5  13   1   -0.17   10.40
   5 -13  -1    3.34    4.75
   5 -13  -1   12.95   10.28
   5  13  -1    0.59    7.22
  -5 -13   1    0.34    4.40
  -5 -13   1   -1.51   13.23
  -5  13   2   95.65   17.60
   5 -13  -2   55.91   23.63
   5 -13  -2   99.74   20.15
   5  13  -2    2.96   17.03
  -5 -13   2   48.68   22.89
  -5 -13   2   10.03   17.28
  -5  13   3  133.65   58.84
   5 -13  -3  132.63   74.54
   5 -13  -3  136.02   58.06
  -5 -13   3  195.25   74.62
  -5 -13   3   44.46   55.66
  -5  13   4   27.96   11.63
   5 -13  -4   11.16   10.66
   5 -13  -4   45.46   11.82
   5  13  -4   51.43   27.10
  -5 -13   4   30.24   11.06
  -5 -13   4    9.29   18.77
   5  13  -5   58.41   25.90
  -5  13   5   18.58   11.05
   5 -13  -5   33.86   11.13
   5 -13  -5   27.67   11.83
  -5 -13   5   16.26   10.67
  -5 -13   5   13.98   15.19
  -5  13   6    2.76   10.02
   5 -13  -6   -0.30    6.44
   5 -13  -6   -0.67   13.06
   5  13  -6    1.12   18.66
  -5 -13   6    1.63   14.24
  -5  13   7   71.09   15.92
   5 -13  -7   29.98   17.65
   5 -13  -7  103.95   16.97
   5  13  -7  153.62   31.97
  -5 -13   7    3.62   17.82
  -5 -13   7   39.05   17.67
  -5  13   8    0.76    7.04
   5 -13  -8    1.20    5.15
   5 -13  -8   -0.37   14.34
   5  13  -8    0.05   23.17
  -5 -13   8    2.79    3.98
  -5 -13   8   -0.86   19.39
   5  13  -9    3.81   18.15
  -5  13   9    1.09    7.64
   5 -13  -9    5.32    5.04
  -5 -13   9    4.68    3.61
   5  13 -10    4.68   14.67
  -5  13  10    2.07    9.07
   5 -13 -10    4.03    5.22
  -5 -13  10    6.60    3.72
  -5  13  11   20.01   12.88
   5 -13 -11   28.18   15.13
   5  13 -11   34.79   28.68
  -5 -13  11   39.55   15.92
   5 -13 -12    0.22    8.08
  -5 -13  12   -0.61    3.74
  -5  14   1   61.06   19.11
  -5  14   1   16.26   29.42
   5 -14  -1   46.17   22.08
   5 -14  -1   77.83   20.53
  -5 -14   1   50.73   21.52
  -5  14   2  113.96   43.62
  -5  14   2   35.71   78.63
   5 -14  -2  101.12   56.44
  -5 -14   2  175.40   56.39
  -5 -14   2   70.67   42.16
  -5  14   3  168.01   56.19
   5 -14  -3  145.39   71.35
   5 -14  -3  182.98   55.70
  -5 -14   3   50.51   54.13
  -5  14   4    8.06   12.41
   5 -14  -4    1.81    5.01
   5 -14  -4    5.91   13.98
   5  14  -4   -1.23   28.87
  -5 -14   4   -0.25    5.36
   5  14  -5   -0.22   24.73
  -5  14   5    0.77   11.61
   5 -14  -5    0.35    5.52
   5 -14  -5    8.14   14.46
  -5 -14   5   -0.09    4.49
  -5 -14   5   -3.45   19.67
   5 -14  -6   16.74    6.91
   5 -14  -6    8.99   16.10
   5  14  -6   14.26   20.43
  -5 -14   6   12.12   17.02
   5  14  -7    4.75   20.30
  -5  14   7    0.38    8.42
   5 -14  -7    3.14    5.43
   5 -14  -7    5.71   14.45
  -5 -14   7    2.81    3.70
  -5 -14   7    9.60   17.31
  -5  14   8    0.47    9.03
   5 -14  -8    1.54    5.45
   5 -14  -8   -3.23   15.59
   5  14  -8    3.22   23.80
  -5 -14   8    1.69    3.98
  -5 -14   8    8.27   14.90
   5  14  -9   13.42   18.51
  -5  14   9    5.72    6.37
   5 -14  -9    8.36    6.35
  -5 -14   9   17.02    5.56
  -5  14  10    8.52    9.00
   5 -14 -10    6.81    7.98
   5  14 -10   31.57   17.77
  -5 -14  10   12.81    5.49
  -5  14  11   -0.23   11.86
   5 -14 -11    0.94    7.45
  -5 -14  11    0.24    6.59
  -5  15   1  422.09  148.51
  -5  15   1  271.05  262.16
   5 -15  -1  604.63  146.32
   5  15  -1  226.10  147.80
  -5 -15   1  426.07  182.36
  -5 -15   1  194.53  146.36
  -5  15   2   74.92   29.33
  -5  15   2   16.15   56.06
   5 -15  -2  117.82   40.60
   5 -15  -2  134.38   32.62
  -5 -15   2   70.83   39.99
  -5 -15   2   70.17   31.07
   5  15  -3  660.77  146.89
  -5  15   3  190.22   69.79
   5 -15  -3  157.50   88.10
   5 -15  -3  213.10   69.12
   5  15  -3   41.63   69.81
  -5 -15   3   94.88   67.16
   5  15  -4   50.18   40.81
  -5  15   4   62.69   20.57
   5 -15  -4   52.69   24.54
   5 -15  -4   44.93   19.52
  -5 -15   4   55.18   24.31
  -5 -15   4   21.99   35.40
   5  15  -5   -1.80   22.56
  -5  15   5    9.22   11.74
   5 -15  -5    2.87    4.85
   5 -15  -5    4.47   14.56
  -5 -15   5    6.64    4.17
   5  15  -6    8.06   20.62
  -5  15   6    7.33   10.53
   5 -15  -6    2.78    5.17
   5 -15  -6    2.42   14.77
  -5 -15   6    6.56    4.06
  -5  15   7    1.26   10.76
   5 -15  -7    6.10   16.68
   5  15  -7   -6.88   24.84
   5  15  -8    4.38   21.34
  -5  15   8   -0.86    6.19
   5 -15  -8   -1.01    5.74
   5 -15  -8    6.89   15.71
  -5 -15   8   23.09    5.42
  -5 -15   8   14.79   19.79
   5  15  -9    2.24   20.12
  -5  15   9   -1.54    8.30
   5 -15  -9    0.54    6.68
  -5 -15   9    1.41    4.68
  -5 -15   9   -5.07   21.32
  -5  15  10    0.00   11.28
   5 -15 -10    1.39    7.13
   5  15 -10    4.11   18.49
  -5 -15  10   -2.01    6.86
   5 -15 -11    0.84    7.24
  -5 -15  11   20.51    7.93
  -5  16   1   40.83   13.15
  -5  16   1    0.20   18.40
   5 -16  -1   15.81    9.55
   5 -16  -1   33.52   19.43
  -5 -16   1   32.81   10.64
  -5  16   2    3.50   10.33
   5 -16  -2    3.59    5.19
   5 -16  -2    6.78   19.93
   5  16  -2    3.23   12.21
  -5 -16   2    4.22    4.25
  -5 -16   2   -5.91   20.97
   5 -16  -3   75.09   37.09
   5 -16  -3  146.30   31.12
   5  16  -3   30.31   51.80
  -5 -16   3   80.79   36.66
  -5 -16   3   35.22   30.15
  -5  16   4   80.68   40.21
   5 -16  -4   78.84   50.87
   5 -16  -4   91.41   38.62
   5  16  -4   84.85   64.40
  -5 -16   4  155.52   50.81
  -5 -16   4   48.07   42.73
   5  16  -5    9.17   28.03
  -5  16   5   33.24   15.50
   5 -16  -5   33.72   16.69
   5 -16  -5   27.35   16.44
  -5 -16   5   46.68   16.81
   5  16  -6    8.90   18.89
  -5  16   6   10.10   10.45
   5 -16  -6    8.95    6.25
   5 -16  -6   12.15   15.55
  -5 -16   6   16.46    5.64
   5  16  -7  139.78   77.94
  -5  16   7   87.62   38.48
   5 -16  -7  107.57   47.98
   5 -16  -7  146.00   37.45
  -5 -16   7   81.76   47.93
  -5  16   8    3.45    9.93
   5 -16  -8    0.30    6.25
   5 -16  -8   10.75   18.83
   5  16  -8   -1.36   25.34
  -5 -16   8    0.19    4.65
  -5  16   9    3.65    8.39
   5 -16  -9    0.91    6.54
   5  16  -9    0.81   22.97
  -5 -16   9   -0.02    7.17
  -5  16  10   -4.05   11.94
   5 -16 -10   -0.08    7.21
  -5 -16  10    0.03    8.78
  -5  17   1   84.97   14.80
  -5  17   1   23.82   33.43
   5 -17  -1    3.01   17.08
   5 -17  -1   55.66   22.62
   5  17  -1   18.23   15.99
  -5 -17   1   85.54   17.96
  -5 -17   1   15.05   26.27
  -5  17   2   14.97    9.97
   5 -17  -2   14.12    5.19
   5 -17  -2    9.75   20.84
   5  17  -2   -3.51   16.32
  -5 -17   2   12.39    5.22
  -5 -17   2    3.19   28.13
  -5  17   3  122.20   40.39
   5 -17  -3  100.16   51.83
   5 -17  -3   88.39   39.90
   5  17  -3   13.38   40.32
   5  17  -3  312.10   71.80
  -5 -17   3  129.51   51.39
  -5 -17   3   38.29   41.97
  -5  17   4   17.95   13.80
   5 -17  -4   19.20    8.63
   5 -17  -4   13.27   16.39
   5  17  -4    0.75   15.63
   5  17  -4   60.83   34.63
  -5 -17   4   16.13    8.00
  -5  17   5   76.66   21.63
   5 -17  -5   68.93   25.50
   5 -17  -5   46.94   21.74
   5  17  -5   44.13   37.16
  -5 -17   5   30.58   24.71
  -5 -17   5   62.50   46.94
   5  17  -6   -0.97   21.49
  -5  17   6    3.83   12.27
   5 -17  -6    0.96    6.49
   5 -17  -6    1.68   18.82
  -5 -17   6   -0.97    5.62
  -5 -17   6   -3.80   43.76
   5  17  -7   16.34   22.12
  -5  17   7   10.51   13.47
   5 -17  -7   14.11    6.48
   5 -17  -7   -5.36   22.90
  -5 -17   7   10.70    5.35
  -5 -17   7    0.53   28.71
   5  17  -8   -2.59   23.38
  -5  17   8    0.26    8.62
   5 -17  -8    0.89    6.57
   5 -17  -8   -1.71   21.00
  -5 -17   8   -0.57    7.87
   5  17  -9    7.60   23.53
  -5  17   9    5.13   12.69
   5 -17  -9    1.40    6.07
  -5 -17   9    6.53    7.05
   5 -18  -1    5.46    4.49
   5 -18  -1   12.49   25.40
   5  18  -1    1.08   15.38
  -5 -18   1   -3.30    6.18
  -5 -18   1   19.17   31.34
   5  18  -2   68.00   41.26
  -5  18   2   29.90   10.94
   5 -18  -2   14.87   22.69
   5  18  -2   -4.11   19.70
  -5 -18   2   13.63    6.46
  -5 -18   2   -3.30   37.42
   5  18  -3   -0.47   36.55
  -5  18   3    5.90   16.36
   5 -18  -3   -0.56    4.58
   5 -18  -3    5.40   21.62
   5  18  -3    7.52   19.89
  -5 -18   3    2.20    5.40
  -5 -18   3    1.21   53.44
   5  18  -4  137.16   41.91
  -5  18   4   24.53   15.41
   5 -18  -4   36.67   12.50
   5 -18  -4    6.76   17.95
   5  18  -4    9.76   18.44
  -5 -18   4    4.58   11.25
  -5 -18   4   29.40   64.04
  -5  18   5    6.39   13.18
   5 -18  -5   12.42    7.61
   5 -18  -5   -8.52   19.37
   5  18  -5   13.00   27.66
  -5 -18   5    6.17    5.42
  -5 -18   5   -1.37   56.08
   5  18  -6    3.38   19.38
  -5  18   6    9.92   12.08
   5 -18  -6    5.23    6.32
   5 -18  -6    5.84   19.55
  -5 -18   6   16.82    5.77
   5  18  -7    1.09   25.51
  -5  18   7    1.02   14.53
   5 -18  -7    1.94    8.04
   5 -18  -7   -8.39   26.08
  -5 -18   7    7.00    7.99
  -5  18   8   59.64   36.05
   5 -18  -8   93.04   45.01
   5 -18  -8   14.30   37.45
   5  18  -8  163.37   65.16
  -5 -18   8   96.84   44.95
  -5  19   1    3.03   16.98
   5 -19  -1   -6.83   28.39
  -5 -19   1    0.52    8.96
   5  19  -2   -4.17   44.77
  -5  19   2    6.30   12.99
   5 -19  -2    5.94    4.67
   5 -19  -2   -5.73   26.42
  -5 -19   2   -1.23    5.67
  -5  19   3    9.11   20.86
   5 -19  -3   16.75    7.91
   5 -19  -3   37.88   21.30
   5  19  -3   21.88   39.59
  -5 -19   3   19.86    7.81
  -5  19   4   -1.18   16.13
   5 -19  -4    4.84    5.94
   5 -19  -4    5.30   21.98
   5  19  -4   14.80   33.70
  -5 -19   4    2.12    6.17
   5  19  -5    1.10   24.19
  -5  19   5    2.75   14.51
   5 -19  -5    3.43    8.02
   5 -19  -5   -0.59   22.34
  -5 -19   5    2.12    6.19
  -5  19   6   -3.13   12.11
   5 -19  -6   24.73   11.06
   5 -19  -6    8.54   23.52
   5  19  -6   24.79   27.10
  -5 -19   6   23.86   12.10
   5  19  -7    3.57   25.22
  -5  19   7    4.92   11.30
   5 -19  -7    9.13    8.85
   5 -19  -7    9.83   25.92
  -5 -19   7   15.97    8.95
   5  20  -1   -0.30   47.97
   5 -20  -1   -1.84    7.24
   5 -20  -1   19.47   31.76
  -5 -20   1   -3.69    7.88
  -5  20   2   -1.93   14.01
   5 -20  -2    1.56    6.11
   5 -20  -2   26.92   29.40
   5  20  -2   -2.77   47.46
  -5 -20   2    2.50    6.46
  -5  20   3   11.51   16.45
   5 -20  -3   19.71    8.99
   5 -20  -3   -1.60   22.52
   5  20  -3   27.41   40.61
  -5 -20   3    0.66    5.62
  -5  20   4   21.29   19.39
   5 -20  -4   28.54   12.55
   5 -20  -4   -8.37   21.59
   5  20  -4    1.93   25.86
  -5 -20   4   27.24   13.69
  -5  20   5   12.45   14.21
   5 -20  -5    4.31    8.08
   5 -20  -5   -5.97   25.30
   5  20  -5    8.87   26.47
  -5 -20   5    6.75   11.53
   5 -20  -6   22.42   13.43
  -5  21   1   -5.85   19.20
   5 -21  -1    1.89    8.14
   5 -21  -1  -11.93   36.71
   5  21  -1   11.71   46.45
  -5  21   2   -0.24   18.07
   5 -21  -2    2.78    8.46
   5 -21  -2    0.81   34.38
   5  21  -2  -13.22   50.52
   5  21  -3   26.37   31.22
   5 -21  -3   20.26   11.35
  -4   0   1    0.57    3.77
   4   0  -1    0.25    1.23
   4   0  -1   -0.03    2.80
  -4   0   2 1649.72  834.67
  -4   0   3    0.93    2.34
  -4   0   3    0.37    2.84
   4   0  -3   -0.09    1.39
   4   0  -3    0.12    2.73
   4   0  -4 1117.90  536.22
   4   0  -4  753.29  774.10
  -4   0   5    2.66    4.00
  -4   0   5    0.22    3.67
   4   0  -5   -0.52    1.70
   4   0  -5   -1.38    4.55
   4   0  -5   -0.54    3.86
  -4   0   6    0.45    2.56
  -4   0   6    0.44    4.16
   4   0  -6   -0.72    4.51
  -4   0   7    1.20    2.80
  -4   0   7    0.11    4.44
   4   0  -7   -0.26    1.91
   4   0  -7   -0.59    5.81
   4   0  -7    0.53   10.33
  -4   0   8  164.07   88.75
  -4   0   8  127.83   87.42
   4   0  -8  222.35   88.43
   4   0  -8  391.58  155.28
  -4   0   9    0.28    4.50
  -4   0   9    2.77    6.80
   4   0  -9   -0.41    3.74
   4   0  -9   -1.13    7.38
  -4   0  10   22.49   13.63
   4   0 -10   63.30   26.88
  -4   0  11    2.41    8.03
   4   0 -11   -0.09   12.37
  -4   0  12  247.30   68.04
   4   0 -12  101.10  120.31
  -4   0  13   -2.46    9.13
   4   0 -13    3.93   16.66
  -4   0  14    2.93    9.41
  -4   0  15   -2.87   14.94
  -4   1   1   85.17   28.54
  -4   1   1   64.22   52.00
   4  -1  -1   50.58   50.45
   4   1  -1   59.63   37.90
   4   1  -1   85.85   51.95
  -4  -1   1  117.85   37.40
  -4   1   2   93.75   24.03
   4  -1  -2   47.63   33.66
   4  -1  -2   52.04   43.71
   4   1  -2   55.73   33.75
   4   1  -2  149.59   43.15
  -4  -1   2  106.94   33.06
  -4   1   3    6.68    0.99
  -4   1   3    6.03    1.09
   4  -1  -3    4.68    0.53
   4  -1  -3    4.87    0.80
   4   1  -3    5.50    1.24
  -4  -1   3    5.97    0.68
  -4  -1   3    5.25    0.63
  -4  -1   3    5.26    0.84
  -4   1   4   19.55    2.05
   4  -1  -4   19.81    5.70
   4  -1  -4   17.58    2.49
   4  -1  -4   20.01    1.35
   4   1  -4    1.37    5.59
   4   1  -4   24.20    1.97
  -4  -1   4   21.56    5.20
  -4   1   5  216.62   80.35
  -4   1   5  223.01   78.61
   4  -1  -5  187.52   99.30
   4  -1  -5  186.90   79.20
   4  -1  -5  318.62  140.26
   4   1  -5  144.22   99.17
   4   1  -5  214.02   80.02
   4   1  -5  395.07  137.91
   4   1  -5  178.86  141.57
  -4  -1   5  201.02   98.56
  -4   1   6   49.81   14.49
  -4   1   6   28.31   13.23
   4  -1  -6   32.65   20.01
   4  -1  -6   52.65   14.07
   4  -1  -6   43.10   23.09
   4  -1  -6   47.63   26.42
   4   1  -6   42.34   19.92
   4   1  -6   41.85   14.76
   4   1  -6   60.94   23.57
  -4  -1   6   55.84   19.42
  -4  -1   6   48.92   14.68
  -4  -1   6   23.94   13.10
  -4   1   7  231.28   66.87
  -4   1   7  144.92   65.13
   4  -1  -7   62.06   82.65
   4  -1  -7  213.42   66.32
   4   1  -7  177.56   82.59
   4   1  -7  173.76   66.47
   4   1  -7  199.65  114.30
  -4  -1   7  241.35   82.34
  -4  -1   7  142.42   66.50
  -4  -1   7  218.75   66.11
  -4   1   8   72.49   31.67
   4  -1  -8   66.13   41.97
   4  -1  -8   71.63   32.53
   4   1  -8  109.56   42.06
   4   1  -8   62.22   32.75
   4   1  -8  103.17   56.19
  -4  -1   8  105.36   41.54
  -4  -1   8  106.57   32.93
  -4  -1   8   52.64   31.97
  -4   1   9  180.33   82.97
   4  -1  -9   60.58  104.26
   4  -1  -9  198.18  148.28
   4   1  -9  231.92  104.37
   4   1  -9  153.46   84.39
   4   1  -9  396.43  147.72
  -4  -1   9  345.77  104.16
  -4  -1   9  221.41   84.53
  -4  -1   9  248.15   83.84
  -4   1  10   -2.44    6.30
   4  -1 -10    3.71    9.64
   4   1 -10   -0.90   12.30
  -4  -1  10   -2.63    5.43
  -4   1  11  117.00   49.95
   4  -1 -11  111.76   88.91
   4   1 -11  146.06   88.86
  -4  -1  11  138.93   50.05
  -4   1  12   96.86   32.68
   4  -1 -12   83.67   58.43
   4   1 -12   75.38   58.86
  -4  -1  12   87.36   32.67
  -4   1  13    1.82    9.30
   4  -1 -13   -3.11   15.46
   4   1 -13    2.35   16.21
  -4  -1  13    0.69    9.18
  -4   1  14    9.41    9.87
  -4  -1  14   -4.86    9.73
  -4   1  15    0.48   10.42
  -4  -1  15   -0.16   16.61
  -4   2   1   74.78   24.14
   4  -2  -1   40.88   18.49
   4  -2  -1   30.65   20.24
   4   2  -1   41.92   18.53
   4   2  -1   15.51   23.45
  -4  -2   1   34.94   18.20
  -4   2   2 1723.49  472.40
  -4   2   2 1841.29  470.72
   4  -2  -2 1633.11  472.15
   4  -2  -2 1528.32  827.00
   4   2  -2  367.04  572.03
  -4  -2   2 1280.41  571.85
   4   2  -3  245.92  414.96
  -4   2   3  586.73  210.65
   4  -2  -3  411.23  256.50
   4  -2  -3  522.04  210.64
   4  -2  -3  617.95  368.51
   4   2  -3  529.53  256.57
  -4  -2   3  563.99  256.36
  -4  -2   3  591.60  209.52
   4  -2  -4   49.27   20.08
   4   2  -4   31.22   19.89
   4   2  -4   46.37   23.01
   4   2  -4   41.93   25.89
  -4  -2   4   51.31   19.91
  -4  -2   4   36.74   13.41
  -4   2   5  172.33   49.74
  -4   2   5  179.84   47.98
   4  -2  -5  149.86   62.23
   4  -2  -5  203.27   49.26
   4   2  -5   96.70   61.93
   4   2  -5  139.56   49.08
   4   2  -5  130.96   84.23
  -4  -2   5   81.31   61.73
  -4  -2   5  133.50   49.48
  -4  -2   5   51.90   48.80
  -4   2   6    5.77    1.49
   4   2  -6    7.32    1.31
   4   2  -6    7.02    2.64
   4   2  -6    6.29    1.91
  -4  -2   6    7.37    1.29
  -4  -2   6    5.68    1.70
  -4  -2   6    9.42    4.67
  -4   2   7   16.87    3.63
   4  -2  -7   18.21    7.92
   4  -2  -7   20.42    3.92
   4  -2  -7   19.03    6.92
   4   2  -7   13.79    7.61
   4   2  -7   15.61    6.68
   4   2  -7   26.58    4.67
  -4  -2   7   27.70    7.66
  -4  -2   7   18.74    4.54
  -4   2   8   22.96    8.99
   4  -2  -8   21.41   12.60
   4  -2  -8   25.45    9.18
   4  -2  -8   29.18   14.44
   4   2  -8   22.04   12.86
   4   2  -8   17.86    9.14
   4   2  -8   36.01   16.07
  -4  -2   8   54.74   12.36
  -4  -2   8   24.75    9.22
  -4  -2   8   19.76    8.94
  -4   2   9   32.82   14.85
  -4   2   9   21.18   13.08
   4  -2  -9   37.07   13.88
   4  -2  -9   30.15   24.74
   4   2  -9   20.13   14.15
   4   2  -9   65.32   26.48
  -4  -2   9   64.83   18.77
  -4  -2   9   44.27   14.17
  -4  -2   9   17.47   13.78
  -4   2  10    9.10    5.12
   4   2 -10   12.02   15.41
  -4  -2  10   12.41    4.59
  -4  -2  10    8.85    6.53
  -4   2  11   77.17   25.51
   4   2 -11   72.63   44.91
  -4  -2  11   70.00   32.15
  -4  -2  11   52.30   25.35
  -4   2  12   11.16    7.48
   4   2 -12    4.45   17.46
  -4  -2  12   12.23    7.63
  -4   2  13   18.61    8.56
   4  -2 -13    4.14   17.09
   4   2 -13    9.55   16.81
  -4  -2  13    5.28    8.09
  -4   2  14    7.01    9.48
  -4  -2  14    3.23   10.67
  -4   2  15   -0.56   10.43
  -4  -2  15    1.95   17.08
  -4   3   1  697.38  543.30
   4  -3  -1  579.34  376.39
   4  -3  -1  737.27  308.85
   4  -3  -1 1131.45  541.06
   4   3  -1 1065.71  544.65
  -4   3   2    2.39    2.57
   4  -3  -2    1.65    1.73
   4  -3  -2   -1.42    2.56
   4   3  -2    0.52    0.81
   4   3  -2    3.10    6.03
  -4  -3   2   -0.98    1.10
   4  -3  -3   21.23    7.24
   4  -3  -3   17.52    3.83
   4   3  -3   11.50    1.48
   4   3  -3   16.75    6.62
  -4  -3   3   19.96    7.26
  -4  -3   3   10.16    0.74
   4   3  -4   14.51    2.75
   4   3  -4    2.92    1.57
   4  -3  -4    5.22    1.09
   4   3  -4    5.75    1.26
  -4  -3   4   10.61    1.36
  -4  -3   4    9.26    0.97
  -4   3   5    3.26    3.50
   4  -3  -5    2.32    0.50
   4  -3  -5    2.34    4.88
   4   3  -5    0.33    0.89
   4   3  -5    3.06    6.01
  -4  -3   5    1.32    1.16
  -4  -3   5   -0.36    2.76
   4   3  -6  258.46  132.00
  -4   3   6  200.29   67.95
  -4   3   6  228.16   66.04
   4  -3  -6   91.91   84.23
   4  -3  -6  170.11   67.40
   4   3  -6    1.11   83.97
   4   3  -6  202.79   68.24
  -4  -3   6  370.61   84.37
  -4  -3   6  204.76   67.91
  -4  -3   6  146.31   67.35
  -4   3   7   18.80    3.57
  -4   3   7   10.28    1.89
   4  -3  -7    9.93    3.02
   4  -3  -7   15.40    1.56
   4   3  -7    7.57    3.08
   4   3  -7   10.86    6.98
   4   3  -7   13.83    2.50
  -4  -3   7    4.93    2.69
  -4  -3   7   11.91    2.61
  -4  -3   7    5.45    4.93
   4   3  -8    9.76   13.62
  -4   3   8    6.92    2.64
  -4   3   8    0.04    4.23
   4  -3  -8    7.60    2.59
   4  -3  -8    8.06    5.98
   4   3  -8    4.46    3.96
  -4  -3   8    7.05    1.55
  -4  -3   8    9.60    3.72
  -4  -3   8    2.69    6.26
  -4   3   9    3.99    5.16
  -4   3   9    7.23    8.79
   4  -3  -9    2.50    7.08
   4  -3  -9    4.59    3.37
   4   3  -9    1.89    8.13
   4   3  -9    8.16   14.36
  -4  -3   9    5.56    1.39
  -4  -3   9    4.14    6.40
  -4  -3   9   -1.85    7.64
  -4   3  10   -0.45    6.46
   4  -3 -10    2.03   10.78
   4   3 -10    1.05   19.25
   4   3 -11   51.78   33.01
  -4   3  11   54.35   15.90
   4  -3 -11   31.29   28.75
  -4  -3  11   50.83   20.55
  -4  -3  11   31.20   16.09
  -4   3  12   22.59    9.26
   4  -3 -12   16.14   18.09
   4   3 -12   13.40   19.17
  -4  -3  12   36.09   10.04
  -4  -3  12    5.44   11.89
  -4   3  13   15.99   10.79
   4  -3 -13    4.82   20.43
   4   3 -13   12.16   16.78
  -4  -3  13    9.53    9.96
  -4   3  14    5.73    9.41
   4   3 -14    7.23   22.64
  -4  -3  14    5.20   10.76
  -4   3  15    0.25   11.20
  -4  -3  15   -0.92   21.98
   4  -4  -1  210.77   89.41
   4  -4  -1  278.28   70.58
   4  -4  -1  546.21  123.82
   4   4  -1    9.86   89.93
   4   4  -1  346.21  128.40
  -4  -4   1  213.13   90.17
  -4   4   2  716.72  157.32
  -4   4   2  473.63  278.35
   4  -4  -2  718.85  193.12
   4  -4  -2  718.27  157.29
   4  -4  -2  329.90  275.35
   4   4  -2   81.06  193.49
   4   4  -2  374.23  278.49
  -4  -4   2  309.07  193.52
  -4   4   3  340.04   99.49
  -4   4   3  524.21   98.55
   4  -4  -3  221.19  122.56
   4   4  -3  258.54  122.67
   4   4  -3   92.59   99.65
   4   4  -3  179.61  175.95
   4   4  -4   33.25   10.64
  -4   4   4   29.29    6.39
   4  -4  -4   14.60    9.63
   4  -4  -4   24.76    5.67
   4   4  -4   24.19   10.03
   4   4  -4   19.42    5.93
   4   4  -4   18.92   12.25
  -4  -4   4   22.20    9.91
   4   4  -5    5.29    6.65
  -4   4   5    2.69    1.82
  -4   4   5    4.17    4.57
   4  -4  -5    1.54    0.60
   4  -4  -5    3.24    3.58
   4   4  -5    2.11    0.58
   4   4  -5    5.90    5.08
  -4  -4   5    4.05    0.65
  -4  -4   5    2.21    3.03
  -4   4   6   60.99   22.12
   4  -4  -6   63.62   32.31
   4  -4  -6   40.07   24.17
   4   4  -6  102.54   32.47
   4   4  -6   37.27   25.13
   4   4  -6   80.47   42.01
  -4  -4   6   54.83   32.38
  -4  -4   6   68.51   24.90
  -4   4   7   44.15   11.54
   4  -4  -7   54.08   19.43
   4  -4  -7   40.19   13.60
   4   4  -7   13.81   19.22
   4   4  -7   48.56   15.15
   4   4  -7   60.25   22.56
  -4  -4   7   57.18   19.27
  -4  -4   7   32.81   14.30
  -4   4   8  194.45   81.33
  -4   4   8  170.14   78.61
   4  -4  -8  129.34  100.62
   4  -4  -8  295.41   80.87
   4   4  -8  200.82  100.64
   4   4  -8  220.49   81.88
   4   4  -8  267.76  141.47
  -4  -4   8  254.02  100.57
  -4  -4   8  239.31   81.33
  -4  -4   8  118.82   80.31
  -4   4   9  102.57   35.45
   4   4  -9   56.24   35.92
   4   4  -9  128.98   62.71
  -4  -4   9   99.68   45.12
  -4  -4   9   80.98   35.44
  -4   4  10   32.41   11.22
   4   4 -10   33.71   23.79
  -4  -4  10   35.43   15.03
  -4  -4  10   28.83   11.12
  -4   4  11   74.44   19.84
   4   4 -11  116.38   36.48
  -4  -4  11   31.21   25.52
  -4  -4  11   70.93   20.79
  -4   4  12   49.87   15.73
   4  -4 -12   17.74   24.43
   4   4 -12   48.08   27.29
  -4  -4  12   49.93   19.10
  -4  -4  12   28.95   16.02
  -4   4  13   21.54    8.71
   4   4 -13    4.67   20.04
  -4  -4  13    6.56    9.94
  -4   4  14    4.00   10.72
   4   4 -14    2.61   23.85
  -4  -4  14   -2.13   11.96
  -4   4  15   19.45   16.71
  -4  -4  15    8.39   18.34
  -4   5   1  140.78   37.27
   4  -5  -1  107.15   47.73
   4  -5  -1  127.62   35.89
   4  -5  -1   94.76   62.55
   4   5  -1   80.84   48.13
   4   5  -1  127.92   67.83
  -4  -5   1   85.45   48.29
   4   5  -2   96.21   93.33
  -4   5   2  163.09   46.73
  -4   5   2  141.05   83.22
   4  -5  -2  134.34   58.44
   4  -5  -2  203.31   45.67
   4   5  -2  149.57   59.03
  -4  -5   2   52.81   59.07
  -4   5   3   28.08    5.12
  -4   5   3   25.67    3.79
   4  -5  -3   23.51    8.15
   4   5  -3   19.54    8.43
   4   5  -3   18.29    4.44
   4   5  -3   13.82    9.78
  -4  -5   3   15.84    2.38
  -4   5   4  659.78  268.95
  -4   5   4  795.44  267.58
   4  -5  -4  689.91  327.01
   4  -5  -4  871.72  269.00
   4   5  -4  445.45  327.29
   4   5  -4  582.13  269.27
   4   5  -4  381.93  473.90
  -4  -5   4  858.44  327.38
  -4   5   5   26.83    8.23
   4  -5  -5   27.81   12.34
   4   5  -5   30.34   12.50
   4   5  -5   23.89    8.58
   4   5  -5   25.00   13.33
  -4  -5   5   30.28   12.57
  -4  -5   5   27.90    8.00
  -4   5   6    4.20    2.39
  -4   5   6    5.20    5.53
   4  -5  -6    3.61    0.65
   4  -5  -6    5.00    4.50
   4   5  -6    1.54    0.60
   4   5  -6    1.05    6.36
  -4  -5   6    3.02    4.51
  -4   5   7  109.76   17.84
  -4   5   7   61.23   14.01
   4  -5  -7   57.93   22.65
   4  -5  -7   40.18   16.28
   4   5  -7   55.47   22.74
   4   5  -7   48.16   17.23
   4   5  -7   40.81   27.38
  -4  -5   7   10.59   22.36
  -4   5   8   40.63   10.96
  -4   5   8   31.75   11.42
   4  -5  -8   30.25   14.10
   4  -5  -8   15.94   10.68
   4   5  -8   31.04   14.19
   4   5  -8   25.13   11.52
   4   5  -8   41.76   16.05
  -4  -5   8   32.38   13.85
  -4  -5   8   33.09   10.60
  -4   5   9   18.06    6.32
   4   5  -9   15.38    9.27
   4   5  -9   31.54   17.45
  -4  -5   9   25.46    9.65
  -4  -5   9   19.12    6.91
   4   5 -10   65.89   36.97
  -4   5  10   49.39   17.64
  -4  -5  10   48.91   22.72
  -4  -5  10   38.83   16.99
  -4   5  11   12.42    6.22
   4   5 -11   14.47   23.30
  -4  -5  11   14.93    6.32
  -4  -5  11   19.18    9.03
  -4   5  12   54.70   21.03
   4   5 -12   53.63   40.75
  -4  -5  12   76.90   27.69
  -4  -5  12    8.40   21.72
  -4   5  13   10.70    7.69
   4   5 -13   13.78   23.61
  -4  -5  13   14.36    5.44
  -4  -5  13    4.73   10.62
  -4   5  14   -2.80   11.64
  -4  -5  14   -4.93   17.61
  -4   5  15    8.49   17.22
   4   6  -1  218.84  264.62
  -4   6   1  615.07  133.38
  -4   6   1  492.71  132.88
   4  -6  -1  229.87  163.19
   4  -6  -1  503.93  132.16
   4  -6  -1  355.12  231.34
   4   6  -1  321.05  163.52
  -4  -6   1  261.76  163.72
   4   6  -2  363.32  268.45
  -4   6   2  348.62  134.93
   4  -6  -2  204.05  165.18
   4  -6  -2  419.04  164.95
   4   6  -2  399.62  165.80
   4   6  -2  223.02  135.43
  -4  -6   2  319.55  133.54
   4   6  -3  295.51  272.07
  -4   6   3  416.71  136.87
   4  -6  -3  396.57  167.35
   4  -6  -3  430.02  136.42
   4   6  -3  274.58  167.79
   4   6  -3  268.57  137.23
  -4   6   4   25.07    2.78
  -4   6   4   30.64    1.88
   4  -6  -4   17.78    5.22
   4  -6  -4   22.90    5.04
   4   6  -4   14.10    5.43
   4   6  -4   16.06    3.94
  -4  -6   4    4.57    5.47
  -4   6   5    6.08    3.02
   4  -6  -5    6.21    1.61
   4  -6  -5    4.42    3.44
   4   6  -5    5.98    1.79
   4   6  -5    4.17    3.26
   4   6  -5    3.89    4.29
  -4  -6   5    7.42    2.15
  -4   6   6    3.69    3.66
   4  -6  -6    1.76    2.32
   4  -6  -6    2.41    4.06
   4   6  -6   -0.68    2.04
   4   6  -6   -0.25    4.73
   4   6  -6    2.17    8.19
  -4  -6   6    0.81    1.56
   4   6  -7  187.48  206.21
  -4   6   7  365.01  105.74
  -4   6   7  404.08  103.10
   4  -6  -7  232.52  129.76
   4  -6  -7  273.15  104.81
   4   6  -7  250.77  129.84
   4   6  -7  216.83  105.47
  -4  -6   7  250.15  129.80
  -4  -6   7  285.60  105.11
   4   6  -8    0.28    7.70
  -4   6   8    2.71    5.75
  -4   6   8    1.76   12.12
   4  -6  -8    2.15    3.04
   4  -6  -8   -0.32    8.39
   4   6  -8    0.08    3.17
   4   6  -8   -0.41    5.12
  -4  -6   8   -0.15    2.02
  -4  -6   8   -0.45    7.43
  -4   6   9  116.76   58.72
   4   6  -9  253.64  104.21
  -4  -6   9  149.64   73.57
  -4  -6   9  104.34   58.57
   4   6 -10  380.10  295.07
  -4   6  10  440.48  149.38
  -4  -6  10  362.30  182.91
  -4  -6  10  278.78  148.92
  -4   6  11   13.74    9.28
   4   6 -11   11.66   16.74
  -4  -6  11    4.95    4.37
  -4  -6  11    5.67   11.17
  -4   6  12  148.15   79.74
   4   6 -12  195.70  140.32
  -4  -6  12  247.30   99.52
  -4  -6  12   90.07   79.78
  -4   6  13    0.44    5.86
   4   6 -13    3.31   28.83
  -4  -6  13    1.69    5.41
  -4  -6  13   -2.22   13.34
  -4   6  14   13.45   10.79
  -4  -6  14   -1.43    6.29
  -4  -6  14   -0.63   15.06
   4   7  -1  102.91   49.28
  -4   7   1   81.03   23.09
  -4   7   1   57.82   41.66
   4   7  -1   62.24   30.92
  -4  -7   1   30.28   21.96
  -4   7   2    1.58    3.80
  -4   7   2   -2.00    5.28
   4  -7  -2    0.25    1.85
   4  -7  -2    2.73    5.53
   4   7  -2   -0.02    1.72
   4   7  -2    0.55    5.15
  -4  -7   2    0.24    1.36
  -4   7   3   29.89    6.62
  -4   7   3   43.30    6.16
   4  -7  -3   40.10    9.26
   4  -7  -3   30.63    4.80
   4   7  -3    9.52    9.69
   4   7  -3    8.62   12.15
  -4  -7   3   24.64   10.00
  -4   7   4  102.60   21.44
  -4   7   4   84.40   19.92
   4  -7  -4   11.19   27.40
   4  -7  -4   90.93   27.94
   4  -7  -4   81.49   20.92
   4   7  -4   37.41   28.19
   4   7  -4   56.14   21.74
  -4  -7   4   67.39   28.40
  -4  -7   4   58.56   20.42
   4   7  -5  138.81   58.00
  -4   7   5   90.17   29.58
  -4   7   5  101.45   27.42
   4  -7  -5   86.15   37.77
   4  -7  -5   75.71   29.01
   4   7  -5   67.77   38.03
   4   7  -5   68.29   29.97
  -4  -7   5   81.41   38.11
  -4  -7   5   43.47   28.59
  -4   7   6  416.91  206.49
  -4   7   6  517.61  204.04
   4  -7  -6  672.34  251.58
   4  -7  -6  519.11  205.87
   4   7  -6  369.97  251.63
   4   7  -6  760.96  361.21
  -4  -7   6  493.34  251.71
  -4  -7   6  320.84  205.63
  -4   7   7    4.61    7.81
   4  -7  -7   -1.46    3.73
   4   7  -7    1.75    4.73
   4   7  -7   -1.29    9.56
  -4  -7   7    2.59    1.88
   4   7  -8  137.49   78.14
  -4   7   8  136.07   39.96
   4   7  -8   72.60   39.83
  -4  -7   8   97.92   50.41
   4   7  -9    0.89    9.37
  -4  -7   9    0.45    3.40
  -4   7  10   34.49   10.25
   4   7 -10   27.66   21.21
  -4  -7  10   25.17   12.17
   4   7 -11   58.24   40.15
  -4   7  11   54.93   20.36
  -4  -7  11   55.17   26.18
   4   7 -12    8.11   20.31
  -4   7  12    9.53    6.79
  -4  -7  12   11.03    4.22
  -4  -7  12   -0.65   12.42
   4   7 -13   15.76   27.30
  -4   7  13    5.43   10.26
  -4  -7  13    4.65    3.71
  -4  -7  13   -3.35   14.06
  -4   7  14   45.51   16.85
   4  -7 -14   -2.11   11.07
  -4  -7  14   39.84   12.74
  -4  -7  14    3.61   15.83
   4   8  -1   10.36   11.77
  -4   8   1   38.03    5.66
  -4   8   1   27.87    7.36
  -4   8   1    8.11    7.81
   4  -8  -1   27.21    8.37
   4   8  -1   16.35    8.53
  -4  -8   1   20.25    8.59
   4   8  -2  266.98  147.53
  -4   8   2  227.94   73.47
  -4   8   2  128.58  129.43
   4  -8  -2  291.90   91.20
   4  -8  -2  222.96   72.12
   4   8  -2  143.18   91.31
   4   8  -2  119.96   73.73
  -4  -8   2  138.11   91.46
   4   8  -3  112.88  113.09
  -4   8   3  174.77   55.89
  -4   8   3  159.44   54.94
   4  -8  -3  135.89   69.89
   4  -8  -3  204.39   55.13
  -4  -8   3  140.03   70.44
  -4  -8   3   96.67   54.63
   4   8  -4   18.26    9.16
  -4   8   4   11.60    3.92
  -4   8   4   17.89    2.73
   4  -8  -4   19.37    6.69
   4   8  -4   22.33    7.05
   4   8  -4   13.98    4.52
  -4  -8   4   16.68    7.16
   4   8  -5  106.23   35.94
  -4   8   5   44.61   17.78
  -4   8   5   87.02   16.68
   4  -8  -5   59.07   23.37
   4  -8  -5   36.80   23.62
   4   8  -5   42.21   23.88
   4   8  -5   40.33   18.15
  -4  -8   5   56.88   24.13
  -4   8   6   20.78    3.96
  -4   8   6   14.72    3.48
   4  -8  -6    3.82    4.91
   4  -8  -6   19.36    6.38
   4  -8  -6   20.63    4.60
   4   8  -6   17.49    6.44
   4   8  -6   13.67    5.61
   4   8  -6   13.10    7.15
  -4  -8   6   17.30    6.26
  -4   8   7   51.40    7.07
   4  -8  -7   16.65   10.00
   4  -8  -7   33.66    6.19
   4   8  -7   17.87    9.99
   4   8  -7   18.27    9.51
   4   8  -7   47.45    9.03
  -4  -8   7   18.97    9.90
  -4  -8   7   29.13    6.79
  -4   8   8  113.23   42.83
   4   8  -8   19.41   42.42
   4   8  -8   82.88   73.17
  -4  -8   8  150.34   54.09
  -4  -8   8   89.44   41.89
  -4   8   9   46.96   16.42
   4   8  -9   43.48   26.55
  -4  -8   9   45.31   21.15
  -4   8  10  255.69  147.77
   4   8 -10  542.13  259.84
  -4  -8  10  355.16  181.20
   4   8 -11  129.15   60.90
  -4   8  11   79.68   30.05
   4  -8 -11    5.97   36.76
  -4  -8  11  106.61   38.40
   4   8 -12   30.19   24.51
  -4   8  12   31.82   10.13
   4  -8 -12   15.21   10.23
  -4  -8  12   26.63   10.44
  -4  -8  12   13.31   13.54
  -4   8  13    1.11   10.84
   4  -8 -13   -0.09    8.89
   4   8 -13    8.43   31.06
  -4  -8  13    1.57    4.14
  -4  -8  13   -1.02   15.36
  -4   8  14   30.56   11.96
  -4  -8  14   31.98   12.86
  -4  -8  14   -4.52   22.65
   4   9  -1    1.46    4.09
  -4   9   1   10.67    4.06
  -4   9   1    3.17    5.39
   4  -9  -1    4.40    0.79
   4   9  -1    6.43    1.23
   4   9  -1    2.33    3.98
  -4  -9   1    4.09    0.94
  -4  -9   1    6.98    3.90
   4   9  -2   16.27   17.32
  -4   9   2   56.16    8.93
  -4   9   2   27.36   13.15
   4  -9  -2   29.35   11.77
   4  -9  -2   43.35    6.69
   4   9  -2   21.27   11.89
  -4  -9   2   26.03   11.90
  -4  -9   2   18.35    9.37
  -4   9   3   52.60   21.31
  -4   9   3   42.20   20.45
   4  -9  -3   99.63   28.45
   4  -9  -3   77.01   20.81
   4   9  -3   44.01   28.57
   4   9  -3   29.30   21.69
   4   9  -3   97.64   40.46
  -4  -9   3   46.26   28.68
  -4  -9   3   58.41   20.65
  -4   9   4  110.02   40.38
  -4   9   4  133.35   39.36
   4  -9  -4   96.61   51.03
   4  -9  -4  103.48   39.34
   4   9  -4   99.24   51.47
   4   9  -4   98.78   69.93
  -4  -9   4  112.67   51.53
   4   9  -5  141.61   76.30
  -4   9   5   84.81   38.71
  -4   9   5   90.29   37.25
   4  -9  -5  134.90   48.90
   4  -9  -5   96.79   48.96
   4  -9  -5  180.46   38.34
   4   9  -5   90.27   49.40
  -4  -9   5   80.89   49.38
  -4  -9   5   81.07   38.67
   4   9  -6  111.54   30.82
  -4   9   6   69.45   14.56
  -4   9   6   62.67   14.03
   4  -9  -6   50.94   19.39
   4  -9  -6   56.54   14.22
   4   9  -6    5.43   19.37
   4   9  -6   46.92   15.78
  -4   9   7    7.70    4.37
   4  -9  -7   16.08    6.17
   4  -9  -7   17.79    4.17
   4   9  -7    3.55    8.67
   4   9  -7   18.28    9.55
  -4  -9   7   24.88    7.27
  -4  -9   7   28.00    8.57
  -4   9   8    2.40    6.05
   4  -9  -8   -0.68    5.12
  -4  -9   8   -0.03    3.45
  -4  -9   8    1.48   10.41
   4   9  -9   44.72   24.43
  -4   9   9   39.73   12.48
   4  -9  -9   36.08   15.23
  -4  -9   9   33.60   15.83
  -4  -9   9   22.39   13.69
   4   9 -10   13.74   29.67
  -4   9  10   47.25   14.50
   4  -9 -10   51.00   18.28
  -4  -9  10   37.04   18.41
   4   9 -11  188.96  178.45
  -4   9  11  228.85   89.88
   4  -9 -11  223.24  110.09
  -4  -9  11  242.71  111.32
  -4  -9  11  152.05   89.13
   4   9 -12   14.46   23.08
  -4   9  12   35.01   12.16
  -4  -9  12   33.61   13.89
  -4  -9  12   21.92   15.34
  -4   9  13   28.49    8.42
   4  -9 -13   11.59    8.68
   4   9 -13   18.38   28.75
  -4  -9  13   21.34    8.74
  -4   9  14    4.59   16.40
  -4  -9  14    1.34    7.39
  -4  10   1   32.80    4.53
  -4  10   1   10.90    5.13
  -4  10   1    7.62    2.70
   4 -10  -1   11.43    3.58
   4  10  -1   15.05    3.69
   4  10  -1   16.84    3.76
   4  10  -1    9.46    3.81
   4  10  -1   11.02    6.21
  -4 -10   1    4.11    3.88
   4  10  -2   62.42  121.28
  -4  10   2  171.52   60.34
  -4  10   2  175.17   59.94
   4 -10  -2  158.32   75.50
   4 -10  -2  267.69   59.30
   4  10  -2  184.97   75.61
  -4 -10   2  116.20   75.71
  -4  10   3   16.25    3.82
  -4  10   3    8.39    4.54
   4 -10  -3   21.49    6.21
   4 -10  -3   28.11    3.63
   4  10  -3    6.87    6.45
   4  10  -3   29.11    9.02
  -4 -10   3   17.44    6.26
  -4  10   4   79.64   30.59
  -4  10   4   93.27   29.80
   4 -10  -4   92.12   39.46
   4 -10  -4  142.16   29.88
   4  10  -4  136.67   40.01
   4  10  -4  110.47   53.33
  -4 -10   4    1.51   39.57
  -4 -10   4   80.50   29.76
   4  10  -5    1.87   10.90
  -4  10   5    2.95    4.41
  -4  10   5    4.59    7.69
   4 -10  -5    2.77    1.75
   4 -10  -5    3.24    2.56
   4 -10  -5    5.58    6.29
   4  10  -5    3.87    2.61
   4  10  -5   -0.34    7.24
  -4 -10   5    3.59    0.82
   4  10  -6  403.13  320.91
  -4  10   6  439.76  162.75
  -4  10   6  237.48  160.53
   4 -10  -6  354.48  198.23
   4 -10  -6  366.93  161.49
   4  10  -6  211.64  162.78
  -4 -10   6  509.84  198.97
   4  10  -7 1112.35  602.68
  -4  10   7  438.34  305.46
   4 -10  -7  841.73  370.59
   4 -10  -7  538.99  304.05
  -4 -10   7  782.10  371.29
  -4 -10   7  639.80  304.67
  -4  10   8   29.61   12.12
   4 -10  -8   56.62   16.14
   4  10  -8   20.91   24.66
  -4 -10   8   32.45   16.41
  -4 -10   8   20.69   16.75
  -4  10   9   31.85   10.13
   4 -10  -9   36.35   11.88
   4  10  -9   50.57   21.32
  -4 -10   9   17.09   12.40
  -4 -10   9   22.80   12.51
  -4  10  10   68.00   43.43
   4 -10 -10  152.26   54.28
   4  10 -10   72.10   76.92
  -4 -10  10  113.79   55.04
  -4  10  11   16.64    8.36
   4 -10 -11   23.08    7.17
   4  10 -11    6.15   22.69
  -4 -10  11   15.81    7.00
  -4 -10  11   -1.92   12.63
  -4  10  12   11.44    8.64
   4 -10 -12   14.71    6.92
   4  10 -12    9.93   18.67
  -4 -10  12   15.17    5.91
  -4 -10  12    6.10   14.28
  -4  10  13    3.87    9.87
   4 -10 -13    2.80    7.46
   4  10 -13   -1.33   28.84
  -4 -10  13    0.55    3.97
  -4 -10  13   -1.63   16.91
   4  11  -1   25.78   38.87
  -4  11   1   55.24   18.94
  -4  11   1   20.28   18.67
  -4  11   1   32.57   31.53
   4 -11  -1   61.70   25.28
   4 -11  -1   49.84   16.84
   4  11  -1   49.00   25.46
   4  11  -1   44.19   18.88
   4  11  -1   32.78   19.07
  -4 -11   1   90.03   25.69
  -4 -11   1   35.34   16.76
   4  11  -2   53.31  169.15
  -4  11   2  242.72   84.58
  -4  11   2  188.72   84.23
   4 -11  -2  184.24  104.92
   4 -11  -2  232.99   82.74
   4  11  -2  221.99  105.03
  -4 -11   2  269.59  105.18
   4  11  -3   41.80  111.50
  -4  11   3  265.83   55.13
  -4  11   3   92.47   54.31
   4 -11  -3  139.71   69.04
   4 -11  -3  205.08   53.72
   4  11  -3  142.44   69.20
   4  11  -3   93.48   55.42
  -4 -11   3  162.25   69.22
   4  11  -4  182.06   42.90
   4  11  -4   -0.09   40.91
  -4  11   4   68.66   19.35
  -4  11   4   43.92   19.17
   4 -11  -4   60.04   25.80
   4 -11  -4   81.31   18.40
   4  11  -4   32.77   26.04
   4  11  -4   24.97   19.64
  -4 -11   4   83.98   25.97
  -4 -11   4   81.02   19.85
  -4  11   5  334.53  101.49
   4 -11  -5  232.77  124.74
   4 -11  -5  338.61  100.24
   4  11  -5   75.13  175.47
   4  11  -6  111.13   95.46
  -4  11   6  113.98   48.48
   4 -11  -6  166.11   60.85
   4 -11  -6  120.62   47.39
   4  11  -6   49.36   48.74
  -4 -11   6  128.98   61.15
  -4  11   7   66.69   25.41
   4 -11  -7   63.04   32.36
   4 -11  -7  104.91   25.28
   4  11  -7   58.39   45.35
  -4 -11   7   66.84   32.89
  -4 -11   7   73.65   26.18
  -4  11   8    2.04    6.32
   4 -11  -8    1.55    4.88
   4 -11  -8    6.22   11.22
   4  11  -8    0.74   20.32
  -4 -11   8   -1.10    3.65
   4  11  -9   49.15   41.33
  -4  11   9   27.87   19.50
   4 -11  -9   67.12   24.76
  -4 -11   9   57.73   25.31
  -4 -11   9   42.83   23.52
   4  11 -10   71.86  118.27
  -4  11  10  156.27   60.07
   4 -11 -10  210.17   73.84
  -4 -11  10  154.74   74.55
  -4 -11  10   40.45   60.15
  -4  11  11    1.03    9.59
   4 -11 -11   -1.69    6.43
   4  11 -11   -2.74   24.51
  -4 -11  11    0.78    4.34
  -4 -11  11   -5.00   17.82
  -4  11  12    1.00   10.15
   4 -11 -12    0.29    6.76
   4  11 -12   -3.24   17.42
  -4 -11  12   -0.64    4.21
  -4 -11  12    2.58   16.08
   4  11 -13    8.40   27.74
  -4  11  13   -1.18   11.13
   4 -11 -13   -0.25   10.23
  -4 -11  13   -0.77    4.75
  -4 -11  13   -8.29   17.73
   4  12  -1   69.52  120.89
  -4  12   1  252.64   60.53
  -4  12   1  195.24   60.67
   4 -12  -1  254.47   75.66
   4 -12  -1  295.24   58.51
   4  12  -1  203.39   75.64
   4  12  -1   39.84   60.33
  -4 -12   1   10.19   75.36
  -4 -12   1  165.98   58.10
   4  12  -2    3.74    3.15
  -4  12   2    4.07    5.55
  -4  12   2    6.29    8.49
   4 -12  -2    7.42    1.35
   4 -12  -2   14.22    9.15
   4  12  -2    0.79    4.84
   4  12  -2   -0.25    5.19
  -4 -12   2    4.42    3.06
  -4 -12   2    3.20   16.31
  -4  12   3   17.41    4.65
  -4  12   3   11.33    7.20
  -4  12   3   14.37    5.07
   4 -12  -3   17.83    5.97
   4 -12  -3   20.42    4.20
   4  12  -3   24.49    7.24
   4  12  -3    8.19    5.61
   4  12  -3    0.68    7.03
  -4 -12   3   19.13    6.36
  -4 -12   3   12.90   10.36
   4  12  -4 2800.23  572.73
  -4  12   4  908.13  288.09
   4 -12  -4  471.24  350.42
   4 -12  -4  668.94  286.65
   4  12  -4  303.85  288.46
  -4 -12   4  700.21  350.64
  -4  12   5    8.02    5.06
   4 -12  -5    6.69    3.63
   4 -12  -5    2.78    5.77
   4  12  -5    0.50    3.33
   4  12  -5   15.49   13.40
  -4 -12   5    0.09    3.05
  -4 -12   5   12.49   10.35
  -4  12   6  299.32  150.78
   4 -12  -6  336.35  184.20
   4 -12  -6  417.25  149.58
   4  12  -6  314.87  262.97
  -4 -12   6  419.76  184.57
  -4  12   7  126.63   50.06
   4 -12  -7  122.27   61.93
   4 -12  -7  147.27   48.55
   4  12  -7   92.48   86.79
  -4 -12   7  134.30   62.38
  -4  12   8   -0.45    6.62
   4 -12  -8   -1.71    6.00
   4 -12  -8    6.92   11.91
   4  12  -8    2.88   20.41
  -4 -12   8    2.14    3.72
  -4 -12   8    2.44   16.65
  -4  12   9    1.51    9.44
   4 -12  -9    0.75    5.64
   4  12  -9   -2.69   22.29
  -4 -12   9   -0.17    5.14
  -4 -12   9   -6.62   18.03
   4  12 -10    0.36   14.34
  -4  12  10    0.56    8.78
   4 -12 -10    1.05    5.35
  -4 -12  10    2.41    3.75
  -4  12  11    9.51    8.49
   4 -12 -11    6.28    6.98
   4  12 -11   24.30   18.26
  -4 -12  11    6.61   19.96
  -4  12  12    7.48    9.28
   4 -12 -12    7.59    7.02
   4  12 -12   23.07   20.25
  -4 -12  12   21.40    6.70
  -4 -12  12    6.63   21.54
  -4  12  13    0.83   11.07
  -4 -12  13    0.32    3.45
  -4  13   1 1552.13  546.19
  -4  13   1 1818.56  958.02
   4 -13  -1 1710.82  662.43
   4 -13  -1 1231.96  543.75
   4  13  -1  533.11  545.83
   4  13  -1  939.88  546.75
  -4 -13   1 1242.57  662.41
  -4 -13   1  520.06  543.61
  -4  13   2   -1.10    7.01
   4 -13  -2    2.29    2.93
   4 -13  -2    6.29    8.77
   4  13  -2   -5.15    7.10
  -4 -13   2    0.98    3.91
  -4  13   3 1046.15  384.43
  -4  13   3  629.16  676.01
   4 -13  -3  886.98  467.01
   4 -13  -3  633.10  382.46
   4  13  -3  170.01  385.11
  -4 -13   3 1448.52  467.38
  -4 -13   3  767.48  382.72
   4  13  -4   28.52   28.24
  -4  13   4   27.50   11.22
   4 -13  -4   45.08   10.53
  -4 -13   4   41.42   16.49
  -4 -13   4   26.46   15.46
   4  13  -5   50.95   46.74
  -4  13   5   73.41   25.30
   4 -13  -5   69.35   30.24
   4 -13  -5   85.15   23.08
  -4 -13   5   57.80   30.16
  -4 -13   5   47.24   22.68
  -4  13   6   39.88   15.21
   4 -13  -6   39.41   18.50
   4 -13  -6   41.51   14.81
   4  13  -6   16.96   20.94
  -4 -13   6   46.22   18.57
   4 -13  -7    1.15    4.46
   4 -13  -7    0.43   12.23
   4  13  -7    8.95   20.07
  -4 -13   7    0.80    4.93
  -4  13   8   60.17   42.68
   4 -13  -8  120.43   53.74
   4 -13  -8  171.74   42.09
   4  13  -8   74.82   75.53
  -4 -13   8  129.25   54.19
  -4 -13   8   72.53   43.25
   4  13  -9   12.84   21.72
  -4  13   9   15.25    5.28
   4 -13  -9   24.45    9.48
  -4 -13   9   26.77    9.62
  -4 -13   9   13.38   16.86
  -4  13  10    4.88    8.60
   4 -13 -10    2.48    5.13
   4  13 -10    0.04   14.53
  -4 -13  10    3.60    3.62
  -4 -13  10    2.54   20.32
  -4  13  11    8.89    8.75
   4 -13 -11   10.58    6.27
   4  13 -11   27.77   16.69
  -4 -13  11   13.05    5.67
  -4 -13  11   10.97   20.63
  -4  13  12    5.81    9.35
   4 -13 -12    6.70    7.11
   4  13 -12   10.85   24.19
  -4 -13  12   15.72    7.07
  -4 -13  12    5.16   22.33
  -4  14   1    5.90   11.62
   4 -14  -1    3.38    4.49
   4 -14  -1   -0.95    9.49
   4  14  -1    1.19   10.38
   4  14  -1    2.27    7.96
  -4 -14   1    2.99   12.65
  -4  14   2  228.55   37.63
  -4  14   2  112.15   62.72
  -4  14   2  133.27   66.17
   4 -14  -2   38.72   46.38
   4 -14  -2  305.16   37.57
   4  14  -2   29.52   36.81
  -4 -14   2   86.29   46.36
   4  14  -3   96.40   26.60
  -4  14   3   19.89    7.41
  -4  14   3    8.99    8.00
   4 -14  -3   17.29    9.30
   4 -14  -3   21.03   13.20
  -4 -14   3   14.20    7.99
  -4 -14   3   13.26   14.74
  -4  14   4   39.26   18.56
   4 -14  -4   38.25   22.71
   4 -14  -4   81.29   18.25
   4  14  -4   42.86   33.54
  -4 -14   4   61.55   22.67
  -4 -14   4   33.44   19.90
   4  14  -5   33.54   30.08
  -4  14   5   41.84   15.88
   4 -14  -5   28.81   18.52
   4 -14  -5   35.68   14.98
  -4 -14   5   55.14   18.56
  -4  14   6   22.80    9.26
   4 -14  -6    3.70    6.80
   4 -14  -6   14.12   11.01
   4  14  -6   27.60   17.47
  -4 -14   6   26.60    6.87
  -4 -14   6    2.21    9.53
   4  14  -7   14.75   17.84
   4 -14  -7   12.28    5.81
   4 -14  -7   22.79   15.36
  -4 -14   7    9.05    6.01
  -4 -14   7    6.64   12.04
  -4  14   8    8.34    5.78
   4 -14  -8   11.66    5.87
   4 -14  -8   11.93   12.80
   4  14  -8   10.69   20.08
  -4 -14   8   10.86    4.72
   4  14  -9   -1.25   23.11
  -4  14   9    2.95    7.23
   4 -14  -9    3.70    6.20
  -4 -14   9   -1.29    4.32
  -4 -14   9   -0.90   15.69
  -4  14  10   48.35   24.23
   4 -14 -10   55.45   30.69
   4  14 -10   55.82   42.53
  -4 -14  10   91.27   31.23
  -4 -14  10   15.20   26.40
   4  14 -11    4.60   21.67
  -4  14  11   10.31    9.76
   4 -14 -11   -1.29    6.53
  -4 -14  11    2.70    5.03
  -4 -14  11    9.10   24.70
  -4  14  12   -0.63   10.31
   4 -14 -12   -0.83    7.66
  -4 -14  12    4.87    6.57
  -4  15   1   39.71   24.20
  -4  15   1   18.63   39.18
   4 -15  -1   76.46   29.98
   4 -15  -1   95.26   24.84
   4  15  -1   21.48   23.16
  -4 -15   1   73.48   30.05
  -4 -15   1   53.52   23.04
  -4  15   2  387.50   80.07
  -4  15   2   92.64  139.31
  -4  15   2  316.03  143.78
   4 -15  -2  238.86   99.83
   4 -15  -2  430.71   79.25
   4  15  -2  288.87   79.91
  -4 -15   2    0.33   99.31
  -4 -15   2  302.84   78.03
  -4  15   3  381.03   70.99
  -4  15   3  128.83  123.38
  -4  15   3   16.69  125.57
   4 -15  -3  217.17   88.76
   4 -15  -3  401.27   70.46
   4  15  -3  129.34  122.19
  -4 -15   3  120.00   88.29
  -4  15   4   20.24   12.50
   4 -15  -4   29.13   12.01
   4 -15  -4   54.48   13.36
   4  15  -4   38.22   25.67
  -4 -15   4   17.93   11.28
   4  15  -5    9.44   20.79
  -4  15   5   11.90   11.25
   4 -15  -5    3.37    4.57
   4 -15  -5   15.96   13.24
  -4 -15   5   -9.24   16.69
   4  15  -6   15.31   16.59
  -4  15   6   20.78    9.85
   4 -15  -6   19.07    6.10
   4 -15  -6   14.50   12.52
  -4 -15   6    2.75    5.07
  -4 -15   6    2.58   14.91
  -4  15   7    4.29   10.03
   4 -15  -7   -1.23    5.53
   4 -15  -7    3.60   14.51
   4  15  -7   -1.46   21.79
  -4 -15   7    2.23    4.71
  -4 -15   7    4.50   16.49
  -4  15   8   18.16   11.63
   4 -15  -8   33.12   16.04
   4 -15  -8   23.46   15.27
   4  15  -8   69.71   28.43
  -4 -15   8   37.87   15.83
   4  15  -9   -2.71   22.50
  -4  15   9    1.00    7.70
   4 -15  -9   -0.94    6.43
  -4 -15   9    0.89    4.73
  -4  15  10    8.50    9.28
   4 -15 -10   -1.11    7.64
   4  15 -10   12.36   12.42
  -4 -15  10    3.83    4.01
  -4  15  11   -2.30   11.15
   4 -15 -11    2.33    6.77
   4  15 -11    0.02   24.49
  -4 -15  11    1.47    6.67
  -4 -15  11    1.60   18.94
  -4  16   1    7.21   13.63
  -4  16   1   -1.12   17.71
   4 -16  -1    8.95   18.39
  -4 -16   1    5.37    3.47
  -4 -16   1   -5.08   18.16
  -4  16   2  201.78   32.82
   4 -16  -2  101.21   42.12
   4 -16  -2  305.68   37.61
   4  16  -2  102.77   32.77
  -4 -16   2    1.80   41.53
   4  16  -3  772.23  169.40
  -4  16   3   53.33   81.43
   4 -16  -3  172.43  102.99
   4 -16  -3  328.13   81.34
  -4 -16   3  202.60  102.65
  -4 -16   3  176.21   82.46
   4  16  -4  906.04  422.90
  -4  16   4  512.24  213.09
   4 -16  -4  439.11  260.97
   4 -16  -4  501.39  211.18
  -4 -16   4  552.38  260.69
   4  16  -5  311.66  192.59
  -4  16   5  243.25   96.96
   4 -16  -5  214.30  120.13
   4 -16  -5  244.11   94.97
  -4 -16   5  274.95  119.84
  -4 -16   5  170.41   96.20
   4  16  -6  163.09  141.96
  -4  16   6  282.95   72.43
   4 -16  -6  303.26   89.74
   4 -16  -6  187.16   69.91
  -4 -16   6    3.89   88.78
  -4 -16   6  170.31   72.05
   4  16  -7   57.20   41.41
  -4  16   7   54.46   20.44
   4 -16  -7   53.73   25.12
   4 -16  -7   42.16   20.08
  -4 -16   7   63.67   24.93
  -4 -16   7   23.31   20.90
   4  16  -8    6.02   19.18
  -4  16   8    5.97    6.01
   4 -16  -8    6.74    5.65
   4 -16  -8   18.43   19.97
  -4 -16   8   12.89    6.16
  -4 -16   8    8.06   17.88
   4  16  -9    0.27   21.03
  -4  16   9    2.28    9.37
   4 -16  -9    4.05    6.12
   4 -16  -9   -0.42   17.77
  -4 -16   9    2.41    4.52
  -4 -16   9   -2.83   15.77
  -4  16  10    2.40   10.88
   4 -16 -10   -0.98    7.01
   4  16 -10    0.11   16.90
  -4  16  11    1.70   11.30
   4 -16 -11    1.64    6.96
  -4 -16  11    0.68    7.02
  -4  17   1  124.77   34.88
  -4  17   1   80.25   59.33
   4 -17  -1   61.22   42.81
   4 -17  -1  170.20   34.99
  -4 -17   1  110.66   42.95
  -4 -17   1   12.13   33.95
  -4  17   2  265.31   84.51
  -4  17   2  243.08  150.00
   4 -17  -2  290.29  106.28
   4 -17  -2  396.82   85.39
   4  17  -2  307.73   85.86
   4  17  -2  601.77  150.84
  -4 -17   2    4.55  105.55
  -4 -17   2  171.13   81.62
  -4  17   3  124.05   37.87
   4 -17  -3   79.41   49.38
   4 -17  -3  111.91   38.51
   4  17  -3  414.45   74.81
  -4 -17   3   85.18   49.12
  -4 -17   3   17.30   42.40
  -4  17   4   15.71   13.07
   4 -17  -4    6.33    5.38
   4 -17  -4    5.24   14.99
   4  17  -4   14.32   26.36
  -4 -17   4    8.91    4.84
   4  17  -5  375.79  127.08
  -4  17   5  253.40   62.67
   4 -17  -5   47.59   77.65
   4 -17  -5  170.15   60.41
  -4 -17   5  222.54   77.54
  -4 -17   5  123.22   62.58
   4  17  -6    7.35   18.52
  -4  17   6   11.33   11.08
   4 -17  -6    9.12    5.73
   4 -17  -6    5.73   15.77
  -4 -17   6    4.11    4.74
  -4 -17   6    2.50   16.76
  -4  17   7   97.52   24.19
   4 -17  -7   73.56   29.71
   4 -17  -7   34.67   23.21
   4  17  -7   17.54   41.61
  -4 -17   7   58.47   29.09
  -4 -17   7   37.93   24.83
  -4  17   8    9.07    6.48
   4 -17  -8    9.56    6.26
   4 -17  -8    6.96   17.13
   4  17  -8   10.76   22.24
  -4 -17   8   13.47    5.25
  -4 -17   8    1.94   15.50
  -4  17   9    7.60    7.11
   4 -17  -9    4.11    6.21
   4 -17  -9   13.42   18.88
   4  17  -9    8.29   24.04
  -4 -17   9    9.48    2.87
  -4 -17   9   -5.62   16.81
  -4  17  10    3.47    9.87
   4 -17 -10    2.17    8.12
   4  17 -10    9.11   15.62
  -4 -17  10   22.14    8.02
  -4  18   1  132.80   31.62
  -4  18   1   22.08   53.42
   4 -18  -1   57.91   38.23
   4 -18  -1  102.80   31.71
   4  18  -1   -6.47   29.03
  -4 -18   1  121.76   38.47
   4  18  -2   31.86   37.77
  -4  18   2    0.90   10.74
   4 -18  -2    3.08    4.26
   4 -18  -2    3.85   21.38
   4  18  -2    2.52   18.26
  -4 -18   2   -0.10    4.79
  -4 -18   2   -2.32   31.76
  -4  18   3    0.36   10.45
   4 -18  -3    2.89    3.95
   4 -18  -3   -4.63   20.66
   4  18  -3    5.22   18.55
   4  18  -3    4.97   32.91
  -4 -18   3    6.95    6.50
  -4 -18   3    5.88   32.74
  -4  18   4   18.46   13.81
   4 -18  -4   38.48   21.01
   4  18  -4   23.39   18.20
  -4 -18   4   22.41   10.13
   4  18  -5   10.76   21.53
  -4  18   5    8.02   13.04
   4 -18  -5    4.64    5.46
   4 -18  -5   -5.25   17.21
  -4 -18   5   10.90    5.42
   4  18  -6  412.23  288.00
  -4  18   6  285.73  145.02
   4 -18  -6  369.15  178.31
   4 -18  -6  171.47  141.32
  -4 -18   6  415.67  177.74
  -4 -18   6  237.87  143.07
  -4  18   7   14.05   10.54
   4 -18  -7    5.18    6.18
   4 -18  -7    7.41   18.05
   4  18  -7    3.62   23.13
  -4 -18   7   15.06    5.73
  -4  18   8   79.24   34.44
   4 -18  -8  100.91   44.39
   4 -18  -8  118.62   35.74
  -4 -18   8   86.64   43.86
  -4 -18   8   78.17   36.65
   4  18  -9    0.77   16.60
  -4  18   9   -8.36   13.09
   4 -18  -9    0.73    9.25
   4 -18  -9    7.15   26.49
  -4 -18   9   -1.37    8.51
  -4  19   1  175.40   58.92
  -4  19   1   -1.92  103.67
   4 -19  -1  113.34   74.69
   4 -19  -1  208.09   58.43
   4  19  -1    3.60   57.93
   4  19  -1  353.65  107.01
  -4 -19   1  239.63   74.91
  -4 -19   1  105.99   59.65
   4  19  -2   -0.56   34.13
  -4  19   2    1.73   12.08
  -4  19   2   -1.23   26.63
   4 -19  -2   -0.29    5.83
   4 -19  -2    9.21   24.25
   4  19  -2   -1.28   17.27
  -4 -19   2    1.40    7.03
  -4 -19   2    4.99   30.81
   4  19  -3   -0.29   31.28
  -4  19   3    3.74   12.10
   4 -19  -3   -1.65    5.87
   4 -19  -3   12.87   23.51
   4  19  -3    0.39   17.61
  -4 -19   3    0.54    6.20
   4  19  -4    2.59   27.95
  -4  19   4    1.57   18.98
   4 -19  -4    2.61    4.46
   4 -19  -4   -2.85   19.74
  -4 -19   4    1.39    5.97
  -4 -19   4    3.99   39.22
  -4  19   5   25.00   14.21
   4 -19  -5   25.04   10.59
   4 -19  -5   14.37   17.73
   4  19  -5   10.21   21.68
  -4 -19   5   26.39   10.36
   4  19  -6    1.78   24.20
  -4  19   6   -4.82   13.81
   4 -19  -6   -0.86    8.53
   4 -19  -6   -2.68   21.36
  -4 -19   6   -4.97    7.72
  -4  19   7  126.42   61.10
   4 -19  -7   87.17   76.23
   4 -19  -7   54.75   57.67
   4  19  -7  358.15  109.73
  -4 -19   7  230.63   76.41
  -4 -19   7   87.24   63.45
   4  19  -8   12.74   16.24
  -4  19   8   -0.83   12.15
   4 -19  -8    6.30    8.19
   4 -19  -8   19.19   32.40
  -4 -19   8    4.30    8.69
  -4  20   1   10.98   12.48
   4 -20  -1    3.09    4.36
   4 -20  -1    2.63   26.85
   4  20  -1   -1.71   13.83
   4  20  -1   30.21   45.51
  -4 -20   1    1.62    6.29
  -4 -20   1    8.75   31.49
   4  20  -2   -5.79   36.54
  -4  20   2   -4.68   13.41
   4 -20  -2    2.03    4.91
   4 -20  -2   -1.78   25.83
   4  20  -2   -5.87   14.95
  -4 -20   2    2.11    6.46
   4  20  -3    1.63   30.98
  -4  20   3    0.51   14.92
   4 -20  -3    4.35    4.38
   4 -20  -3   13.92   23.63
   4  20  -3    2.93   24.41
  -4 -20   3    0.94    6.16
  -4 -20   3   -7.49   54.17
   4  20  -4   27.89   27.50
  -4  20   4    3.91   16.14
   4 -20  -4    2.34    4.21
   4 -20  -4   10.95   21.27
   4  20  -4   -5.59   24.77
  -4 -20   4    4.46    8.05
   4  20  -5    8.75   20.36
  -4  20   5   11.64   14.20
   4 -20  -5   10.82    5.63
   4 -20  -5    1.98   20.10
  -4 -20   5   16.01    6.89
  -4 -20   5   33.53   45.24
   4  20  -6   51.11   34.93
  -4  20   6   11.75   14.99
   4 -20  -6   50.40   17.95
   4 -20  -6   10.03   22.86
  -4 -20   6   27.34   18.76
  -4  20   7    0.12   14.01
   4 -20  -7   19.26    9.70
   4 -20  -7    0.57   24.01
   4  20  -7   15.64   23.16
  -4 -20   7   19.63   12.36
  -4  21   1   36.13   13.19
   4 -21  -1   46.09   30.01
   4  21  -1   72.69   51.15
  -4 -21   1   -0.17    7.61
   4  21  -2   11.36   37.50
  -4  21   2    1.34   12.59
   4 -21  -2    7.96    4.64
   4 -21  -2   -9.07   28.22
  -4 -21   2   10.27    7.52
  -4  21   3    4.88   17.06
   4 -21  -3    3.56    7.70
   4 -21  -3    8.53   23.39
   4  21  -3    9.27   28.83
  -4 -21   3    4.35    6.61
  -4  21   4   -0.04   16.26
   4 -21  -4    4.75    9.79
   4 -21  -4    1.02   23.21
   4  21  -4    0.53   25.98
  -4 -21   4    7.15   12.96
  -4  21   5   -6.33   14.49
   4 -21  -5    2.16    7.94
   4 -21  -5  -11.20   23.62
   4  21  -5   23.58   29.29
  -4 -21   5   22.29   13.25
  -4  21   6    4.68   12.80
   4 -21  -6    7.69    8.12
   4 -21  -6   24.66   33.86
   4  21  -6    3.88   28.13
  -4 -21   6    4.38   12.48
  -4  22   1    0.00   12.89
   4 -22  -1   -0.77    7.80
   4 -22  -1   12.75   36.30
   4  22  -1   -2.65   49.98
  -4 -22   1    2.35    9.99
   4  22  -2   -1.10   30.26
  -4  22   2   -3.68   17.40
   4 -22  -2    7.14    8.00
   4 -22  -2    8.26   34.31
  -4 -22   2    0.04    9.68
  -4  22   3    5.39   18.15
   4 -22  -3    5.26    7.96
   4 -22  -3    5.73   25.90
   4  22  -3    3.60   28.29
  -4 -22   3   -0.61   14.25
   4  22  -4   10.56   22.02
  -4  22   4    2.26   15.64
   4 -22  -4   19.71    9.36
   4 -22  -4   -8.99   24.52
  -3   0   1    7.60    0.69
  -3   0   1   16.18    1.21
  -3   0   2    1.26    1.85
  -3   0   2   -0.56    1.85
   3   0  -2    0.16    0.84
   3   0  -2    0.50    2.31
  -3   0   3   46.06    9.34
  -3   0   3   19.94    5.68
  -3   0   3   11.79    4.14
   3   0  -3   18.97    9.98
   3   0  -3   16.21    5.11
   3   0  -3   25.61    8.10
   3   0  -3   12.79    9.04
  -3   0   4    1.00    1.89
  -3   0   4    0.61    2.82
  -3   0   4    0.33    2.43
   3   0  -4    0.15    1.17
   3   0  -4   -0.18    2.47
  -3   0   5 2720.52 1182.23
  -3   0   5 2669.00  978.77
  -3   0   5 1821.88  978.01
   3   0  -5 1846.18 1182.98
   3   0  -5 2709.73  978.35
   3   0  -5 3701.05 1712.83
  -3   0   6   -0.03    2.09
  -3   0   6    1.00    4.26
   3   0  -6    0.34    1.39
   3   0  -6    0.00    3.81
   3   0  -6    1.80    5.00
  -3   0   7  359.35  166.00
  -3   0   7  203.53  135.44
   3   0  -7  429.90  237.11
  -3   0   8    0.69    2.80
  -3   0   8   -1.81    5.03
  -3   0   8    1.79    4.02
   3   0  -8   -0.11    1.90
   3   0  -8    1.67    4.91
   3   0  -8   -1.67    5.62
  -3   0   9  244.90  114.16
  -3   0   9  186.55  112.95
  -3   0   9  459.30  197.74
   3   0  -9  212.94  113.88
   3   0  -9  402.47  200.15
  -3   0  10    1.20    4.82
  -3   0  10   -1.94   18.41
   3   0 -10   -0.57   13.51
  -3   0  11   98.54   42.07
   3   0 -11  119.33   75.01
  -3   0  12   -2.07    9.03
   3   0 -12   -1.71   14.54
  -3   0  13   14.15    7.97
   3   0 -13   11.14   11.09
   3   0 -14    1.00   17.07
  -3   0  14   -3.93   10.08
  -3   0  15   -3.85   11.29
  -3   1   1 1423.37  620.88
   3  -1  -1  735.32  353.35
   3  -1  -1  981.31  619.89
   3   1  -1 1021.58  620.70
  -3  -1   1  557.85  428.84
   3  -1  -2  292.01  128.54
   3  -1  -2  300.21  104.06
   3  -1  -2  162.03  182.07
   3   1  -2  119.56  183.39
  -3  -1   2  290.70  128.23
  -3  -1   2  212.43  103.49
  -3   1   3   81.98   19.94
   3  -1  -3   51.44   27.94
   3  -1  -3   58.75   20.76
   3  -1  -3   65.10   32.48
   3  -1  -3   53.29   35.71
   3   1  -3   43.04   28.02
   3   1  -3   77.13   20.82
   3   1  -3   81.96   37.73
  -3  -1   3   62.17   27.62
  -3  -1   3   63.88   21.00
  -3  -1   3   63.47   20.64
  -3   1   4  270.59  109.24
  -3   1   4  271.15   88.94
   3  -1  -4  203.79  110.28
   3  -1  -4  231.14   88.99
   3  -1  -4  221.32  153.19
   3   1  -4  189.14  110.36
   3   1  -4  369.32  154.57
  -3  -1   4  216.24  109.95
  -3  -1   4  182.37   89.45
   3   1  -5   43.73   23.81
  -3   1   5   45.07   19.44
  -3   1   5   32.27   14.85
  -3   1   5   23.26   13.94
   3  -1  -5   28.27   20.63
   3  -1  -5   27.08   14.67
   3  -1  -5   34.60   20.77
   3   1  -5   81.70   20.67
   3   1  -5   25.80   14.73
  -3  -1   5   47.58   20.26
  -3   1   6   55.91   31.26
  -3   1   6   91.19   24.96
  -3   1   6   53.11   24.16
   3  -1  -6   70.70   32.59
   3  -1  -6   82.33   24.78
   3   1  -6   68.22   32.52
   3   1  -6   56.89   24.88
   3   1  -6   96.59   41.28
  -3  -1   6   58.32   32.12
  -3  -1   6   68.34   24.92
  -3   1   7  483.58  208.84
  -3   1   7  384.93  207.99
   3  -1  -7  490.15  254.34
   3  -1  -7 1129.17  209.11
   3   1  -7  273.85  254.15
   3   1  -7  483.64  208.88
   3   1  -7  998.86  364.65
  -3  -1   7  549.01  253.87
  -3  -1   7  504.39  208.87
  -3  -1   7  355.33  208.33
  -3   1   8  185.72   44.97
  -3   1   8   79.90   43.74
  -3   1   8  182.34   76.34
   3  -1  -8   56.61   44.46
   3  -1  -8  208.45   78.34
   3   1  -8  104.44   56.16
   3   1  -8   89.78   44.74
   3   1  -8  164.09   77.10
  -3  -1   8  118.83   55.85
  -3  -1   8   69.38   44.66
  -3  -1   8   81.44   43.82
  -3   1   9   50.34   17.18
  -3   1   9   30.51   16.16
  -3   1   9   64.10   29.80
   3  -1  -9   32.50   18.26
   3  -1  -9   70.52   32.26
   3   1  -9   50.42   23.72
   3   1  -9   96.26   32.15
  -3  -1   9   49.04   23.18
  -3  -1   9   54.85   17.69
  -3  -1   9   22.67   16.39
  -3   1  10   -1.77    5.02
  -3   1  10   -1.52   18.51
   3  -1 -10   -0.01   11.19
   3   1 -10   -1.46   13.02
  -3  -1  10    0.82    4.09
  -3  -1  10   -0.86    5.06
  -3   1  11   15.78    8.91
   3  -1 -11   17.37   11.31
   3   1 -11   10.38   10.79
  -3  -1  11   17.19    7.01
   3  -1 -12   15.38   13.82
  -3   1  12   14.07    7.86
   3   1 -12   16.32   15.79
  -3  -1  12   13.26    7.31
  -3   1  13   45.21   11.97
   3  -1 -13   26.46   22.53
   3   1 -13   26.03   21.24
  -3  -1  13   28.30   11.60
  -3   1  14   21.51    9.28
   3  -1 -14   17.46   17.15
   3   1 -14   25.07   13.57
  -3  -1  14   15.69    8.94
  -3   1  15   -0.56    9.65
  -3  -1  15    5.74   10.52
  -3   2   1  465.96  263.92
   3  -2  -1  377.92  183.86
   3  -2  -1  194.30  262.44
   3   2  -1  300.85  184.36
   3   2  -1  582.95  265.13
  -3   2   2  231.13   71.03
  -3   2   2  299.87   69.48
   3  -2  -2  194.50   87.95
   3  -2  -2  175.91   70.87
   3  -2  -2  188.33  122.56
   3   2  -2  150.23   88.45
   3   2  -2   97.96  125.32
  -3   2   3    3.31    0.79
  -3   2   3    4.18    1.08
   3  -2  -3    4.00    0.59
   3  -2  -3    2.24    0.93
   3  -2  -3    6.91    0.83
   3   2  -3    4.97    0.47
   3   2  -3    3.25    0.62
  -3  -2   3    2.75    0.51
  -3  -2   3    3.43    0.90
  -3   2   4   28.05    6.81
  -3   2   4   29.86    5.87
   3  -2  -4   18.18   10.87
   3   2  -4   19.01   10.98
   3   2  -4   18.21    6.81
   3   2  -4   23.40    9.14
  -3  -2   4   50.62   10.94
  -3  -2   4   20.34    5.92
  -3  -2   4   13.35    6.84
  -3   2   5   95.35   29.37
  -3   2   5   72.88   28.37
   3  -2  -5   66.91   37.93
   3  -2  -5  103.14   29.44
   3  -2  -5   68.91   49.91
   3   2  -5   93.73   37.87
   3   2  -5   44.80   29.17
   3   2  -5  118.94   48.92
  -3  -2   5   82.68   37.65
  -3  -2   5   71.28   29.04
  -3  -2   5   49.96   29.16
   3   2  -6  585.51  322.98
  -3   2   6  363.41  165.30
  -3   2   6  423.16  164.45
   3  -2  -6  316.90  201.63
   3  -2  -6  297.95  164.84
   3  -2  -6  490.42  289.22
   3   2  -6  305.86  201.50
   3   2  -6  287.73  165.28
  -3  -2   6  753.46  201.60
  -3  -2   6  314.58  165.01
  -3  -2   6  204.41  165.09
  -3   2   7  366.15  195.90
  -3   2   7  254.64  194.56
   3  -2  -7 1014.79  238.97
   3  -2  -7  334.69  195.40
   3  -2  -7  561.50  343.64
   3   2  -7  425.13  238.61
   3   2  -7  269.83  195.66
   3   2  -7  456.25  341.73
  -3  -2   7  132.94  238.36
  -3  -2   7  279.41  195.55
  -3   2   8   82.52   25.13
  -3   2   8   43.50   23.52
   3  -2  -8   52.55   24.93
   3  -2  -8   93.41   43.42
   3   2  -8   65.72   32.30
   3   2  -8   19.56   24.78
   3   2  -8  109.28   42.36
  -3  -2   8   99.92   32.27
  -3  -2   8   59.32   24.82
  -3  -2   8   21.44   24.14
  -3   2   9   50.49   16.12
  -3   2   9   26.41   14.80
  -3   2   9   61.82   26.50
   3  -2  -9   43.00   21.41
   3  -2  -9   34.30   15.94
   3  -2  -9   43.26   28.40
   3   2  -9    2.17   21.12
   3   2  -9   29.16   15.66
   3   2  -9   64.14   26.58
  -3  -2   9  110.67   21.37
  -3  -2   9   56.87   15.88
  -3  -2   9   17.72   14.81
  -3   2  10  118.43   59.65
  -3   2  10  180.94  102.24
   3  -2 -10  162.82  105.70
   3   2 -10  162.97  104.23
  -3  -2  10  152.87   74.05
  -3  -2  10  145.97   59.71
  -3   2  11   98.60   39.74
  -3   2  11  108.58   68.52
   3  -2 -11  102.79   70.86
   3   2 -11  124.35   70.48
  -3  -2  11  122.69   49.91
  -3  -2  11   48.34   39.65
  -3   2  12   55.37   17.98
   3  -2 -12   64.75   28.94
   3   2 -12   21.47   31.88
  -3  -2  12   46.01   16.92
  -3   2  13   43.89   12.26
   3  -2 -13   11.63   22.22
   3   2 -13   44.54   23.64
  -3  -2  13   28.27   11.92
  -3   2  14   11.19    9.07
   3  -2 -14    9.20   18.09
  -3  -2  14   -1.01    9.89
  -3   2  15    3.14    9.80
  -3  -2  15    2.74   11.26
   3   3  -1  675.17  345.84
  -3   3   1  617.49  173.46
   3  -3  -1  511.64  212.25
   3  -3  -1  494.71  173.56
   3   3  -1  331.92  213.39
  -3  -3   1  358.06  213.25
  -3   3   2  459.59  173.09
   3  -3  -2  320.20  210.66
   3   3  -2  277.54  211.34
   3   3  -2  344.21  172.96
   3   3  -2  820.47  303.95
  -3  -3   2  525.90  211.46
  -3   3   3  162.17   55.27
  -3   3   3  207.30   53.58
   3  -3  -3  147.55   69.10
   3  -3  -3  213.64   55.32
   3   3  -3  141.21   69.53
   3   3  -3  110.27   55.47
  -3  -3   3  115.33   69.44
  -3  -3   3  101.60   55.08
  -3   3   4  107.21   28.13
  -3   3   4  157.41   26.93
   3  -3  -4  118.27   35.84
   3  -3  -4  117.97   27.56
   3   3  -4    1.09   35.86
   3   3  -4  103.24   27.52
   3   3  -4  136.93   47.73
  -3  -3   4   45.94   36.01
  -3   3   5   77.64   14.27
  -3   3   5   69.84   12.78
   3  -3  -5   28.68   18.55
   3  -3  -5   44.15   13.14
   3   3  -5    1.82   18.14
   3   3  -5   45.65   13.20
   3   3  -5   59.77   21.96
  -3  -3   5   47.28   18.35
  -3  -3   5   64.66   13.49
   3   3  -6   52.95   10.22
  -3   3   6   32.46    7.36
  -3   3   6   25.64    4.95
   3  -3  -6   35.31   10.59
   3  -3  -6   27.96    5.91
   3   3  -6    2.95   10.30
   3   3  -6   27.13    6.77
  -3  -3   6   24.78   10.42
  -3  -3   6   29.77    6.84
   3   3  -7  668.48  323.24
  -3   3   7  411.67  164.40
  -3   3   7  349.52  163.21
  -3   3   7  673.67  286.35
   3  -3  -7  305.05  200.72
   3  -3  -7  458.08  164.04
   3   3  -7  380.21  200.64
   3   3  -7  388.22  164.48
  -3  -3   7  420.64  200.64
  -3  -3   7  404.17  164.44
   3   3  -8   67.13   25.12
  -3   3   8   51.13   13.23
  -3   3   8   27.00   11.15
  -3   3   8   77.61   19.68
   3  -3  -8   42.33   12.85
   3   3  -8   26.88   17.89
   3   3  -8   32.90   12.96
  -3  -3   8   49.79   17.88
  -3  -3   8   19.18   13.16
  -3   3   9   27.36    6.14
  -3   3   9    5.46    8.23
  -3   3   9   35.40   11.57
   3  -3  -9   14.92    8.43
   3  -3  -9   25.68    6.94
   3  -3  -9   30.19   11.16
   3   3  -9   21.00    8.64
   3   3  -9   13.09    5.03
   3   3  -9   32.01    9.39
  -3  -3   9   20.02    7.97
  -3  -3   9   23.38    6.21
  -3  -3   9    6.64    4.63
  -3   3  10    4.47    5.45
  -3   3  10    6.70   16.77
   3  -3 -10    4.10    7.03
   3   3 -10   10.57   16.89
  -3  -3  10    3.05    2.18
  -3  -3  10    6.44    5.27
  -3   3  11  202.14  110.30
  -3   3  11  334.64  190.73
   3  -3 -11  238.44  194.65
   3   3 -11  370.99  193.86
  -3  -3  11  299.69  135.65
  -3  -3  11  216.80  110.43
  -3   3  12    2.70    8.28
   3  -3 -12   -1.65   12.48
   3   3 -12   -0.77   16.27
  -3  -3  12    1.44    4.43
  -3  -3  12    6.33   10.43
  -3   3  13   27.85    9.62
   3  -3 -13   26.52   24.95
   3   3 -13   20.92   18.26
  -3  -3  13   19.13   10.63
  -3   3  14    4.38    9.60
   3  -3 -14    3.79   32.65
   3   3 -14    1.66   18.47
  -3  -3  14   -1.45   13.41
  -3   3  15    2.94   10.09
  -3  -3  15    0.70   12.03
  -3   4   1  869.45  205.70
  -3   4   1  709.52  204.04
  -3   4   1  413.01  359.57
   3  -4  -1  518.36  356.56
   3   4  -1  541.55  250.39
   3   4  -1  876.05  362.02
  -3  -4   1  185.84  250.57
  -3   4   2    0.74    2.76
  -3   4   2    3.25    4.32
   3  -4  -2    0.05    1.85
   3  -4  -2    1.42    3.35
   3   4  -2   -0.20    0.84
   3   4  -2    0.06    3.53
  -3  -4   2    0.69    1.16
  -3   4   3   77.55   14.99
   3  -4  -3   33.84   19.36
   3  -4  -3   68.87   14.15
   3   4  -3   39.75   20.28
   3   4  -3   50.41   14.51
  -3  -4   3   33.09   20.34
   3   4  -4  763.21  465.50
  -3   4   4  270.33  236.44
  -3   4   4  731.29  235.00
   3  -4  -4  905.93  287.37
   3  -4  -4  521.29  236.66
   3   4  -4  489.23  287.93
  -3  -4   4  594.22  287.86
  -3  -4   4  258.29  236.33
  -3   4   5  156.24   44.62
  -3   4   5  131.61   43.17
   3  -4  -5  123.00   56.18
   3  -4  -5   99.56   44.21
   3  -4  -5   77.43   44.59
   3   4  -5   80.44   56.42
   3   4  -5   80.74   44.62
   3   4  -5  240.56   75.13
  -3  -4   5  138.33   56.50
  -3   4   6    5.44    3.11
  -3   4   6    7.16    1.96
   3  -4  -6    7.55    0.66
   3  -4  -6    4.34    1.24
   3   4  -6    4.20    0.57
   3   4  -6    2.55    1.14
   3   4  -6    2.10    2.23
  -3  -4   6    4.72    0.62
  -3  -4   6    7.86    2.65
  -3   4   7    0.19    4.90
  -3   4   7   -1.97    4.65
   3  -4  -7    0.86    1.74
   3  -4  -7    0.35    5.14
   3   4  -7    0.15    1.78
   3   4  -7   -0.97    4.72
   3   4  -7    0.68    7.34
  -3  -4   7    0.63    1.92
  -3  -4   7   -1.48    4.74
   3   4  -8   95.10   48.08
  -3   4   8   73.99   24.62
  -3   4   8   47.86   22.49
  -3   4   8  124.52   41.22
   3  -4  -8   44.37   31.91
   3  -4  -8   83.18   23.92
   3  -4  -8  103.32   43.59
   3   4  -8   67.73   31.92
   3   4  -8   46.98   24.50
  -3  -4   8   65.61   31.93
  -3  -4   8   69.95   24.62
  -3   4   9    1.62    5.28
  -3   4   9    0.51    9.24
  -3   4   9    0.47   12.27
   3  -4  -9   -1.65    3.96
   3  -4  -9   -0.20    6.78
   3  -4  -9    1.16    8.82
   3   4  -9   -0.23    3.68
   3   4  -9   -0.72    5.06
   3   4  -9    2.02   10.26
  -3  -4   9   -0.98    2.57
  -3  -4   9   -1.16    7.38
   3   4 -10  241.24  123.83
  -3   4  10  179.42   62.75
  -3   4  10  163.73  108.38
   3  -4 -10  191.94  110.52
  -3  -4  10  131.39   78.02
  -3  -4  10  140.10   62.68
  -3   4  11   18.55    6.12
  -3   4  11   10.93   15.33
   3  -4 -11   15.03   15.74
   3   4 -11   23.60   20.05
  -3  -4  11   13.64    6.18
  -3  -4  11   11.06   10.43
   3   4 -12    3.37   20.16
  -3   4  12   -1.56    7.49
   3  -4 -12    3.07   17.29
  -3  -4  12   -0.51    5.35
  -3  -4  12    2.18    9.66
  -3   4  13   91.13   19.69
   3  -4 -13   48.89   36.31
   3   4 -13  130.44   35.70
  -3  -4  13   10.69   24.04
  -3  -4  13   68.59   20.27
   3   4 -14   19.42   17.66
  -3   4  14    5.00    8.67
  -3  -4  14   11.31   10.74
  -3   4  15   16.59   15.65
  -3  -4  15    3.07   14.35
  -3   5   1 5404.53 1215.07
  -3   5   1 3584.27 1213.87
  -3   5   1 2276.88 2129.72
   3  -5  -1 3053.98 1467.99
   3  -5  -1 3166.47 1214.03
   3  -5  -1 2314.16 2128.47
   3   5  -1 1568.23 1468.23
   3   5  -1 5170.45 2132.81
  -3  -5   1 2327.63 1468.55
   3  -5  -2    2.60    3.46
   3   5  -2    0.06    1.32
   3   5  -2    0.87    1.46
   3   5  -2    1.16    3.85
  -3  -5   2    0.06    0.82
  -3   5   3   26.58    4.11
  -3   5   3   26.72    1.59
   3  -5  -3   23.26    7.22
   3  -5  -3   19.27    3.01
   3   5  -3   20.03    8.15
  -3  -5   3   14.70    8.05
  -3   5   4  142.54   42.72
  -3   5   4  159.54   41.05
   3  -5  -4   44.10   53.31
   3  -5  -4  104.00   42.51
   3   5  -4  125.57   54.10
   3   5  -4   91.53   42.85
   3   5  -4  249.58   74.85
  -3  -5   4   96.71   54.14
   3   5  -5   17.26    3.06
  -3   5   5   13.78    1.18
  -3   5   5   13.85    1.76
   3  -5  -5   15.83    3.45
   3  -5  -5    9.06    2.05
   3  -5  -5   12.12    1.25
   3   5  -5    3.93    2.57
   3   5  -5    8.40    1.10
  -3  -5   5    8.06    2.94
  -3  -5   5    6.35    1.36
  -3   5   6   90.48   20.05
  -3   5   6   62.14   17.96
   3  -5  -6   79.54   26.36
   3  -5  -6   73.42   19.70
   3   5  -6   25.36   26.37
   3   5  -6   71.21   20.03
   3   5  -6   82.23   33.79
  -3  -5   6   31.23   26.44
  -3  -5   6   81.47   19.77
   3   5  -7    1.23    6.50
  -3   5   7   -0.01    4.46
   3  -5  -7    1.59    1.33
   3  -5  -7    3.06    3.93
   3  -5  -7    0.33    1.76
   3   5  -7    0.00    1.14
   3   5  -7    0.47    4.48
  -3  -5   7    1.24    1.39
  -3  -5   7    4.34    4.61
  -3   5   8   85.44   21.04
  -3   5   8   40.67   17.88
  -3   5   8   59.17   32.53
   3  -5  -8   40.87   26.58
   3  -5  -8   94.96   19.66
   3  -5  -8   74.57   35.62
   3   5  -8   37.49   26.61
   3   5  -8   35.51   20.40
   3   5  -8   78.70   34.88
  -3  -5   8   67.99   26.67
  -3  -5   8   63.19   20.23
  -3   5   9   91.99   37.93
  -3   5   9  125.59   36.41
  -3   5   9  187.94   63.80
   3  -5  -9   80.77   48.25
   3  -5  -9   97.76   37.25
   3   5  -9   93.28   48.34
   3   5  -9   40.37   37.85
   3   5  -9  149.15   66.16
  -3  -5   9  115.44   48.19
  -3  -5   9  101.69   37.94
  -3   5  10  271.93   95.47
  -3   5  10  247.19  164.65
   3  -5 -10  299.79  166.92
   3   5 -10  149.54  165.04
  -3  -5  10  234.06  117.36
  -3  -5  10  192.31   95.09
  -3   5  11    5.05    6.56
   3  -5 -11    4.61   11.72
   3   5 -11    4.25   22.20
  -3  -5  11    1.64    3.21
  -3  -5  11   -0.39    9.02
   3   5 -12   77.38   34.30
   3  -5 -12   39.13   28.43
  -3  -5  12   37.60   18.37
  -3  -5  12   26.27   15.21
   3   5 -13    2.67   20.24
  -3   5  13    1.64    8.11
   3  -5 -13   -1.64   23.73
  -3  -5  13    0.47   11.22
  -3   5  14   50.54   11.72
   3   5 -14   14.15   21.69
  -3  -5  14   17.21   15.43
  -3   5  15   14.21   16.14
  -3  -5  15    4.18   17.85
  -3   6   1  520.54  137.27
  -3   6   1  374.32  241.21
   3  -6  -1  373.42  168.67
   3  -6  -1  712.18  136.96
   3   6  -1  431.64  168.77
   3   6  -1  188.11  243.45
  -3  -6   1  155.10  168.97
   3   6  -2   20.35    7.29
  -3   6   2   15.26    1.70
  -3   6   2   11.46    1.44
   3  -6  -2   16.83    4.76
   3  -6  -2   18.12    2.33
   3   6  -2   15.38    5.08
   3   6  -2   10.94    0.91
  -3  -6   2   12.05    5.33
  -3   6   3  323.30  123.12
  -3   6   3  497.07  121.87
   3  -6  -3  332.97  122.41
   3   6  -3  348.43  151.16
   3   6  -3  213.61  123.41
  -3  -6   3  241.84  151.37
  -3  -6   3  314.87  122.40
   3   6  -4  242.90  269.37
  -3   6   4  408.62  136.92
  -3   6   4  556.42  135.55
   3  -6  -4  560.22  167.10
   3  -6  -4  438.18  136.64
   3   6  -4  145.49  137.24
  -3  -6   4  209.21  167.91
  -3   6   5  483.76  113.74
  -3   6   5  288.63  111.50
   3  -6  -5  358.98  138.81
   3  -6  -5  347.56  113.17
   3   6  -5   21.25  139.14
   3   6  -5  218.86  113.36
   3   6  -5  374.36  198.10
  -3  -6   5  314.23  139.40
  -3  -6   5  514.15  112.99
  -3   6   6    5.03    1.71
  -3   6   6    1.62    2.46
   3  -6  -6    3.02    1.27
   3  -6  -6    5.69    3.65
   3  -6  -6    4.51    2.18
   3   6  -6    8.50    1.20
   3   6  -6    5.00    2.94
   3   6  -6    4.79    5.19
  -3  -6   6    5.09    1.88
  -3  -6   6    4.67    3.26
  -3   6   7   18.43    4.96
  -3   6   7   14.11    1.96
   3  -6  -7   14.87    7.24
   3  -6  -7    9.70    4.84
   3   6  -7   34.75    7.54
   3   6  -7    9.56    5.16
   3   6  -7    4.79    3.67
  -3  -6   7   14.12    7.30
  -3  -6   7   14.60    6.08
   3   6  -8   49.23   15.71
  -3   6   8   37.91    8.56
  -3   6   8   25.92    7.92
  -3   6   8   33.55    8.90
   3  -6  -8   29.72   11.48
   3  -6  -8   25.31    8.32
   3  -6  -8   31.23   14.34
   3   6  -8    8.89   11.34
   3   6  -8   18.50    7.65
  -3  -6   8   29.96   11.31
  -3  -6   8   30.77    8.08
  -3   6   9   60.55   20.08
   3  -6  -9   46.36   26.31
   3   6  -9   33.97   20.85
   3   6  -9   84.12   34.77
  -3  -6   9   60.80   26.22
  -3  -6   9   68.02   20.48
   3   6 -10    3.56    9.13
  -3   6  10    8.59    6.58
  -3   6  10    4.32   12.51
   3  -6 -10    5.07    7.29
  -3  -6  10    4.96    3.90
  -3  -6  10   11.90    7.73
  -3   6  11    5.97    7.42
   3   6 -11    4.88   16.94
  -3  -6  11    5.48    3.19
  -3  -6  11    3.25    9.28
   3   6 -12    9.68   21.00
  -3   6  12    9.66    6.46
   3  -6 -12    5.16   12.25
  -3  -6  12    7.54    3.68
  -3  -6  12    2.58    9.07
  -3   6  13   43.98   18.37
   3  -6 -13   16.85   34.94
   3   6 -13   94.87   39.80
  -3  -6  13   62.62   24.53
  -3  -6  13   29.60   18.84
  -3   6  14   28.22   10.13
   3  -6 -14    1.25    8.81
   3   6 -14   20.90   23.47
  -3  -6  14   29.18   10.14
  -3  -6  14   13.50   10.76
  -3   6  15    2.02   16.91
  -3  -6  15   -4.35   19.83
  -3   7   1    2.22    4.23
  -3   7   1    3.06    1.95
   3  -7  -1    1.25    0.64
   3  -7  -1    5.74    4.94
   3   7  -1    2.90    1.74
   3   7  -1    1.14    3.11
  -3  -7   1    0.90    0.73
  -3   7   2  489.94  124.35
  -3   7   2  421.21  123.29
   3  -7  -2  422.07  152.16
   3  -7  -2  455.08  123.10
   3   7  -2  338.37  152.41
   3   7  -2  157.14  124.32
   3   7  -2  293.20  220.41
  -3  -7   2  125.71  152.61
  -3  -7   2  378.79  123.08
  -3   7   3   56.67   10.35
  -3   7   3   29.68    8.81
   3  -7  -3   22.51   14.64
   3  -7  -3   26.29    9.43
   3   7  -3   56.70   15.06
   3   7  -3   22.51   10.45
  -3  -7   3   27.91   15.18
  -3  -7   3   12.45    9.46
   3   7  -4   15.66   10.53
  -3   7   4   14.83    5.38
  -3   7   4   19.64    3.19
   3  -7  -4   39.15    8.61
   3  -7  -4   26.76    4.46
   3   7  -4   30.47    9.00
   3   7  -4   10.21    5.73
  -3  -7   4    9.95    8.96
  -3  -7   4   18.58    4.24
  -3   7   5  230.47   73.39
  -3   7   5  177.26   71.48
   3  -7  -5  177.19   90.20
   3  -7  -5  175.14   73.04
   3   7  -5  194.56   91.06
   3   7  -5  300.26  128.36
  -3  -7   5  134.80   91.16
  -3  -7   5  211.94   72.78
   3   7  -6 1295.80  554.66
  -3   7   6  816.75  281.37
  -3   7   6 1530.47  279.46
   3  -7  -6  454.42  341.36
   3  -7  -6  784.21  280.61
   3  -7  -6  503.40  280.83
   3   7  -6  678.58  341.76
   3   7  -6  460.41  281.35
  -3  -7   6  667.82  341.86
  -3   7   7   56.97   15.61
  -3   7   7   62.96   13.02
   3  -7  -7   68.07   21.01
   3  -7  -7   45.56   15.21
   3   7  -7   50.37   21.05
   3   7  -7   48.96   15.59
   3   7  -7   83.02   26.66
  -3  -7   7    1.18   20.90
  -3  -7   7   63.78   15.40
  -3   7   8  279.42   80.63
  -3   7   8  299.13   78.04
  -3   7   8  144.69  138.42
   3  -7  -8  173.22   99.31
   3  -7  -8  183.40   79.58
   3   7  -8  163.17   99.35
   3   7  -8  189.37   80.47
   3   7  -8  331.22  140.25
  -3  -7   8  217.21   99.42
  -3  -7   8  169.81   79.75
  -3   7   9   56.69   19.68
  -3   7   9   51.04   31.91
   3   7  -9   37.30   32.99
  -3  -7   9   54.30   25.57
  -3  -7   9   67.07   19.30
  -3   7  10   25.80    8.88
  -3   7  10   18.82   13.82
   3  -7 -10   12.97   13.35
   3   7 -10   36.94   13.74
  -3  -7  10   26.46   10.42
  -3  -7  10   21.43    9.22
  -3   7  11  255.37  149.91
   3   7 -11  450.87  262.08
  -3  -7  11  427.49  183.94
  -3  -7  11  208.82  149.34
   3   7 -12    6.90   21.56
  -3   7  12   15.92    6.53
  -3  -7  12   14.68    5.78
  -3  -7  12    9.44   11.46
  -3   7  13    5.23    7.41
   3  -7 -13    2.27    6.04
   3   7 -13   16.00   22.30
  -3  -7  13    5.12    4.61
  -3   7  14   17.18    8.12
   3  -7 -14   -1.10    6.48
   3   7 -14   18.24   24.73
  -3  -7  14   10.23    6.40
  -3  -7  14    3.16   11.27
  -3   7  15   10.05   16.47
  -3  -7  15   10.23   20.05
  -3   8   1  881.73  399.93
  -3   8   1 1031.91  702.43
   3  -8  -1 1014.25  486.06
   3   8  -1 1072.67  486.21
   3   8  -1  788.32  400.78
   3   8  -1  633.10  705.19
  -3  -8   1 1024.25  486.53
  -3   8   2   29.39    4.15
  -3   8   2   17.43    1.62
  -3   8   2   26.28    1.69
   3  -8  -2   20.30    5.65
   3  -8  -2   32.07    2.66
   3   8  -2   12.97    5.82
   3   8  -2   22.04    3.42
   3   8  -2   19.45    7.65
  -3  -8   2    0.52    5.93
  -3  -8   2   20.22    1.58
  -3   8   3  470.74  250.50
  -3   8   3  746.82  249.68
  -3   8   3  634.49  440.47
   3  -8  -3  482.37  304.88
   3  -8  -3  584.98  249.82
   3   8  -3  519.97  304.94
   3   8  -3  357.04  251.07
  -3  -8   3  851.45  305.44
   3   8  -4   15.29    7.76
  -3   8   4   23.37    3.63
  -3   8   4   22.03    4.19
   3  -8  -4   12.76    5.72
   3  -8  -4   27.01    2.97
   3   8  -4   10.94    3.96
  -3  -8   4   14.91    6.34
  -3  -8   4   20.50    5.33
   3   8  -5   76.01  121.11
  -3   8   5  212.04   62.17
  -3   8   5  186.19   60.22
   3  -8  -5  134.78   76.75
   3  -8  -5   45.55   76.36
   3  -8  -5  155.62   61.47
   3   8  -5  187.40   77.25
  -3  -8   5  196.51   77.43
   3   8  -6   11.48    6.07
  -3   8   6    9.26    2.42
  -3   8   6    7.78    1.88
   3  -8  -6   18.97    2.55
   3  -8  -6   10.01    3.16
   3  -8  -6   17.84    4.85
   3   8  -6    5.56    2.84
   3   8  -6    4.90    1.35
  -3  -8   6    7.59    2.97
  -3  -8   6    9.80    3.51
   3   8  -7   75.51   68.00
  -3   8   7  107.49   35.30
  -3   8   7   54.57   32.18
   3  -8  -7   27.34   43.88
   3  -8  -7  109.61   44.71
   3  -8  -7  126.86   34.90
   3   8  -7  114.82   44.88
   3   8  -7   90.39   35.52
  -3  -8   7   94.16   44.90
  -3  -8   7   79.43   34.83
   3   8  -8    5.56    4.12
  -3   8   8    9.67    4.21
  -3   8   8    8.68   11.31
  -3   8   8    5.93    1.91
   3  -8  -8    0.10    0.94
   3  -8  -8    5.91    2.81
   3   8  -8    6.22    2.90
   3   8  -8    4.39    6.26
  -3  -8   8    9.08    2.10
  -3  -8   8    9.83    5.87
  -3   8   9  686.00  142.68
  -3   8   9  623.56  247.63
   3  -8  -9   26.18  172.90
   3   8  -9  719.04  249.77
  -3  -8   9  243.76  174.10
  -3  -8   9  493.28  141.70
  -3   8  10   40.69   11.53
  -3   8  10   14.11   16.10
   3  -8 -10    6.78   13.22
   3   8 -10   47.99   20.38
  -3  -8  10   41.68   14.24
  -3   8  11   91.46   81.44
   3  -8 -11  364.52  100.59
   3   8 -11  199.42  142.05
  -3  -8  11  155.97  101.28
   3   8 -12  118.37   63.33
  -3   8  12   99.98   31.12
   3  -8 -12   70.14   38.84
  -3  -8  12   83.25   39.77
  -3  -8  12   56.03   30.45
   3   8 -13   30.05   25.75
  -3   8  13   25.77    8.18
  -3  -8  13   18.79    9.77
  -3   8  14   70.38   18.42
   3  -8 -14   -2.62   16.15
   3   8 -14   12.43   32.37
  -3  -8  14   56.38   17.04
  -3  -8  14   -0.23   14.32
   3   9  -1    9.81   29.30
  -3   9   1   50.87   13.28
  -3   9   1   47.31   21.75
   3   9  -1   63.98   19.33
  -3  -9   1   35.77   19.67
  -3  -9   1   28.76   11.65
  -3   9   2  164.33   62.85
  -3   9   2  185.13  109.16
   3  -9  -2  191.26   79.81
   3  -9  -2  284.46   63.06
   3   9  -2  120.81   64.27
   3   9  -2  137.31  115.03
  -3  -9   2  137.42   80.20
  -3   9   3   23.17    5.61
  -3   9   3   28.03    6.80
  -3   9   3   33.96   11.28
   3  -9  -3   22.62   10.30
   3  -9  -3   37.69    6.20
   3   9  -3   23.34   10.64
   3   9  -3   16.07    7.31
  -3  -9   3   26.68   10.78
  -3   9   4   44.13    8.25
  -3   9   4   44.13    6.94
  -3   9   4   16.70   13.61
   3  -9  -4   32.33   11.64
   3  -9  -4   33.19    7.14
   3   9  -4   21.47   11.93
   3   9  -4   23.51    7.93
   3   9  -4   30.07   14.28
  -3  -9   4   23.20   12.20
  -3  -9   4   38.13    8.56
   3   9  -5   62.95   38.82
  -3   9   5   32.99   19.55
  -3   9   5   72.59   18.03
   3  -9  -5   62.22   25.67
   3  -9  -5   59.34   19.14
   3   9  -5   46.06   26.05
   3   9  -5   37.30   19.88
  -3  -9   5   70.77   26.09
   3   9  -6  121.84  441.98
  -3   9   6  635.55  225.01
  -3   9   6  865.87  223.04
   3  -9  -6  403.24  273.41
   3  -9  -6  494.75  273.45
   3  -9  -6  430.12  224.02
   3   9  -6  638.40  274.04
   3   9  -6  479.85  225.26
  -3  -9   6  568.73  274.01
  -3  -9   6  735.50  224.36
   3   9  -7   13.96   18.08
  -3   9   7   23.97   10.07
  -3   9   7   36.07    9.56
   3  -9  -7   47.80   14.40
   3  -9  -7   28.81    7.88
   3   9  -7   21.02   14.61
   3   9  -7   17.93   11.20
  -3  -9   7   41.35   14.59
  -3  -9   7   34.14   11.21
  -3   9   8  644.11  361.75
   3  -9  -8 1581.11  438.48
   3   9  -8  287.20  361.49
   3   9  -8  649.96  633.10
  -3  -9   8  767.14  439.00
  -3  -9   8  800.30  360.84
   3   9  -9  115.38   93.68
  -3   9   9   87.59   46.91
  -3   9   9   28.60   79.99
   3  -9  -9  196.51   59.03
  -3  -9   9  106.71   59.67
   3   9 -10   20.60   14.03
  -3   9  10   17.56    7.53
   3  -9 -10   19.33    7.07
  -3  -9  10   15.77    7.53
  -3  -9  10   11.26    9.96
  -3   9  11  315.01  217.20
   3  -9 -11  470.83  264.16
   3   9 -11  408.26  379.77
  -3  -9  11  741.92  265.42
  -3  -9  11   85.98  215.94
   3   9 -12  217.87  295.04
  -3   9  12  193.49  149.63
   3  -9 -12  410.49  182.94
  -3  -9  12  485.01  184.20
  -3  -9  12   31.25  148.32
  -3   9  13   31.73   10.64
   3  -9 -13   -0.21    8.44
   3   9 -13   41.98   29.12
  -3  -9  13   29.60    9.67
  -3  -9  13   -5.07    9.60
  -3   9  14   21.37   15.25
   3  -9 -14   -0.50    7.81
   3   9 -14   14.26   30.83
  -3  -9  14   12.13    6.08
  -3  -9  14    0.89   15.69
   3  10  -1   30.32   17.69
  -3  10   1   43.55    8.24
  -3  10   1   23.42    2.37
   3 -10  -1   40.22   11.58
   3 -10  -1   32.95    6.06
   3  10  -1    3.65   11.40
  -3 -10   1   30.37   11.80
   3  10  -2   -0.22    5.30
  -3  10   2   -0.23    5.38
  -3  10   2    1.26    4.44
   3 -10  -2   -0.69    2.10
   3 -10  -2   -0.04    6.29
   3  10  -2    1.38    2.92
   3  10  -2    1.00    5.31
  -3 -10   2    0.28    1.89
  -3  10   3  379.48  123.06
  -3  10   3  349.96  218.44
   3 -10  -3  385.27  152.13
   3 -10  -3  553.12  123.03
   3  10  -3  108.83  123.87
  -3 -10   3  243.21  152.38
  -3 -10   3  196.77  122.73
   3  10  -4  200.27  204.18
  -3  10   4  211.13  103.62
  -3  10   4  219.09  102.53
   3 -10  -4  253.88  127.55
   3 -10  -4  374.96  102.80
   3  10  -4  241.99  127.89
   3  10  -4  156.72  104.10
  -3 -10   4  316.58  127.97
   3  10  -5  326.89  319.10
  -3  10   5  459.41  161.80
  -3  10   5  497.84  160.47
   3 -10  -5  208.09  197.50
   3 -10  -5  527.15  161.14
   3  10  -5  582.25  198.07
   3  10  -5  134.63  162.08
  -3 -10   5  398.47  161.15
   3  10  -6   53.83   37.14
  -3  10   6   70.28   19.02
  -3  10   6   45.30   17.44
   3 -10  -6   74.35   24.72
   3 -10  -6   58.97   24.58
   3 -10  -6   67.13   18.70
   3  10  -6   25.92   25.01
  -3 -10   6   52.24   19.44
  -3  10   7   30.05    5.44
  -3  10   7   26.84    7.40
   3 -10  -7   19.45    7.49
   3 -10  -7   16.96    7.79
   3 -10  -7   17.82    4.75
   3  10  -7   15.20    8.11
   3  10  -7   14.78    7.42
   3  10  -7   32.38    9.71
  -3 -10   7   18.55    7.95
  -3 -10   7   24.51    6.74
  -3  10   8  741.13  228.28
  -3  10   8  275.47  397.93
   3 -10  -8  653.91  277.03
   3 -10  -8  712.68  227.09
   3  10  -8  130.53  397.98
  -3 -10   8  443.16  226.91
   3  10  -9  255.09  156.21
  -3  10   9  187.72   78.77
  -3 -10   9  160.10   77.88
  -3  10  10   54.92   13.32
   3 -10 -10   54.54   16.11
   3  10 -10   43.42   22.64
  -3 -10  10   21.18   16.31
  -3 -10  10   18.67   12.05
   3  10 -11   11.99   15.43
  -3  10  11   18.55    7.97
   3 -10 -11   18.32    7.98
  -3 -10  11    4.02    8.44
  -3  10  12    4.72    8.62
   3 -10 -12    7.98    6.68
   3  10 -12    5.75   20.27
  -3 -10  12    4.09    3.48
  -3 -10  12    5.32    9.80
   3  10 -13   32.03   29.35
  -3  10  13   39.82   10.11
   3 -10 -13    0.50   10.62
  -3 -10  13   30.06   11.10
  -3  10  14    6.39   15.90
  -3 -10  14    2.00    5.98
  -3 -10  14    9.27   25.29
  -3  11   1   96.86   40.21
  -3  11   1   19.69   69.64
   3 -11  -1  123.87   52.09
   3 -11  -1   82.62   38.89
   3  11  -1  120.52   52.10
   3  11  -1   59.40   73.87
  -3 -11   1  122.05   52.43
  -3  11   2   24.72    5.04
  -3  11   2   24.94    6.48
  -3  11   2   20.00    6.57
   3 -11  -2   13.86    3.87
   3  11  -2   15.67    5.37
   3  11  -2   15.42    5.27
   3  11  -2    8.18    7.14
  -3 -11   2   12.57    5.65
  -3 -11   2   11.94    4.94
  -3  11   3   61.57   24.30
  -3  11   3   41.85   23.41
  -3  11   3  121.79   40.86
  -3  11   3   99.93   43.14
   3 -11  -3   72.58   32.07
   3 -11  -3   82.59   23.27
   3  11  -3   54.88   32.06
   3  11  -3   53.43   25.06
  -3 -11   3   62.09   23.82
  -3  11   4  253.42  108.46
  -3  11   4  265.04  107.66
  -3  11   4  255.58  189.01
   3 -11  -4  256.64  133.58
   3 -11  -4  259.19  107.31
   3  11  -4  241.42  133.67
   3  11  -4  169.87  109.00
   3  11  -4  587.93  190.52
  -3 -11   4  283.78  133.87
   3  11  -5   42.50   91.17
  -3  11   5  194.27   46.84
  -3  11   5  109.35   45.66
  -3  11   5  149.85   82.59
   3 -11  -5  165.79   58.87
   3 -11  -5  202.22   46.07
   3  11  -5   36.42   58.99
   3  11  -5   79.23   46.91
  -3 -11   5  147.54   59.12
  -3 -11   5  123.56   46.10
  -3  11   6    6.12    3.62
  -3  11   6    9.76    6.89
   3 -11  -6    6.83    3.36
   3 -11  -6   25.06    8.81
   3  11  -6    9.70    4.55
   3  11  -6    4.94    3.97
   3  11  -6   23.81    9.42
  -3 -11   6   15.51    3.74
  -3 -11   6   13.01    6.52
   3  11  -7    8.92   11.08
  -3  11   7   30.40    6.72
   3 -11  -7   35.55    9.13
   3 -11  -7   13.70    7.77
  -3 -11   7   14.90    9.48
  -3 -11   7   18.72    8.31
   3  11  -8  298.53  127.39
  -3  11   8  127.07   63.28
  -3  11   8   51.82  109.06
   3 -11  -8  241.85   62.56
  -3 -11   8  155.23   78.78
  -3 -11   8  138.63   62.81
   3  11  -9   76.26   30.48
  -3  11   9   71.05   14.90
   3 -11  -9   11.30   18.16
  -3 -11   9   41.10   18.93
  -3 -11   9   48.13   16.75
  -3  11  10   15.95    7.76
   3 -11 -10    3.17    6.91
   3  11 -10   25.28   13.78
  -3 -11  10   25.93    7.53
  -3 -11  10   12.36    7.87
   3  11 -11    3.51   15.84
  -3  11  11    2.55    8.91
   3 -11 -11    0.71    5.64
  -3 -11  11   -0.64    4.01
  -3  11  12    1.03    8.82
   3 -11 -12    1.10    6.48
   3  11 -12   24.29   20.45
  -3 -11  12    6.64    3.71
  -3 -11  12    0.43   10.09
  -3  11  13    1.68   10.48
   3  11 -13    3.60   26.81
  -3 -11  13    0.76    6.34
  -3  11  14   33.34   18.03
  -3  12   1  203.10   80.06
  -3  12   1  221.64   79.90
  -3  12   1  303.57  140.38
   3 -12  -1   82.62   99.49
   3 -12  -1  517.32   79.04
   3  12  -1  111.42  142.90
  -3 -12   1  260.91  100.02
  -3 -12   1  165.38   77.75
   3  12  -2   13.31    7.24
  -3  12   2   15.27    4.93
  -3  12   2   12.89    4.74
  -3  12   2   14.26    6.40
   3 -12  -2   13.81    4.46
   3 -12  -2   19.54    4.72
  -3 -12   2   11.09    4.61
  -3 -12   2    9.38    3.67
   3  12  -3   -0.87   13.19
  -3  12   3   -0.06    5.53
  -3  12   3    1.93    9.43
   3 -12  -3    0.22    2.13
   3 -12  -3    0.78    6.74
   3  12  -3    0.07    2.08
  -3 -12   3    2.25    2.42
  -3  12   4  484.86  155.44
  -3  12   4  254.07  154.53
  -3  12   4  135.21  273.77
   3 -12  -4  291.56  190.27
   3 -12  -4  398.54  154.23
   3  12  -4  324.88  190.42
   3  12  -4  203.07  155.92
   3  12  -4  286.03  271.30
  -3 -12   4  677.62  190.72
  -3  12   5  388.51  199.49
  -3  12   5  422.39  198.57
  -3  12   5  327.47  350.57
   3 -12  -5  524.51  243.57
   3 -12  -5  728.30  198.70
   3  12  -5  434.36  243.65
   3  12  -5  209.55  199.86
   3  12  -5  747.51  349.87
  -3 -12   5  590.60  243.78
  -3  12   6  292.44  123.03
  -3  12   6  184.85  214.95
   3 -12  -6  535.81  151.09
   3 -12  -6  404.11  122.24
   3  12  -6   44.49  123.05
   3  12  -6  565.30  215.82
  -3 -12   6  180.00  150.95
  -3 -12   6  207.88  122.11
  -3  12   7  132.74   46.26
   3 -12  -7  118.34   57.26
   3 -12  -7  130.93   44.90
   3  12  -7  103.36   77.73
  -3 -12   7  122.77   57.26
  -3 -12   7   75.40   44.86
  -3  12   8   30.13   28.82
   3 -12  -8  120.06   37.03
   3 -12  -8   86.50   28.51
   3  12  -8   25.80   51.95
  -3 -12   8   73.02   37.25
  -3  12   9    9.45    6.57
   3 -12  -9   18.96    8.44
   3  12  -9   12.01   13.21
  -3 -12   9   27.69    8.12
  -3 -12   9   19.80   12.51
   3  12 -10    1.67   15.12
  -3  12  10   -3.20    8.84
   3 -12 -10   -0.31    5.51
  -3 -12  10   -0.33    5.16
  -3 -12  10    2.86   14.46
   3  12 -11    4.32   15.00
  -3  12  11    6.12   10.74
  -3 -12  11    5.37    3.61
  -3 -12  11    0.02   14.44
  -3  12  12   20.48    9.04
   3 -12 -12    8.44    7.35
   3  12 -12   27.89   19.70
  -3 -12  12   16.24    6.37
  -3 -12  12    2.05   19.82
  -3  12  13    0.41   10.63
   3 -12 -13    1.52    9.58
   3  12 -13    3.37   27.96
  -3 -12  13    0.38    4.95
  -3 -12  13   -6.07   23.84
   3  13  -1  135.65  120.66
  -3  13   1  344.86   59.81
  -3  13   1  163.60   59.38
  -3  13   1  161.41  104.07
   3 -13  -1   66.98   74.48
   3 -13  -1  365.06   58.26
   3  13  -1  198.98   74.65
   3  13  -1  197.72   59.92
  -3 -13   1   93.43   74.87
   3  13  -2  174.41  232.60
  -3  13   2  281.14  115.84
  -3  13   2  318.68  115.37
  -3  13   2  269.83  202.89
  -3  13   2  194.32  206.14
   3 -13  -2  360.36  142.95
   3 -13  -2  599.65  114.47
   3  13  -2  195.19  142.88
   3  13  -2  196.07  116.36
  -3 -13   2  359.58  143.27
  -3  13   3  967.77  284.13
  -3  13   3  420.97  283.49
  -3  13   3  999.35  500.05
   3 -13  -3  580.36  345.77
   3 -13  -3  737.11  282.48
   3  13  -3  742.40  345.91
   3  13  -3  446.97  284.65
   3  13  -3  616.82  496.86
  -3 -13   3  703.26  346.12
  -3  13   4  299.63   56.28
  -3  13   4  105.88   55.40
  -3  13   4  127.88   99.56
   3 -13  -4  137.98   70.28
   3 -13  -4  231.38   54.87
   3  13  -4  220.26   70.64
   3  13  -4  139.81   56.57
   3  13  -4  184.54   97.40
  -3 -13   4    4.40   70.23
  -3 -13   4  192.84   55.35
  -3  13   5  846.73  325.49
  -3  13   5  384.87  572.65
   3 -13  -5  412.42  395.47
   3 -13  -5  962.59  324.30
   3  13  -5  309.56  325.85
   3  13  -5 1106.97  570.50
  -3 -13   5 1379.21  395.88
   3  13  -6   27.69   64.80
  -3  13   6   97.22   33.48
  -3  13   6   54.35   55.41
   3 -13  -6  113.26   42.09
   3 -13  -6   56.46   32.01
  -3  13   7   -2.67   10.97
   3 -13  -7    1.39    6.04
   3 -13  -7    3.93   11.47
   3  13  -7   -0.53   16.29
  -3 -13   7    2.15    8.17
  -3  13   8   22.18   10.84
   3 -13  -8   31.74   14.53
   3 -13  -8   40.77   13.01
   3  13  -8   29.45   25.39
  -3 -13   8   36.61   14.53
  -3 -13   8   33.54   14.60
   3  13  -9    6.75   11.55
  -3  13   9   10.79    5.67
   3 -13  -9    8.73    4.41
  -3 -13   9    4.66    3.72
  -3 -13   9    5.00   13.03
   3  13 -10    0.57   14.60
  -3  13  10   -3.38    8.77
   3 -13 -10    0.43    5.25
  -3 -13  10    1.96    4.20
  -3 -13  10    1.75   17.94
  -3  13  11    2.85    9.38
   3 -13 -11    2.06    6.09
   3  13 -11    4.05   17.69
  -3 -13  11   -0.04    4.12
  -3  13  12    4.80    9.91
   3 -13 -12   -0.99    7.58
   3  13 -12    0.82   20.68
  -3 -13  12    7.82   20.98
  -3  13  13   -1.22   10.28
  -3 -13  13    3.53    5.28
  -3 -13  13    7.32   24.36
  -3  14   1   -0.09    9.37
  -3  14   1   -0.98    9.60
  -3  14   1   -0.19   12.98
   3 -14  -1    0.19    2.71
   3 -14  -1   -0.91    9.76
   3  14  -1   -0.23    4.66
  -3 -14   1   -0.14    2.31
  -3 -14   1    1.30    9.92
  -3  14   2   -1.95    7.62
  -3  14   2    3.36   13.11
  -3  14   2    1.63    7.97
   3 -14  -2    0.76    2.77
   3 -14  -2    5.42    9.17
   3  14  -2   -0.38    4.45
   3  14  -2    1.05    9.13
  -3 -14   2    0.43    2.07
  -3 -14   2    0.20    7.13
   3  14  -3  229.82  277.74
  -3  14   3  262.84  140.77
  -3  14   3  210.68  248.62
   3 -14  -3  443.23  173.48
   3 -14  -3  406.65  139.35
   3  14  -3  169.85  141.62
  -3 -14   3  393.96  173.70
  -3 -14   3  312.00  139.88
  -3  14   4  170.45   58.65
  -3  14   4   73.45  101.54
  -3  14   4   22.09  103.91
   3 -14  -4  275.34   73.84
   3 -14  -4   91.12   57.40
   3  14  -4   44.77   59.10
   3  14  -4  122.84  102.24
  -3 -14   4  149.29   73.70
   3  14  -5   20.16   16.98
  -3  14   5    5.20    9.83
  -3  14   5    1.50    7.89
   3 -14  -5   10.11    4.37
   3 -14  -5    7.93   10.89
  -3 -14   5    2.05    3.44
  -3 -14   5    7.26    7.06
  -3  14   6  230.05   75.14
  -3  14   6   15.30  131.10
   3 -14  -6  167.98   92.86
   3 -14  -6  281.78   73.73
   3  14  -6  314.30  131.71
  -3 -14   6  202.29   92.82
   3  14  -7    0.83   19.98
  -3  14   7   -2.96    9.87
   3 -14  -7   -1.59    5.92
   3 -14  -7    3.43   12.90
  -3 -14   7   -2.85    6.32
   3  14  -8  114.52   82.86
  -3  14   8   78.38   40.68
   3 -14  -8   60.26   51.23
   3 -14  -8  117.28   39.80
  -3 -14   8  171.15   51.57
  -3 -14   8   61.65   40.41
  -3  14   9   13.02    7.05
   3 -14  -9   20.39   10.39
   3  14  -9   28.60   15.14
  -3 -14   9   23.34    9.07
  -3 -14   9   20.83   14.58
   3  14 -10   -1.73   13.14
  -3  14  10    7.19    8.45
   3 -14 -10    3.02    7.28
  -3 -14  10    1.27    3.79
  -3 -14  10   14.81   19.51
   3  14 -11   -3.80   15.80
  -3  14  11    3.66    9.51
   3 -14 -11   -0.26    5.51
  -3 -14  11    1.78    4.32
  -3 -14  11    7.09   20.85
   3  14 -12   22.93   23.78
  -3  14  12    2.86    9.55
   3 -14 -12    0.50    5.25
  -3 -14  12    4.17   27.11
  -3  15   1 1297.95  266.10
  -3  15   1  976.82  466.41
   3 -15  -1  808.22  323.67
   3 -15  -1 1736.66  264.39
   3  15  -1  959.29  265.67
   3  15  -1  398.75  265.69
  -3 -15   1  122.42  323.81
  -3 -15   1  906.59  263.12
  -3  15   2  261.17   79.16
  -3  15   2  157.26  138.33
  -3  15   2  158.71  140.98
   3 -15  -2  223.14   98.23
   3 -15  -2  231.14   77.36
   3  15  -2   93.42   78.99
  -3 -15   2  212.89   98.41
  -3  15   3  316.29  788.45
   3 -15  -3 1356.56  546.12
   3 -15  -3 1633.98  448.15
   3  15  -3  919.77  786.77
  -3 -15   3  995.42  546.24
  -3 -15   3  770.87  448.01
  -3  15   4    7.42    9.51
  -3  15   4    3.66   13.93
  -3  15   4   -1.59    8.52
   3 -15  -4    6.20    5.89
   3 -15  -4    7.58   12.81
   3  15  -4    7.73   20.54
  -3 -15   4    5.09    3.42
  -3  15   5  701.37  273.21
  -3  15   5  113.10  480.97
   3 -15  -5  634.31  332.84
   3 -15  -5  850.68  271.64
   3  15  -5 2327.72  480.31
  -3 -15   5  697.38  332.76
  -3 -15   5  240.41  272.00
   3  15  -6   98.39   67.69
  -3  15   6   86.86   33.97
  -3  15   6   28.86   54.76
  -3  15   6   14.14   58.74
   3 -15  -6   83.60   42.80
   3 -15  -6  111.05   32.78
  -3 -15   6  149.26   42.81
  -3 -15   6   39.39   33.11
  -3  15   7   24.79   11.00
   3 -15  -7   27.84   11.62
   3 -15  -7   18.65   11.99
   3  15  -7   34.07   22.80
  -3 -15   7   24.33   11.15
  -3  15   8   20.00    6.59
   3 -15  -8   10.12    7.73
   3 -15  -8   21.00   12.53
   3  15  -8    8.00   21.43
  -3 -15   8   25.41    8.29
  -3  15   9    5.26    6.22
   3 -15  -9    2.99    5.30
   3 -15  -9    2.33   14.20
   3  15  -9    7.24   13.80
  -3 -15   9    5.70    5.61
  -3 -15   9    8.62   14.92
  -3  15  10   -0.84    9.45
   3 -15 -10   -0.33    6.45
   3  15 -10   -0.89   16.00
  -3 -15  10    0.59    4.92
  -3  15  11    1.39    9.42
   3 -15 -11    0.08    5.30
   3  15 -11    7.73   18.17
  -3 -15  11    3.58    4.33
  -3  15  12    0.58   10.66
   3  15 -12    2.12   25.76
  -3 -15  12    1.98    6.92
  -3  16   1    3.23   13.96
  -3  16   1    4.37   12.59
   3 -16  -1    1.22    3.55
   3 -16  -1   17.36   17.77
   3  16  -1   -0.57   10.20
  -3 -16   1    2.40    2.83
  -3 -16   1    2.89   16.02
   3  16  -2 1076.59  276.79
  -3  16   2  140.98  137.45
  -3  16   2  207.91  242.73
   3 -16  -2  301.99  169.84
   3 -16  -2  447.28  136.04
  -3 -16   2  369.72  135.92
   3  16  -3   30.04   24.56
  -3  16   3   22.46    8.76
  -3  16   3   12.12   16.80
   3 -16  -3   27.57   11.15
   3 -16  -3   32.13   15.02
  -3 -16   3   26.13   10.77
  -3 -16   3    7.20   16.45
  -3  16   4  227.34   82.41
   3 -16  -4  240.82  103.05
   3 -16  -4  260.80   81.21
   3  16  -4  190.58  143.98
  -3 -16   4  177.59  102.74
  -3 -16   4  126.17   81.35
  -3  16   5   -3.47   11.83
   3 -16  -5   -0.06    5.35
   3 -16  -5   16.29   17.33
   3  16  -5    6.47   19.66
  -3 -16   5   -0.86    4.59
  -3  16   6  122.66   71.57
  -3  16   6   23.43  122.98
   3 -16  -6  203.54   89.17
   3 -16  -6  374.89   70.64
   3  16  -6  409.83  125.03
  -3 -16   6  142.53   88.69
  -3 -16   6  140.82   70.77
   3  16  -7   68.61  115.66
  -3  16   7  174.39   58.97
   3 -16  -7  152.70   73.23
   3 -16  -7  218.18   57.26
  -3 -16   7  112.84   57.97
  -3  16   8   48.95   22.24
   3 -16  -8   79.35   29.33
   3 -16  -8   55.28   22.95
   3  16  -8   43.25   42.75
  -3 -16   8   67.68   28.88
  -3 -16   8   24.27   23.95
   3  16  -9   68.24   28.31
  -3  16   9   40.28   12.71
   3 -16  -9   20.73   16.60
   3 -16  -9   40.77   16.74
  -3 -16   9   41.84   16.49
  -3  16  10    4.78    9.37
   3 -16 -10    0.66    6.08
   3  16 -10    5.19   15.29
  -3 -16  10    0.32    4.66
  -3 -16  10    5.00   16.96
  -3  16  11    0.59   11.41
   3 -16 -11   -3.15    7.74
   3  16 -11    0.92   19.47
  -3 -16  11   -0.58    7.71
  -3  17   1   11.74   12.76
  -3  17   1   21.32   14.50
   3 -17  -1   18.82    7.58
   3 -17  -1   25.10   17.47
   3  17  -1   14.28   10.47
  -3 -17   1   17.80    7.65
  -3 -17   1   19.93   12.57
   3  17  -2    3.46   25.94
  -3  17   2   33.46   10.36
  -3  17   2   13.83   20.37
   3 -17  -2   31.69   13.03
   3 -17  -2   66.20   22.26
  -3 -17   2   28.91   13.21
  -3 -17   2   27.88   20.51
  -3  17   3  103.32   41.61
  -3  17   3   41.10   74.36
   3 -17  -3  108.32   53.89
   3 -17  -3  209.25   44.46
   3  17  -3   65.55   73.69
  -3 -17   3  122.83   54.07
   3  17  -4   39.60   62.19
  -3  17   4  102.70   32.27
   3 -17  -4   80.88   40.66
   3 -17  -4   76.62   30.60
  -3 -17   4   93.27   40.45
  -3 -17   4   83.32   31.66
  -3  17   5  101.64   33.67
  -3  17   5   31.60   59.87
   3 -17  -5   89.39   42.40
   3 -17  -5  110.84   32.60
   3  17  -5   29.06   56.95
  -3 -17   5  107.68   42.07
  -3  17   6    7.89   11.19
  -3  17   6   -1.44   13.30
   3 -17  -6    1.75    6.96
   3 -17  -6    6.51   15.40
   3  17  -6    4.28   22.11
  -3 -17   6   -1.58    6.53
  -3  17   7  332.47  191.32
   3 -17  -7  324.30  233.74
   3 -17  -7  386.22  188.28
   3  17  -7  976.61  336.86
  -3 -17   7  650.42  233.50
  -3 -17   7  212.51  189.82
   3  17  -8   18.32   23.28
  -3  17   8   17.85    7.79
   3 -17  -8   28.26   10.68
   3 -17  -8   15.09   14.96
  -3 -17   8   23.44    9.80
  -3 -17   8   17.55   13.77
   3  17  -9   19.77   13.93
  -3  17   9    8.28    6.30
   3 -17  -9   11.74    7.17
   3 -17  -9   12.85   10.12
  -3 -17   9   13.89    5.95
  -3 -17   9   11.77   13.90
   3  17 -10   24.52   17.90
  -3  17  10   51.09   12.07
   3 -17 -10   13.53   10.16
  -3 -17  10    1.25   11.26
  -3  17  11   -0.24   11.09
  -3 -17  11    2.81    9.40
  -3  18   1   31.70   14.39
  -3  18   1   19.70   17.23
   3 -18  -1   21.20    9.74
   3 -18  -1   31.02   18.87
   3  18  -1   20.84   15.56
   3  18  -1   24.12   29.74
  -3 -18   1   21.33    9.87
  -3 -18   1   33.70   25.42
  -3  18   2  222.41   69.20
  -3  18   2   95.21  123.28
   3 -18  -2  183.85   87.71
   3 -18  -2  328.30   70.43
   3  18  -2   30.83   69.01
   3  18  -2  380.65  123.75
  -3 -18   2  171.93   87.82
  -3 -18   2  167.60   70.08
   3  18  -3   13.54   25.55
  -3  18   3   47.15   13.04
  -3  18   3   11.29   21.49
   3 -18  -3   62.63   18.50
  -3 -18   3   26.82   12.28
  -3 -18   3   12.16   25.82
  -3  18   4  164.36   49.08
  -3  18   4   44.55   86.55
   3 -18  -4  126.42   61.80
   3 -18  -4  227.79   48.13
   3  18  -4  101.87   85.14
  -3 -18   4  145.01   61.65
  -3 -18   4   24.70   50.03
   3  18  -5   11.01   17.97
  -3  18   5   15.00   12.15
   3 -18  -5   16.61    7.45
   3 -18  -5   12.84   14.77
  -3 -18   5   18.68    6.81
  -3 -18   5    1.43   15.66
  -3  18   6    0.59   11.89
   3 -18  -6   -0.74    5.97
   3 -18  -6    8.18   17.17
   3  18  -6    2.68   22.83
  -3 -18   6   -0.81    7.36
  -3 -18   6    0.61   20.50
   3  18  -7   -2.41   20.24
  -3  18   7    1.03   10.99
   3 -18  -7    1.99    5.85
   3 -18  -7    9.88   17.25
  -3 -18   7    2.09    5.73
  -3 -18   7    2.00   15.81
  -3  18   8   -0.95    8.22
   3 -18  -8   -1.07    6.55
   3 -18  -8   10.05   18.99
   3  18  -8    1.05   24.60
  -3 -18   8   -0.47    4.51
  -3 -18   8   -1.37   19.84
  -3  18   9   49.30   18.50
   3 -18  -9   25.60   17.71
   3 -18  -9   64.23   24.44
   3  18  -9   26.90   24.71
  -3 -18   9   55.96   18.92
  -3 -18   9   11.37   17.51
   3  18 -10    5.85   13.79
  -3  18  10   16.73   11.14
   3 -18 -10    3.93    8.04
  -3 -18  10   25.59    9.43
  -3  19   1  107.53   25.75
  -3  19   1   19.20   41.93
   3 -19  -1   65.18   30.34
   3 -19  -1  103.05   27.45
   3  19  -1   69.16   26.99
   3  19  -1   84.99   47.35
  -3 -19   1   61.69   30.57
  -3 -19   1   43.60   40.35
  -3  19   2  123.33   51.99
  -3  19   2   60.16   94.26
   3 -19  -2  159.52   67.36
   3 -19  -2   93.18   51.96
   3  19  -2  121.63   53.18
   3  19  -2  135.06   92.63
  -3 -19   2  145.87   67.49
  -3 -19   2  144.91   56.30
  -3  19   3  211.27   68.20
  -3  19   3   35.51  121.88
   3 -19  -3  226.68   86.76
   3 -19  -3  176.84   67.39
   3  19  -3  218.04  120.77
  -3 -19   3  151.45   86.66
  -3 -19   3  127.42   70.19
  -3  19   4   80.57   28.30
  -3  19   4   20.39   48.73
   3 -19  -4   70.01   35.16
   3 -19  -4   54.17   26.92
   3  19  -4  206.03   48.70
   3  19  -5    2.81   18.02
  -3  19   5   -1.24   13.50
  -3  19   5    8.70   24.21
   3 -19  -5    5.41    4.10
   3 -19  -5   12.35   17.48
  -3 -19   5    3.28    5.10
  -3 -19   5   20.52   20.58
  -3  19   6   43.40   21.64
   3 -19  -6   88.49   27.07
   3 -19  -6   54.01   22.35
   3  19  -6   12.36   37.92
  -3 -19   6   31.77   25.88
   3  19  -7   11.14   19.24
  -3  19   7    9.20   10.70
   3 -19  -7   10.40    6.62
   3 -19  -7    2.14   17.60
  -3 -19   7   19.01    6.41
  -3 -19   7    3.47   17.28
  -3  19   8   28.95   12.72
   3 -19  -8   17.98   11.03
   3 -19  -8   24.00   23.14
   3  19  -8   10.21   17.09
  -3 -19   8   38.79   11.47
  -3 -19   8    8.76   21.04
   3  19  -9   23.75   22.04
  -3  19   9   27.65   13.77
   3 -19  -9   34.32   15.07
   3 -19  -9   12.52   15.58
  -3 -19   9   29.38   15.29
  -3  20   1   -2.19   15.26
  -3  20   1   -3.68   18.76
   3 -20  -1    1.86    4.84
   3 -20  -1   -1.46   25.22
   3  20  -1   -3.45   14.76
   3  20  -1    4.08   39.43
  -3 -20   1   -0.09    4.49
  -3 -20   1   -3.48   33.79
  -3  20   2   10.66   10.62
  -3  20   2    1.58   18.15
   3 -20  -2   15.27    4.75
   3 -20  -2   18.78   22.81
   3  20  -2    1.87   15.33
   3  20  -2   17.19   32.40
  -3 -20   2    6.00    5.51
  -3 -20   2   -7.87   35.72
   3  20  -3   10.09   35.18
  -3  20   3   83.93   17.42
  -3  20   3    6.24   31.51
   3 -20  -3   50.58   22.13
   3 -20  -3   96.08   24.51
  -3 -20   3   48.11   22.04
  -3 -20   3   58.20   45.47
   3  20  -4   -2.88   23.73
  -3  20   4    0.67   16.27
  -3  20   4    2.34   22.05
   3 -20  -4   -1.19    6.32
   3 -20  -4    4.72   20.04
  -3 -20   4   -1.57    6.21
  -3 -20   4   -7.50   36.68
  -3  20   5   -3.19   14.82
   3 -20  -5    0.78    6.11
   3 -20  -5   -4.14   20.31
   3  20  -5    3.09   25.34
  -3 -20   5    0.98    6.56
  -3  20   6   52.34   44.46
   3 -20  -6  110.27   56.18
   3 -20  -6   55.71   42.15
   3  20  -6  114.66   79.05
  -3 -20   6  165.96   55.60
   3  20  -7   72.08   64.89
  -3  20   7   19.97   31.83
   3 -20  -7   66.63   40.98
   3 -20  -7   11.28   32.39
  -3 -20   7  181.24   41.68
  -3 -20   7   37.62   33.37
   3  20  -8    0.42   13.85
  -3  20   8   10.97   12.12
   3 -20  -8   19.52    9.91
   3 -20  -8   -2.14   25.63
  -3 -20   8   21.42   12.62
  -3  21   1    4.01   12.59
  -3  21   1   -1.64   23.34
   3 -21  -1    0.47    3.84
   3 -21  -1    9.99   26.88
   3  21  -1    2.88   40.29
  -3 -21   1    6.33    4.26
   3  21  -2  184.71   51.37
  -3  21   2   58.65   18.99
  -3  21   2    6.57   37.93
   3 -21  -2   48.58   24.94
   3 -21  -2   22.92   26.40
   3  21  -2   -0.92   21.69
  -3 -21   2   68.21   25.09
  -3 -21   2   71.26   50.17
   3  21  -3   86.32   32.46
  -3  21   3   16.11   17.01
   3 -21  -3   40.78   13.44
   3 -21  -3   45.25   23.93
   3  21  -3   -0.81   22.11
  -3 -21   3   16.85   13.01
  -3 -21   3   14.21   41.21
  -3  21   4    1.73   16.76
   3 -21  -4    3.29    4.74
   3 -21  -4   12.12   22.16
   3  21  -4    4.12   24.10
  -3 -21   4   -0.85    6.17
  -3 -21   4  -12.14   52.97
   3  21  -5   37.49   26.87
  -3  21   5   27.46   14.81
   3 -21  -5   17.19    9.77
   3 -21  -5   10.01   19.45
  -3 -21   5   27.56   10.02
   3  21  -6   -2.76   22.08
  -3  21   6    2.29   13.13
   3 -21  -6   -0.35    8.23
   3 -21  -6   -5.54   25.35
  -3 -21   6    4.98   13.13
   3  21  -7    4.76   16.89
  -3  21   7   -1.39   12.10
   3 -21  -7    1.90    8.41
   3 -21  -7  -13.78   26.95
  -3 -21   7    2.99   12.88
  -3  22   1   -7.34   14.56
   3 -22  -1    0.19    4.92
   3 -22  -1    1.35   30.43
   3  22  -1    4.02   15.92
   3  22  -1   -3.67   42.56
  -3 -22   1   -2.03    5.50
  -3 -22   1    8.49   29.78
   3  22  -2    0.11   25.01
  -3  22   2    2.44   16.38
   3 -22  -2   -0.69    7.21
   3 -22  -2   -3.04   31.73
   3  22  -2    1.30   21.03
  -3 -22   2    4.75    5.55
  -3 -22   2   -0.98   51.50
  -3  22   3   11.83   17.39
   3 -22  -3   36.59   17.84
   3 -22  -3   18.37   30.90
   3  22  -3    1.79   20.17
   3  22  -3   11.26   27.31
  -3 -22   3   60.92   19.33
  -3 -22   3   30.12   47.89
  -3  22   4    0.28   16.40
   3 -22  -4    3.05    7.68
   3 -22  -4   -0.18   23.83
   3  22  -4    3.94   27.89
  -3 -22   4    3.97   12.41
  -3  22   5    4.39   13.98
   3 -22  -5    7.29    8.00
   3 -22  -5    5.52   22.95
   3  22  -5    4.82   28.28
  -3 -22   5   14.69   13.64
   3  22  -6   -1.29   22.79
  -3  22   6    0.30   13.99
   3 -22  -6   -0.56    8.81
   3 -22  -6   13.01   28.30
  -3 -22   6   -2.35   14.18
   3  23  -1   23.83   28.56
  -3  23   1   -3.70   15.79
   3 -23  -1   35.32   11.87
   3 -23  -1   14.56   33.99
  -3 -23   1   14.36   11.59
   3  23  -2    5.94   25.28
  -3  23   2   -1.24   17.03
   3 -23  -2    5.01    8.91
   3 -23  -2    4.03   34.48
  -3 -23   2    4.18   10.87
  -3  23   3    6.15   18.37
   3 -23  -3   -0.93    7.44
   3 -23  -3    4.70   26.50
   3  23  -3    4.19   27.47
  -3 -23   3    3.76   15.81
  -2   0   1    0.32    0.77
  -2   0   1    0.66    0.78
  -2   0   1    0.02    0.79
  -2   0   1    1.07    1.25
   2   0  -1    0.72    1.75
  -2   0   2 1406.91  756.97
  -2   0   2 1516.00  625.95
  -2   0   2 1389.23  625.73
   2   0  -2 1600.06  757.57
   2   0  -2 1445.52  625.82
  -2   0   3    0.14    1.63
   2   0  -3   -0.13    1.14
   2   0  -3    0.48    2.10
   2   0  -3    1.00    3.95
  -2   0   4  352.46  428.97
  -2   0   4 1045.45  354.13
  -2   0   4  828.48  354.17
   2   0  -4 1076.80  429.65
   2   0  -4  788.81  354.01
   2   0  -4 1319.60  617.83
  -2   0   5    0.35    1.43
  -2   0   5    1.65    3.37
  -2   0   5    1.69    2.71
  -2   0   5   -0.21    3.16
   2   0  -5    0.62    0.81
   2   0  -5    1.57    2.55
   2   0  -5   -0.34    4.36
  -2   0   6   92.54   24.83
  -2   0   6   49.24   18.95
  -2   0   6   34.66   18.80
  -2   0   6   63.19   31.26
   2   0  -6   39.69   25.32
   2   0  -6   36.53   18.85
   2   0  -6   54.95   31.36
   2   0  -7    1.52    5.86
  -2   0   7    0.25    2.25
  -2   0   7    0.04    4.95
  -2   0   7    0.67    3.90
  -2   0   7    0.50    5.46
   2   0  -7    0.12    1.53
   2   0  -7   -1.23    3.31
  -2   0   8  719.49  282.27
  -2   0   8  501.95  232.63
  -2   0   8  412.40  231.74
  -2   0   8  851.71  404.14
   2   0  -8  497.07  282.85
   2   0  -8  373.83  232.56
   2   0  -8  780.17  407.58
  -2   0   9    0.17    3.23
  -2   0   9   -0.86    4.42
  -2   0   9   -0.03    4.46
  -2   0   9    0.71   10.71
   2   0  -9   -0.12    2.21
   2   0  -9   -1.35    5.34
   2   0  -9    1.00    7.06
  -2   0  10    9.39   13.11
  -2   0  10    4.72    3.02
  -2   0  10    1.35    4.61
   2   0 -10    4.87    2.70
   2   0 -10   10.05    5.94
   2   0 -11   -0.29   13.72
  -2   0  11    2.06    7.63
   2   0 -12  300.91  321.31
  -2   0  12  477.06  161.80
  -2   0  13   -2.65    9.12
   2   0 -13   -0.27   13.17
  -2   0  14    8.86    8.30
   2   0 -14    6.88   15.00
  -2   0  15   -1.66   10.46
   2   0 -15   -2.51   23.09
  -2   1   1 1836.12  536.57
   2  -1  -1  898.74  649.64
   2  -1  -1 1089.40  536.21
   2   1  -1 1966.61  650.14
   2   1  -1  859.29  942.09
  -2  -1   1  825.55  649.86
  -2   1   2   17.37  144.47
  -2   1   2  347.28  119.03
  -2   1   2  403.15  118.00
   2  -1  -2  302.78  145.67
   2  -1  -2  373.45  118.56
   2  -1  -2  368.09  208.14
   2   1  -2  134.57  146.08
   2   1  -2  330.01  118.90
  -2  -1   2  482.02  145.93
  -2  -1   2  312.03  118.92
  -2  -1   2  286.32  119.21
  -2   1   3  619.51  143.95
  -2   1   3  258.08  118.04
  -2   1   3  264.41  117.71
   2  -1  -3  202.06  144.84
   2  -1  -3  296.30  118.26
   2  -1  -3  247.48  203.78
   2   1  -3  227.67  117.93
   2   1  -3  432.27  205.77
  -2  -1   3  219.67  144.83
  -2  -1   3  267.27  117.99
  -2   1   4  258.76  130.70
  -2   1   4  236.42  107.23
  -2   1   4  279.01  186.07
   2  -1  -4  251.86  131.75
   2  -1  -4  260.82  107.14
   2  -1  -4  354.82  185.26
   2   1  -4  205.81  132.02
   2   1  -4  296.26  107.15
   2   1  -4  354.00  185.11
  -2  -1   4  322.49  131.65
  -2  -1   4  259.49  107.21
  -2   1   5 1882.06  583.22
  -2   1   5  807.13  482.27
  -2   1   5 1121.95  481.91
  -2   1   5 1177.44  843.36
   2  -1  -5 1340.87  584.19
   2  -1  -5  857.91  481.98
   2  -1  -5 1127.37  843.91
   2   1  -5 1582.48  584.28
   2   1  -5  899.70  482.17
   2   1  -5 1359.80  843.39
  -2  -1   5  120.30  583.69
  -2  -1   5 1009.22  482.28
  -2  -1   5 1659.83  844.77
  -2  -1   6  401.16  191.40
  -2   1   6  399.10  119.23
  -2   1   6  310.69   97.60
  -2   1   6  207.78   97.12
  -2   1   6  482.86  169.30
   2  -1  -6   13.93  120.15
   2  -1  -6  306.50   97.52
   2  -1  -6  382.13  170.27
   2   1  -6  299.71  120.24
   2   1  -6  194.04   97.28
   2   1  -6  515.12  169.66
  -2  -1   6  148.60  119.82
  -2  -1   6  265.60   97.80
  -2   1   7  448.63  261.58
   2  -1  -7  595.49  263.74
  -2   1   7  314.53  134.06
  -2   1   7  198.48  133.32
   2  -1  -7  299.07  163.96
   2  -1  -7  333.09  133.85
   2   1  -7  307.08  163.93
   2   1  -7  247.83  134.02
   2   1  -7  456.82  233.57
  -2  -1   7  357.36  163.62
  -2  -1   7  290.88  134.04
  -2  -1   7  286.95  133.03
  -2  -1   7  480.38  233.74
  -2   1   8    6.44    7.72
  -2   1   8    4.65    4.07
  -2   1   8    1.78    1.24
   2  -1  -8    5.57    0.62
   2  -1  -8    3.04    3.14
   2  -1  -8    8.26    2.57
   2   1  -8    3.77    0.65
   2   1  -8    1.34    1.62
   2   1  -8    6.84    2.16
  -2  -1   8   -0.27    1.85
  -2  -1   8    5.69    2.42
  -2  -1   8    7.98    2.31
  -2   1   9   71.19   24.24
  -2   1   9   36.78   12.50
  -2   1   9   26.41   10.68
   2  -1  -9   25.08   12.13
   2  -1  -9   59.96   21.29
   2   1  -9   18.12   11.77
   2   1  -9   42.47   20.35
  -2  -1   9   44.00   16.12
  -2  -1   9   32.91   11.82
  -2  -1   9   11.77   11.16
  -2  -1   9   56.36   21.35
  -2  -1  10    6.70   12.17
  -2   1  10   11.05    2.72
  -2   1  10    1.81    3.57
  -2   1  10    9.17   10.71
   2  -1 -10    9.96    3.93
   2  -1 -10    7.11    5.16
   2  -1 -10   18.11    9.94
   2   1 -10   10.20    3.89
   2   1 -10    7.31    3.37
   2   1 -10   14.16    5.29
  -2  -1  10   12.82    2.74
  -2  -1  10   10.38    2.79
  -2  -1  10    2.74    5.36
   2  -1 -11  203.08  191.45
  -2   1  11  207.69   96.16
   2   1 -11  289.19  169.82
  -2  -1  11  249.70   96.20
  -2   1  12   33.70   10.59
   2  -1 -12   25.89   19.25
   2   1 -12   33.49   20.43
  -2  -1  12   21.86   10.46
  -2   1  13   -0.89    9.18
   2  -1 -13   -0.77   12.52
   2   1 -13    1.87   13.62
  -2  -1  13   -2.46    8.90
  -2   1  14    5.16    8.22
   2  -1 -14    9.50   19.13
   2   1 -14   10.50    9.66
  -2  -1  14    4.51    8.07
  -2   1  15    0.33    9.84
   2   1 -15    0.54   14.18
  -2  -1  15   -0.33   11.34
   2  -2  -1   20.13    4.88
   2  -2  -1   22.74    1.05
   2   2  -1   16.14    6.36
   2   2  -1   17.72    0.43
   2   2  -1    9.73    6.00
  -2   2   2  181.67   49.02
   2  -2  -2  174.42   60.67
   2  -2  -2  105.73   48.53
   2  -2  -2  136.91   48.56
   2   2  -2   79.66   61.54
   2   2  -2  109.21   48.82
  -2  -2   2  132.44   61.63
  -2  -2   2  118.88   48.59
  -2   2   3  804.43  287.37
  -2   2   3  650.80  286.27
   2  -2  -3  884.94  348.36
   2  -2  -3  995.51  286.90
   2  -2  -3  483.46  287.19
   2   2  -3  597.43  348.88
   2   2  -3  693.08  287.28
   2   2  -3  764.71  502.72
  -2  -2   3  608.14  348.85
  -2  -2   3  606.40  286.75
   2   2  -4   98.07   29.55
  -2   2   4   82.78   15.85
  -2   2   4   41.05   14.97
   2  -2  -4   56.42   21.39
   2  -2  -4   72.79   15.71
   2  -2  -4   74.48   26.08
   2   2  -4   32.46   21.42
   2   2  -4   51.82   15.59
  -2  -2   4   15.03   21.34
  -2  -2   4   44.75   15.87
  -2   2   5    6.18    2.85
  -2   2   5    3.50    1.18
  -2   2   5    7.27    1.40
   2  -2  -5    3.01    0.49
   2  -2  -5    1.64    2.16
   2  -2  -5    4.27    1.23
   2   2  -5    1.95    0.46
   2   2  -5    4.74    2.25
   2   2  -5    9.54    1.94
  -2  -2   5    6.41    0.55
  -2  -2   5    6.29    1.00
   2   2  -6 1252.92  554.56
  -2  -2   6  581.33  554.53
  -2   2   6  726.39  281.96
  -2   2   6  525.41  281.30
  -2   2   6 1040.42  491.75
   2  -2  -6  189.93  342.51
   2  -2  -6  475.49  281.86
   2  -2  -6  904.65  494.81
   2   2  -6 1230.78  342.68
   2   2  -6  700.05  282.10
  -2  -2   6  512.45  342.31
  -2  -2   6  641.02  281.69
   2  -2  -7   30.86   15.83
  -2   2   7   24.78    9.21
  -2   2   7   16.85    7.84
  -2   2   7   30.00   11.81
   2  -2  -7   18.14   13.32
   2  -2  -7   23.50    9.13
   2   2  -7   16.92    9.12
   2   2  -7   36.09    9.59
  -2  -2   7   57.61   13.26
  -2  -2   7   25.72    8.84
  -2  -2   7   43.50    9.65
  -2   2   8   55.87   18.14
  -2   2   8   39.93   11.17
  -2   2   8   29.37   10.12
   2  -2  -8   22.26   15.24
   2  -2  -8   36.48   10.91
   2  -2  -8   47.53   18.48
   2   2  -8   25.45   10.64
   2   2  -8   46.03   18.12
  -2  -2   8   38.90   15.03
  -2  -2   8   29.43   10.68
  -2  -2   8   43.38   16.98
   2   2  -9    4.74    5.61
  -2   2   9    4.22    4.93
  -2   2   9    5.11    3.38
  -2   2   9    3.68    4.96
   2  -2  -9    2.65    0.70
   2  -2  -9    4.94    4.66
   2  -2  -9    5.19    2.64
   2   2  -9    1.54    0.66
   2   2  -9    3.71    2.89
  -2  -2   9    3.14    0.79
  -2  -2   9    3.16    4.16
  -2  -2   9    3.21   14.50
  -2   2  10   10.62    4.74
  -2   2  10    2.80    6.91
  -2   2  10    0.53   11.09
   2  -2 -10   -0.81    6.49
   2  -2 -10   -0.31    9.19
   2   2 -10    0.52    2.81
   2   2 -10   -0.70    5.94
   2   2 -10    0.97    5.12
  -2  -2  10    2.08    1.93
  -2  -2  10    1.23    5.84
  -2  -2  10    2.08    6.90
  -2  -2  10    1.58   18.50
  -2   2  11   33.41   11.83
   2  -2 -11   36.65   21.02
   2   2 -11   35.56   21.58
  -2  -2  11   33.67   14.14
  -2  -2  11   25.09   11.64
   2   2 -12    3.02   17.01
  -2   2  12   -1.31    8.08
   2  -2 -12    1.21   13.37
  -2  -2  12    0.61    8.08
   2   2 -13   34.06   26.27
  -2   2  13   49.43   12.72
   2  -2 -13   39.67   25.37
  -2  -2  13   13.50   12.13
  -2   2  14   22.46   10.06
   2  -2 -14   23.62   20.28
   2   2 -14   21.28   17.45
  -2  -2  14   33.37   11.55
  -2   2  15    1.43    9.91
   2   2 -15   -0.55   16.36
  -2  -2  15    2.52   11.46
   2   3  -1  475.24  549.58
  -2   3   1  870.61  277.32
  -2   3   1 1022.35  275.91
  -2   3   1  718.71  486.12
   2  -3  -1  921.20  276.62
   2   3  -1  531.60  337.38
   2  -3  -2  405.63  205.30
   2   3  -2  354.70  251.06
   2   3  -2  278.85  205.89
  -2  -3   2  790.89  251.05
  -2  -3   2  341.42  205.61
  -2   3   3   64.90   14.86
  -2   3   3   59.25   13.10
   2  -3  -3   65.19   19.07
   2  -3  -3   49.08   14.46
   2   3  -3   44.31   20.07
   2   3  -3   41.71   14.63
   2   3  -3   41.61   24.74
  -2  -3   3   17.81   20.09
  -2  -3   3   50.44   13.87
   2   3  -4  292.41  300.31
  -2   3   4  360.04  153.19
  -2   3   4  397.62  152.75
   2  -3  -4  525.62  186.75
   2  -3  -4  382.46  152.95
   2  -3  -4  285.03  153.25
   2  -3  -4  476.08  267.67
   2   3  -4  349.89  187.30
   2   3  -4  318.10  153.08
  -2  -3   4  325.44  187.32
  -2  -3   4  372.58  152.93
  -2   3   5  293.58  111.01
  -2   3   5  159.70  109.98
  -2   3   5  504.63  189.90
   2  -3  -5  546.72  135.86
   2  -3  -5  192.77  110.29
   2   3  -5  257.76  135.85
   2   3  -5  195.20  110.69
   2   3  -5  206.88  191.97
  -2  -3   5  128.44  135.92
  -2  -3   5  211.31  110.53
  -2   3   6  645.75  174.85
  -2   3   6  414.57  173.92
  -2   3   6  534.01  302.61
   2  -3  -6   36.31  212.65
   2  -3  -6  604.50  174.35
   2  -3  -6  544.72  305.53
   2   3  -6  530.91  213.01
   2   3  -6  445.65  174.43
   2   3  -6  392.33  304.26
  -2  -3   6  491.13  212.93
  -2  -3   6  363.95  174.48
  -2  -3   6  435.96  305.20
  -2   3   7   51.32   14.58
  -2   3   7   41.26   13.34
  -2   3   7   72.72   21.94
   2  -3  -7   42.02   19.82
   2  -3  -7   37.15   14.41
   2  -3  -7   73.93   25.09
   2   3  -7   40.66   19.91
   2   3  -7   42.40   14.51
   2   3  -7   96.77   25.08
  -2  -3   7   17.68   19.73
  -2  -3   7   40.05   14.77
  -2  -3   7   65.25   24.51
  -2  -3   8   33.15   29.33
  -2   3   8   49.83   16.31
  -2   3   8   34.44   14.88
  -2   3   8   87.59   27.06
   2  -3  -8   38.87   21.80
   2  -3  -8   44.31   16.05
   2  -3  -8   36.18   28.27
   2   3  -8   66.96   21.94
   2   3  -8   31.84   15.15
   2   3  -8   46.38   26.91
  -2  -3   8   39.48   21.65
  -2  -3   8   45.56   16.39
  -2   3   9   24.65    5.17
  -2   3   9   13.44    5.10
  -2   3   9   37.52   10.94
   2  -3  -9    9.34    6.60
   2  -3  -9   16.90    5.80
   2  -3  -9   29.03    9.59
   2   3  -9   11.29    6.55
   2   3  -9   15.82    4.44
   2   3  -9   17.62    7.30
  -2  -3   9   19.65    5.44
  -2  -3   9   40.40   15.39
   2   3 -10   10.62    5.36
  -2   3  10    9.88    5.00
  -2   3  10    9.02    4.96
   2  -3 -10    5.01    3.94
   2  -3 -10   15.21    9.01
   2   3 -10    5.04    3.61
   2   3 -10    1.70    3.40
  -2  -3  10    8.47    2.51
  -2  -3  10    7.30    4.84
  -2  -3  10   15.04   19.09
   2  -3 -11   14.74   12.18
  -2   3  11   10.37    5.84
   2   3 -11   15.77    6.93
  -2  -3  11   14.85    5.27
  -2  -3  11   18.72    6.86
  -2   3  12   64.86   22.30
   2  -3 -12   27.05   39.71
   2   3 -12   93.00   41.12
  -2  -3  12   65.49   28.33
  -2  -3  12   49.63   22.50
  -2   3  13   69.27   24.69
   2  -3 -13   78.90   45.16
   2   3 -13   64.89   44.61
  -2  -3  13   52.74   25.02
  -2   3  14   11.80    8.83
   2  -3 -14    1.42   24.37
   2   3 -14    8.29   16.49
  -2  -3  14    8.38    9.98
  -2   3  15    3.76    9.33
   2   3 -15    9.42   14.48
  -2  -3  15   -0.37   11.22
   2   4  -1    7.67  197.92
  -2   4   1  323.27   97.73
  -2   4   1  296.70  170.95
   2  -4  -1  245.12  121.72
   2  -4  -1  571.08   97.99
   2  -4  -1  399.21  172.92
  -2  -4   1  207.86  122.49
  -2   4   2  560.47  171.80
  -2   4   2  438.46  170.37
  -2   4   2  503.11  301.47
   2  -4  -2  556.59  171.15
   2   4  -2  423.40  209.83
  -2  -4   2  364.21  210.02
  -2  -4   2  195.20  171.07
  -2   4   3  128.46   45.50
   2  -4  -3  168.29   45.94
   2  -4  -3  154.80   45.48
   2   4  -3  109.78   57.60
   2   4  -3  110.27   45.91
   2   4  -3  110.87   79.96
  -2  -4   3  104.03   57.84
  -2  -4   3   97.81   44.95
   2   4  -4  653.14  371.24
  -2   4   4  607.60  188.98
  -2   4   4  407.01  187.57
  -2   4   4  374.58  326.89
   2  -4  -4  557.90  229.25
   2  -4  -4  403.72  188.27
   2  -4  -4  420.81  188.64
   2  -4  -4  581.84  331.16
   2   4  -4  402.79  230.04
   2   4  -4  521.16  188.98
  -2  -4   4  374.40  230.08
  -2  -4   4  395.83  188.28
  -2   4   5  218.39   85.19
  -2   4   5  215.19   84.20
  -2   4   5  262.55  145.10
   2  -4  -5  344.13  104.80
   2  -4  -5  212.39   84.79
   2  -4  -5  150.23   85.38
   2   4  -5  144.53  105.24
   2   4  -5  179.52   85.30
   2   4  -5  316.96  148.04
  -2  -4   5  196.88  105.38
  -2  -4   5  200.03   85.08
  -2   4   6  571.49  285.84
  -2   4   6  481.27  284.39
  -2   4   6  737.26  499.02
   2  -4  -6  996.08  346.95
   2  -4  -6  559.36  285.37
   2  -4  -6  846.27  500.27
   2   4  -6  477.53  346.97
   2   4  -6  952.78  285.84
   2   4  -6 1119.16  499.80
  -2  -4   6  506.95  347.04
  -2  -4   6  744.96  285.56
  -2   4   7   17.28    5.27
  -2   4   7    7.05    1.83
  -2   4   7   17.96    2.90
   2  -4  -7    1.69    4.07
   2  -4  -7   16.08    3.34
   2  -4  -7   19.16    1.68
   2   4  -7   12.43    4.43
   2   4  -7   14.80    2.54
   2   4  -7    7.94    2.69
  -2  -4   7   19.86    4.73
  -2  -4   7    4.96    3.33
  -2  -4   7   20.16    2.65
   2   4  -8   33.30   12.16
  -2  -4   8   38.33   11.46
  -2   4   8   23.06    6.18
  -2   4   8   21.40    3.79
  -2   4   8   33.88    9.45
   2  -4  -8   25.35    9.40
   2  -4  -8   29.38    6.40
   2  -4  -8   28.65   10.63
   2   4  -8   17.98    9.24
   2   4  -8    7.07    5.91
  -2  -4   8    9.49    6.53
   2   4  -9   29.44   11.78
  -2  -4   9   12.80   14.30
  -2   4   9   28.69    5.86
  -2   4   9   23.11    6.08
  -2   4   9   36.76   11.64
   2  -4  -9   18.06    8.34
   2  -4  -9   28.02    7.04
   2  -4  -9   28.99   10.36
   2   4  -9    8.01    8.16
   2   4  -9   15.55    5.43
  -2  -4   9   22.55    8.25
  -2  -4   9   27.70    6.54
  -2  -4  10  105.55   60.40
  -2   4  10   79.06   30.93
  -2   4  10   75.12   53.10
   2  -4 -10   52.52   39.49
   2  -4 -10   97.80   54.85
   2   4 -10   20.71   39.57
   2   4 -10  174.67   53.95
  -2  -4  10  158.63   39.64
  -2  -4  10   73.70   30.86
  -2   4  11  134.37   51.56
   2  -4 -11  136.54   91.37
   2   4 -11  142.71   89.74
  -2  -4  11  124.97   64.52
  -2  -4  11  134.75   51.27
   2   4 -12   28.72   20.41
  -2   4  12   20.16    8.24
   2  -4 -12   23.39   17.99
  -2  -4  12   24.59   10.41
  -2  -4  12   23.56   10.37
  -2   4  13  127.97   58.29
   2  -4 -13  157.46  103.09
   2   4 -13  216.15  104.33
  -2  -4  13   99.19   58.41
  -2   4  14   56.86   24.78
   2  -4 -14   33.44   49.33
   2   4 -14  119.84   46.96
  -2  -4  14   51.35   25.35
   2   4 -15    2.33   16.07
  -2   4  15    9.74   15.89
  -2  -4  15   -0.78   11.90
  -2   5   1   46.42    8.42
  -2   5   1   47.38   10.90
   2  -5  -1   30.16   14.29
   2  -5  -1   64.84    8.37
   2   5  -1   29.29   14.42
   2   5  -1   11.36    9.08
  -2  -5   1   33.71   14.87
  -2   5   2  175.37   61.11
  -2   5   2  148.27   59.19
  -2   5   2   72.61  101.62
  -2   5   2  184.25  107.40
   2  -5  -2  266.70   75.47
   2  -5  -2  135.34   59.92
   2   5  -2  132.36   75.92
   2   5  -2  139.16   60.83
  -2  -5   2  106.26   76.00
  -2  -5   2  135.74   59.94
  -2   5   3  434.60  149.32
  -2   5   3  293.00  147.70
  -2   5   3  421.14  261.02
   2  -5  -3  439.73  148.94
   2   5  -3  411.06  182.60
   2   5  -3  353.59  149.12
   2   5  -3  190.95  261.74
  -2  -5   3  376.62  182.77
  -2  -5   3  177.90  148.89
   2   5  -4   88.19   35.99
  -2   5   4   80.29   18.51
  -2   5   4   86.95   17.45
  -2   5   4   52.20   28.96
   2  -5  -4   54.54   18.28
   2  -5  -4   51.26   18.28
   2   5  -4   21.40   24.47
   2   5  -4   55.30   18.38
  -2  -5   4   51.82   24.80
  -2  -5   4   68.98   17.95
  -2   5   5  187.84   59.12
  -2   5   5  132.49   57.68
  -2   5   5  287.37   99.24
   2  -5  -5  109.48   72.84
   2  -5  -5  180.22   58.71
   2  -5  -5  151.65   58.92
   2   5  -5  145.02   73.47
   2   5  -5  131.02   59.22
   2   5  -5   83.21  101.67
  -2  -5   5  137.80   73.56
  -2  -5   5  210.75   58.78
  -2   5   6   11.14    1.21
  -2   5   6   13.30    1.52
  -2   5   6   15.21    1.69
   2  -5  -6    8.87    3.30
   2  -5  -6    9.75    1.27
   2  -5  -6   11.70    1.39
   2   5  -6    5.84    2.79
   2   5  -6   10.07    1.24
   2   5  -6    9.96    2.36
  -2  -5   6   11.85    3.18
  -2  -5   6   10.15    4.14
   2   5  -7  195.74   74.55
  -2   5   7  123.06   38.04
  -2   5   7  174.99   36.71
  -2   5   7  116.15   63.45
   2  -5  -7    3.30   47.66
   2  -5  -7   89.92   37.31
   2  -5  -7  185.42   66.12
   2   5  -7   96.60   48.01
   2   5  -7  109.52   38.00
  -2  -5   7  110.53   48.11
  -2  -5   7  115.03   37.83
  -2   5   8    9.58    4.24
  -2   5   8    5.56    2.12
  -2   5   8    9.78    3.88
   2  -5  -8    5.73    0.89
   2  -5  -8    5.03    1.26
   2  -5  -8    6.00    6.52
   2   5  -8    5.50    1.31
   2   5  -8    3.04    2.37
   2   5  -8    1.54    5.16
  -2  -5   8    8.38    1.31
  -2  -5   8    7.01    5.55
  -2   5   9    0.82    4.29
  -2   5   9    4.95    7.98
  -2   5   9    0.54   10.32
   2  -5  -9   -0.31    1.72
   2  -5  -9    0.51    5.88
   2  -5  -9    2.98   10.37
   2   5  -9    5.23    1.83
   2   5  -9   -0.42    4.10
   2   5  -9    2.02    9.30
  -2  -5   9    1.29    1.24
  -2  -5   9    1.58    5.63
  -2  -5   9    5.47   15.89
  -2   5  10    9.43    3.66
  -2   5  10   11.37   11.63
   2  -5 -10   19.38    8.64
   2   5 -10    9.03    8.00
  -2  -5  10    9.87    3.43
  -2  -5  10    4.38    4.95
  -2  -5  10    4.48   15.39
  -2   5  11   71.93   23.26
   2  -5 -11   64.02   42.50
   2   5 -11   42.30   38.80
  -2  -5  11   63.91   30.13
  -2  -5  11   65.77   23.87
  -2   5  12  361.87  206.14
   2  -5 -12  724.12  363.29
   2   5 -12  439.33  361.80
  -2  -5  12  552.88  251.80
  -2  -5  12  322.99  206.09
   2   5 -13    8.42   17.48
  -2   5  13    6.22    8.29
   2  -5 -13    6.78   19.19
  -2  -5  13   -0.38    7.32
  -2  -5  13   -0.30   10.42
  -2   5  14    7.86    9.13
   2  -5 -14    0.39    6.73
   2  -5 -14   10.76   25.49
   2   5 -14    5.54   16.48
  -2  -5  14    5.73   13.44
  -2   5  15    7.36   16.50
   2   5 -15    0.71   19.46
  -2  -5  15   -5.86   18.09
  -2   6   1  417.78  164.85
   2  -6  -1  643.18  202.52
   2  -6  -1  686.26  163.66
   2   6  -1  408.77  165.06
  -2  -6   1  112.62  202.74
  -2  -6   1  621.08  164.82
  -2   6   2 2863.21 1325.05
  -2   6   2 4331.79 1323.60
  -2   6   2 2572.24 2320.54
   2  -6  -2 2835.73 1600.56
   2  -6  -2 2235.32 1323.86
   2   6  -2 3829.96 1600.90
   2   6  -2 2558.72 1325.09
  -2  -6   2 3245.65 1323.48
  -2   6   3    5.42    1.32
  -2   6   3    6.16    1.62
  -2   6   3    2.60    0.78
   2  -6  -3    3.24    0.62
   2  -6  -3    6.27    1.33
   2   6  -3    4.42    0.61
   2   6  -3    7.66    2.05
   2   6  -3    4.58    3.31
  -2  -6   3    8.54    1.12
  -2  -6   3    5.53    1.40
  -2   6   4  142.06   61.14
  -2   6   4  380.05   59.81
  -2   6   4  168.82  106.38
   2  -6  -4  154.03   60.73
   2  -6  -4  121.87   60.87
   2   6  -4   84.46   76.10
   2   6  -4  155.19   61.14
   2   6  -4  161.17  106.75
  -2  -6   4  184.73   76.30
  -2  -6   4  150.83   60.37
  -2   6   5  465.89  118.96
  -2   6   5  437.32  117.37
  -2   6   5  312.60  206.75
   2  -6  -5  481.14  144.90
   2  -6  -5  243.42  118.40
   2  -6  -5  324.79  118.63
   2   6  -5  298.25  145.60
   2   6  -5  267.08  118.85
   2   6  -5  345.84  207.18
  -2  -6   5   59.43  145.48
  -2  -6   5  315.13  118.25
   2   6  -6  101.65   55.23
  -2   6   6   71.86   28.61
  -2   6   6   67.44   26.79
   2  -6  -6  104.95   36.37
   2  -6  -6  116.22   28.47
   2  -6  -6   57.90   28.44
   2  -6  -6  108.49   51.31
   2   6  -6   55.86   36.80
   2   6  -6   60.36   28.35
  -2  -6   6   64.92   36.89
  -2  -6   6   75.15   28.29
  -2   6   7  203.29   74.25
  -2   6   7  108.58   72.48
  -2   6   7  264.47  128.05
   2  -6  -7  370.99   91.98
   2  -6  -7  108.70   73.57
   2  -6  -7  152.84  130.13
   2   6  -7  160.49   91.96
   2   6  -7   99.92   73.82
   2   6  -7  108.63  128.62
  -2  -6   7  137.03   92.03
  -2  -6   7  129.69   73.89
   2   6  -8   48.67   20.68
  -2   6   8   20.06   10.68
  -2   6   8   23.90    7.80
  -2   6   8   49.44   17.43
   2  -6  -8   27.15   14.43
   2  -6  -8   19.58    7.80
   2  -6  -8   42.53   18.35
   2   6  -8   21.24   14.43
   2   6  -8   14.67   10.10
  -2  -6   8   50.97   14.59
  -2  -6   8   46.56   10.72
   2   6  -9   85.88   37.56
  -2   6   9   49.64   18.61
  -2   6   9   76.71   17.83
  -2   6   9   66.71   31.08
   2  -6  -9   41.77   24.78
   2  -6  -9   55.17   18.16
   2  -6  -9   84.32   33.56
   2   6  -9   47.58   24.80
   2   6  -9   20.46   18.58
  -2  -6   9   52.94   24.72
  -2  -6   9   70.55   18.88
  -2   6  10   20.65    7.83
  -2   6  10    8.93   11.84
   2  -6 -10   26.74   12.62
   2   6 -10   18.50   10.71
  -2  -6  10   21.22    6.68
   2   6 -11  349.94  398.40
  -2   6  11  523.20  202.52
   2  -6 -11  585.03  355.62
  -2  -6  11  485.03  247.08
  -2  -6  11  465.27  202.26
   2   6 -12    6.35   13.64
  -2   6  12   19.77    6.42
   2  -6 -12   11.16   15.46
  -2  -6  12   14.65    5.89
  -2  -6  12   12.29    8.79
  -2   6  13   90.01   20.34
   2  -6 -13    3.79   25.35
   2  -6 -13   41.61   38.81
   2   6 -13   80.82   39.88
  -2  -6  13   70.49   26.68
  -2  -6  13   55.51   20.48
  -2   6  14  186.20   46.71
   2  -6 -14    1.07   56.86
   2  -6 -14  156.13   86.06
   2   6 -14   93.74   83.12
  -2  -6  14  163.51   59.08
  -2  -6  14  113.80   46.05
  -2   6  15   40.72   17.06
  -2  -6  15   -2.08   18.71
  -2   7   1 1552.86  609.79
  -2   7   1 1189.43 1068.51
   2  -7  -1 1318.26  739.36
   2  -7  -1 1973.51  609.60
   2   7  -1 1532.01  739.16
  -2  -7   1 1387.95  609.73
  -2   7   2  337.10  110.16
  -2   7   2  339.77  109.08
   2  -7  -2  299.83  135.21
   2  -7  -2  340.88  109.24
   2   7  -2  241.45  110.23
  -2  -7   2  210.07  135.62
  -2   7   3 1143.53  321.95
  -2   7   3  964.12  320.64
  -2   7   3 1129.18  563.83
   2  -7  -3  799.02  390.56
   2  -7  -3  832.38  321.40
   2   7  -3  733.76  390.72
   2   7  -3  454.81  321.66
   2   7  -3  859.17  564.80
  -2  -7   3  600.45  391.07
  -2  -7   3  890.82  320.95
  -2   7   4  656.43  185.76
  -2   7   4  484.64  184.19
  -2   7   4  377.45  324.91
   2  -7  -4 1106.88  226.42
   2  -7  -4  398.21  185.41
   2   7  -4   53.08  226.24
   2   7  -4  454.98  185.88
   2   7  -4  737.62  325.75
  -2  -7   4  272.57  226.69
  -2  -7   4  180.09  184.90
   2   7  -5   73.12  225.24
  -2   7   5  325.93  115.16
  -2   7   5  303.93  113.26
   2  -7  -5  554.95  140.94
   2  -7  -5  284.41  114.67
   2  -7  -5  180.07  114.76
   2   7  -5  265.45  141.16
   2   7  -5  218.23  115.27
  -2  -7   5  227.85  141.34
  -2  -7   5  112.99  114.53
   2   7  -6  407.59  383.20
  -2   7   6  523.08  194.83
  -2   7   6  541.69  192.99
  -2   7   6  560.15  340.78
   2  -7  -6  551.24  236.97
   2  -7  -6  441.96  194.31
   2  -7  -6  328.77  194.60
   2   7  -6  515.12  237.54
   2   7  -6  448.58  195.06
  -2  -7   6  403.16  237.60
   2   7  -7   18.77   14.83
  -2   7   7   26.18    8.51
  -2   7   7   55.57    6.71
  -2   7   7   39.08   14.20
   2  -7  -7   32.31   12.28
   2  -7  -7   24.56    8.47
   2  -7  -7   45.13   16.17
   2   7  -7   23.90   12.55
   2   7  -7   18.11    8.52
  -2  -7   7   24.94   12.55
  -2  -7   7   26.65    9.70
  -2   7   8  190.13   83.67
  -2   7   8  283.29   81.61
  -2   7   8  268.94  145.11
   2  -7  -8  211.23  103.17
   2  -7  -8  258.76   83.06
   2  -7  -8  364.44  147.72
   2   7  -8  204.69  103.23
   2   7  -8  121.32   83.47
   2   7  -8  327.82  146.11
  -2  -7   8  121.49  103.24
  -2  -7   8  230.43   83.21
  -2   7   9   76.00   20.62
  -2   7   9   45.78   18.74
  -2   7   9   70.18   34.68
   2  -7  -9   66.85   26.67
   2  -7  -9   52.64   20.30
   2  -7  -9   99.79   37.22
   2   7  -9   30.45   26.52
   2   7  -9   12.31   20.10
   2   7  -9   44.91   34.52
  -2  -7   9   57.98   26.57
  -2  -7   9   86.18   20.32
   2   7 -10  238.55  121.91
  -2   7  10  157.78   61.62
  -2   7  10   88.98  106.67
   2  -7 -10  134.32  108.59
  -2  -7  10  177.78   61.25
  -2   7  11   37.95   11.20
   2  -7 -11    7.25   12.59
   2  -7 -11   30.57   19.72
   2   7 -11   24.09   18.61
  -2  -7  11   38.28   13.63
  -2  -7  11   40.84   11.27
  -2   7  12   72.95   25.87
   2  -7 -12   65.98   32.78
   2  -7 -12  111.66   46.32
   2   7 -12   47.54   45.42
  -2  -7  12   57.70   25.88
  -2   7  13   32.31    9.02
   2  -7 -13    1.09    9.99
   2  -7 -13   36.16   22.35
   2   7 -13   40.21   26.09
  -2  -7  13   27.18   11.33
  -2  -7  13   25.97   10.80
   2   7 -14  201.55   45.43
  -2   7  14   60.98   17.35
   2  -7 -14   -1.07   21.75
  -2  -7  14   36.38   22.66
  -2  -7  14   44.53   18.08
  -2   7  15   60.53   19.80
  -2  -7  15    9.11   21.52
  -2   8   1  126.32   40.26
  -2   8   1   71.70   21.03
   2  -8  -1   72.23   28.64
   2  -8  -1  109.32   20.51
   2   8  -1   90.16   28.64
   2   8  -1   68.00   21.50
  -2  -8   1    1.04   28.79
  -2  -8   1   86.30   20.18
  -2   8   2 1867.34  596.92
  -2   8   2 1396.59  595.98
  -2   8   2 1653.06 1045.09
   2  -8  -2 1602.54  722.52
   2  -8  -2 1547.52  595.99
   2   8  -2 2289.73  722.60
   2   8  -2  868.38  596.70
  -2  -8   2  628.22  722.89
  -2  -8   2 1511.49  595.76
  -2   8   3  549.99  164.88
  -2   8   3  411.13  163.86
  -2   8   3  981.24  287.90
  -2   8   3  750.09  289.38
   2  -8  -3  504.57  201.37
   2  -8  -3  617.72  164.28
   2   8  -3  358.69  201.50
   2   8  -3  390.76  165.08
   2   8  -3   98.97  289.01
  -2  -8   3  156.15  201.82
  -2  -8   3  487.17  164.32
   2   8  -4  842.14  276.65
  -2   8   4  524.88  139.87
  -2   8   4  431.11  138.22
   2  -8  -4  359.04  170.77
   2  -8  -4  386.84  139.31
   2   8  -4  458.79  171.04
   2   8  -4  341.71  140.06
  -2  -8   4    7.52  171.00
  -2  -8   4  481.58  138.95
   2   8  -5   41.81   60.18
  -2   8   5   84.02   31.21
  -2   8   5  134.56   29.47
  -2   8   5   98.19   53.66
   2  -8  -5  111.62   39.56
   2  -8  -5   46.23   30.65
   2   8  -5   75.94   39.88
   2   8  -5   74.18   31.09
  -2  -8   5   83.49   40.01
  -2  -8   5   49.26   30.40
  -2   8   6   33.36   14.81
  -2   8   6   37.60   12.10
  -2   8   6   51.56   24.20
   2  -8  -6   37.77   19.39
   2  -8  -6   47.49   19.15
   2  -8  -6   34.78   14.43
   2  -8  -6   47.65   14.73
   2   8  -6   25.83   14.65
   2   8  -6  133.37   26.27
  -2  -8   6   38.41   19.97
  -2  -8   6   39.18   14.28
  -2   8   7    7.32    2.98
  -2   8   7    6.55    4.09
  -2   8   7    6.78    9.68
   2  -8  -7    2.95    0.82
   2  -8  -7    5.33    0.86
   2  -8  -7    4.73    4.79
   2  -8  -7    6.31    3.39
   2   8  -7    3.28    2.95
   2   8  -7    7.10    5.24
  -2  -8   7    6.78    0.69
  -2  -8   7    6.16    5.05
  -2   8   8  420.26  144.59
  -2   8   8  664.80  142.31
  -2   8   8  510.41  251.65
   2  -8  -8  506.57  175.99
   2  -8  -8  433.60  176.58
   2  -8  -8  426.23  143.70
   2  -8  -8  243.99  254.76
   2   8  -8   30.35  176.38
   2   8  -8  307.52  144.41
   2   8  -8  165.75  249.99
  -2  -8   8  451.08  176.75
  -2   8   9   62.11   27.09
  -2   8   9   78.54   46.90
   2  -8  -9   67.89   34.01
   2  -8  -9  107.55   49.11
   2   8  -9  113.25   45.16
  -2  -8   9   66.29   34.89
  -2  -8   9   38.48   26.22
  -2   8  10    3.39    7.65
  -2   8  10    0.77   11.73
   2  -8 -10    0.52    2.92
   2  -8 -10    1.12    8.68
   2   8 -10    6.14   16.69
  -2  -8  10   -0.40    3.32
  -2  -8  10   -3.88    8.83
  -2   8  11   59.61   19.09
   2  -8 -11   64.21   23.72
   2  -8 -11   33.02   33.83
   2   8 -11   66.74   32.70
  -2  -8  11   57.50   24.42
  -2  -8  11    7.95   18.23
  -2   8  12    3.52    7.90
   2  -8 -12    0.96    5.64
   2  -8 -12    3.74   13.29
   2   8 -12    2.47   18.50
  -2  -8  12    1.99    4.46
  -2   8  13  139.42   49.85
   2  -8 -13   36.22   89.68
   2   8 -13  106.97   89.22
  -2  -8  13  161.20   63.42
  -2   8  14    3.29    9.19
   2  -8 -14   -0.69    8.78
   2   8 -14   -0.67   23.91
  -2  -8  14    0.84    6.34
  -2  -8  14   -1.19   15.27
  -2   8  15   44.12   18.26
  -2  -8  15   11.25   18.69
  -2   9   1  171.15   62.21
  -2   9   1  111.05  108.53
   2  -9  -1  166.60   78.41
   2  -9  -1  220.69   60.35
   2   9  -1  128.68   78.44
   2   9  -1  158.46   62.34
  -2  -9   1  173.58   78.66
  -2  -9   1  168.72   61.97
  -2   9   2  797.69  480.21
  -2   9   2 1262.90  479.29
   2  -9  -2  897.51  581.73
   2  -9  -2 1104.49  478.65
   2   9  -2 1151.89  581.64
   2   9  -2  835.59  480.20
  -2  -9   2 1410.57  582.20
  -2  -9   2 1739.82  478.99
  -2   9   3 1005.54  616.30
  -2   9   3 1367.41  615.84
  -2   9   3 1736.22 1081.91
   2  -9  -3  654.60  746.92
   2  -9  -3 1360.24  616.32
   2   9  -3 1871.57  747.06
   2   9  -3 1128.75  617.21
   2   9  -3 5061.03 1083.68
  -2  -9   3 1433.25  747.47
  -2  -9   3  456.32  616.12
   2   9  -4   49.56   39.98
  -2   9   4   79.47   20.69
  -2   9   4   59.58   18.85
  -2   9   4   52.54   34.85
   2  -9  -4   51.11   26.71
   2  -9  -4   64.35   19.65
   2   9  -4   60.78   26.95
   2   9  -4   41.34   20.47
  -2  -9   4   56.17   27.21
  -2  -9   4   63.67   19.69
  -2   9   5   50.64   15.30
  -2   9   5   81.49   13.80
  -2   9   5   65.55   26.09
   2  -9  -5   42.69   20.28
   2  -9  -5   54.38   14.90
   2   9  -5   49.51   20.48
   2   9  -5   34.01   15.29
   2   9  -5   70.81   26.61
  -2  -9   5   25.64   20.68
  -2  -9   5   38.29   15.05
  -2   9   6   94.80   30.22
  -2   9   6  101.57   27.96
   2  -9  -6   69.24   38.25
   2  -9  -6   63.81   29.69
   2   9  -6  100.32   38.74
   2   9  -6   44.27   30.19
   2   9  -6   78.29   51.88
  -2  -9   6   79.88   38.72
   2   9  -7    0.77    7.56
  -2   9   7    3.35    4.20
  -2   9   7    3.15    8.65
  -2   9   7    1.56    7.32
   2  -9  -7    0.84    2.65
   2  -9  -7    0.76    2.37
   2  -9  -7   -1.88    5.09
   2   9  -7    0.92    1.95
   2   9  -7    2.01    4.35
  -2  -9   7    0.09    1.55
  -2  -9   7    1.03    6.51
  -2   9   8   16.66    6.76
  -2   9   8   18.63   10.57
  -2   9   8   22.88   11.64
   2  -9  -8   29.80    9.52
   2  -9  -8   22.32   10.26
   2  -9  -8   25.85   10.77
   2   9  -8   17.42   10.59
   2   9  -8   16.70    7.41
   2   9  -8   25.80   11.63
  -2  -9   8   34.55   10.42
  -2  -9   8   18.71    7.65
  -2   9   9    6.99    6.74
  -2   9   9    1.54   13.58
   2  -9  -9   11.71    1.86
   2   9  -9   12.58    9.47
  -2  -9   9   -1.47    1.57
  -2  -9   9    0.11    6.67
  -2   9  10  145.14   61.53
   2  -9 -10  164.93   75.93
   2   9 -10  331.91  108.44
  -2  -9  10  130.11   76.65
  -2  -9  10   97.69   60.51
  -2   9  11  169.75   53.43
   2  -9 -11  164.28   65.62
   2   9 -11   29.84   88.24
  -2  -9  11  132.52   66.43
  -2  -9  11   86.52   51.93
   2   9 -12   71.16   32.23
  -2   9  12   28.70   15.13
   2  -9 -12   66.82   20.01
  -2  -9  12   35.10   19.63
  -2  -9  12    8.94   14.58
   2   9 -13    3.42   22.61
  -2   9  13   -0.17    8.21
   2  -9 -13    3.32    7.37
  -2  -9  13    0.30    4.98
  -2  -9  13    5.11   10.47
  -2   9  14   -0.49   15.80
   2  -9 -14   -0.13   10.78
   2   9 -14    6.20   27.65
  -2  -9  14    0.13    5.93
  -2  -9  14    3.28   16.03
  -2  10   1  312.24  121.43
  -2  10   1  365.22  212.93
   2 -10  -1  268.91  149.78
   2 -10  -1  455.16  120.82
   2  10  -1  300.79  121.59
  -2 -10   1  255.24  150.06
  -2 -10   1  404.47  121.05
  -2  10   2  486.56 1035.64
  -2  10   2 1188.79  526.48
  -2  10   2 1202.43  525.49
   2 -10  -2 1064.74  637.64
   2 -10  -2 2061.85  525.22
   2  10  -2 1515.96  637.70
  -2 -10   2 1196.37  638.10
   2  10  -3   58.51   41.63
  -2  10   3   62.00   20.95
  -2  10   3   64.23   18.42
  -2  10   3   50.09   34.29
  -2  10   3   85.55   37.34
   2 -10  -3   60.01   27.63
   2 -10  -3   82.64   19.71
   2  10  -3   50.21   27.64
   2  10  -3   54.73   21.11
  -2 -10   3   54.52   28.07
   2  10  -4  912.18  268.46
  -2  10   4  287.92  135.00
  -2  10   4  344.48  133.60
  -2  10   4  339.43  237.30
   2 -10  -4  380.64  165.42
   2 -10  -4  192.43  134.21
   2  10  -4  317.07  165.49
   2  10  -4  214.67  135.36
  -2 -10   4  298.07  165.88
  -2 -10   4  325.14  134.22
   2  10  -5   33.13   19.65
  -2  10   5   36.33   10.06
  -2  10   5   21.22    8.06
  -2  10   5   37.04   19.12
   2 -10  -5   40.24   14.04
   2 -10  -5   21.62    9.10
   2  10  -5    4.81   13.63
   2  10  -5   22.44   10.18
  -2 -10   5   52.63   14.51
   2  10  -6    1.51   10.74
  -2  10   6    0.34    4.82
  -2  10   6   -0.43    7.23
  -2  10   6   -0.98    7.76
   2 -10  -6    0.20    2.57
   2 -10  -6   -0.58    7.03
   2  10  -6   -0.55    2.74
   2  10  -6    1.36    4.57
  -2 -10   6   -0.55    2.46
  -2 -10   6    3.52    7.78
   2  10  -7  490.33  212.14
  -2  10   7  329.83  107.20
  -2  10   7  230.73  185.78
   2 -10  -7  336.48  131.08
   2 -10  -7  287.68  106.23
   2  10  -7  162.94  131.47
  -2 -10   7  234.48  131.46
  -2 -10   7  284.88  106.24
   2  10  -8   17.86    8.78
  -2  10   8    6.35    3.97
  -2  10   8   12.88   14.14
   2 -10  -8   14.48    5.82
  -2 -10   8   22.01    6.62
  -2 -10   8   18.86    6.27
   2  10  -9  186.38  178.44
  -2  10   9  166.81   90.30
  -2  10   9  129.20  156.95
   2 -10  -9  183.38  110.73
  -2 -10   9  298.97  111.52
  -2  10  10    0.40    7.70
   2 -10 -10    1.34    4.48
   2  10 -10    6.30   14.92
  -2 -10  10    2.47    3.19
  -2  10  11    9.97    7.68
   2  10 -11   -0.09   18.17
  -2 -10  11    7.33    4.51
  -2 -10  11    3.43    8.47
  -2  10  12   89.49   21.81
   2 -10 -12   23.60   26.84
   2  10 -12   55.75   36.97
  -2 -10  12   71.99   27.78
  -2 -10  12   47.09   20.55
  -2  10  13   17.76    7.21
   2  10 -13   18.15   26.56
  -2 -10  13   13.80    6.80
  -2 -10  13    2.65    9.27
   2  10 -14   -2.42   29.15
  -2  10  14    0.34   16.66
  -2 -10  14   -7.52   17.71
  -2  11   1    0.05    2.63
  -2  11   1    7.62    4.50
   2 -11  -1    3.63    0.80
   2 -11  -1    1.66    4.33
   2  11  -1    8.61    1.28
   2  11  -1    5.78    3.86
  -2 -11   1    2.36    0.64
  -2 -11   1    5.45    6.44
  -2  11   2   36.91   15.44
  -2  11   2   54.58   25.12
  -2  11   2   47.22   29.00
   2 -11  -2   52.21   20.90
   2 -11  -2   55.15   13.78
   2  11  -2   36.64   20.83
  -2 -11   2   45.93   21.18
   2  11  -3  125.46  113.82
  -2  11   3  170.60   57.77
  -2  11   3  165.02   56.80
  -2  11   3  182.40   99.82
  -2  11   3  147.44  102.55
   2 -11  -3  124.70   72.34
   2 -11  -3  154.97   56.72
   2  11  -3  142.07   72.39
   2  11  -3   97.49   58.01
  -2 -11   3  170.03   72.80
  -2 -11   3  141.18   56.81
  -2  11   4  229.50   71.50
  -2  11   4  170.80   70.35
  -2  11   4  230.67  125.86
   2 -11  -4  199.61   88.87
   2 -11  -4  227.44   70.71
   2  11  -4  209.39   88.91
   2  11  -4  161.46   72.02
   2  11  -4  282.89  125.49
  -2 -11   4   92.40   89.15
  -2 -11   4  181.28   70.84
   2  11  -5  439.88  422.85
  -2  11   5  752.91  214.48
  -2  11   5  541.99  212.85
  -2  11   5  439.34  376.66
   2 -11  -5  560.60  261.06
   2 -11  -5  569.09  213.52
   2  11  -5  599.07  261.15
   2  11  -5  322.02  214.57
  -2 -11   5  456.15  261.30
  -2 -11   5  426.42  213.23
  -2  11   6   -0.01    4.99
  -2  11   6    4.29    8.68
  -2  11   6   -0.55    8.37
   2 -11  -6   -0.21    2.38
   2 -11  -6    4.82    7.64
   2  11  -6   -1.01    4.40
   2  11  -6   -0.87    4.99
   2  11  -6    1.07   10.75
  -2 -11   6    2.10    2.92
  -2  11   7  124.66   46.90
  -2  11   7  155.16   44.76
  -2  11   7   63.90   81.09
   2 -11  -7  147.52   58.56
   2 -11  -7    7.54   57.93
   2 -11  -7  112.63   45.78
   2  11  -7  107.20   58.76
   2  11  -7   69.21   46.92
   2  11  -7   69.20   80.52
  -2 -11   7  228.37   58.91
  -2 -11   7  139.68   46.34
  -2  11   8   -0.47    5.95
  -2  11   8   -1.91   14.13
   2 -11  -8    2.37    9.69
   2  11  -8    0.99   12.92
  -2 -11   8    0.31    3.62
  -2 -11   8    4.44    8.64
   2  11  -9    8.34   11.30
  -2  11   9   12.37    6.85
  -2  11   9   10.99   12.65
  -2 -11   9   17.64    6.55
  -2 -11   9   12.05    7.02
   2  11 -10  148.40  105.88
  -2  11  10  115.55   53.29
  -2 -11  10  148.46   66.74
  -2 -11  10  100.79   52.09
  -2  11  11    7.84    8.67
   2  11 -11   -2.73   16.36
  -2 -11  11    0.15    3.73
  -2  11  12    5.45    8.51
   2 -11 -12   -2.94    7.81
   2  11 -12    1.00   18.62
  -2 -11  12   11.57    5.85
  -2 -11  12    6.32    9.81
   2  11 -13    7.93   24.55
  -2  11  13   18.66    9.95
   2 -11 -13    0.33    6.79
  -2 -11  13    6.10    5.27
  -2 -11  13    5.62   10.35
  -2  11  14    2.23   16.82
  -2 -11  14   -5.06   17.65
   2  12  -1    0.39   37.18
  -2  12   1   53.67   17.23
  -2  12   1   56.52   29.39
   2 -12  -1   52.23   23.58
   2 -12  -1   73.26   16.00
   2  12  -1   70.81   23.74
   2  12  -1   49.81   16.98
  -2 -12   1   47.61   23.83
  -2  12   2  228.58  195.86
  -2  12   2  168.18   97.90
  -2  12   2  132.87   97.21
  -2  12   2  105.66  170.63
   2 -12  -2  210.00  120.96
   2 -12  -2  354.86   96.62
   2  12  -2  142.18  120.92
  -2 -12   2  407.81  121.40
   2  12  -3  119.90   78.87
  -2  12   3  101.68   39.80
  -2  12   3   91.63   38.95
  -2  12   3  257.44   66.03
  -2  12   3  132.82   71.54
   2 -12  -3   92.79   50.72
   2 -12  -3  295.04   39.53
   2  12  -3  140.59   50.79
   2  12  -3   32.83   39.77
  -2 -12   3   51.45   51.01
  -2 -12   3   90.05   39.04
   2  12  -4    1.88   10.61
  -2  12   4    0.91    4.90
  -2  12   4    1.38    5.32
  -2  12   4    6.25   11.48
  -2  12   4    2.74    7.49
   2 -12  -4    1.50    1.64
   2 -12  -4    0.21    5.75
   2  12  -4    1.19    1.51
   2  12  -4    1.77    5.91
  -2 -12   4    3.05    1.29
  -2 -12   4   -0.82    6.36
  -2  12   5   66.52   24.55
  -2  12   5   48.23   23.55
  -2  12   5   56.09   44.01
   2 -12  -5   13.11   31.92
   2 -12  -5   64.61   23.55
   2  12  -5  100.17   32.48
   2  12  -5    8.14   24.76
   2  12  -5  218.07   42.93
  -2 -12   5   95.47   32.44
  -2 -12   5   62.00   23.94
  -2  12   6    8.54    3.62
  -2  12   6   17.17    7.32
  -2  12   6    5.73    1.97
   2 -12  -6   14.68    3.31
   2 -12  -6   22.35    9.02
   2  12  -6    8.01    4.23
   2  12  -6    8.23    5.20
   2  12  -6    9.26    8.90
  -2 -12   6    8.64    3.75
  -2 -12   6   13.38    7.59
  -2  12   7  185.42   51.40
  -2  12   7   23.91   87.69
   2 -12  -7  119.93   62.92
   2 -12  -7  150.74   49.61
   2  12  -7  155.20   85.50
  -2 -12   7  139.14   63.07
  -2 -12   7  120.92   49.76
  -2  12   8    3.38    6.09
  -2  12   8    0.20   11.70
   2 -12  -8    0.29    4.12
   2 -12  -8    3.50   10.23
   2  12  -8   -0.50   16.69
   2  12  -9    7.79   11.15
  -2  12   9    6.74    5.35
   2 -12  -9    7.48    3.96
  -2 -12   9    7.58    3.58
  -2 -12   9    3.73   11.99
  -2  12  10   39.67   12.83
   2 -12 -10   33.92   15.48
   2  12 -10   30.32   22.34
  -2 -12  10   40.13   15.84
  -2 -12  10   14.35   15.37
  -2  12  11    7.99    8.36
   2 -12 -11    1.88    5.09
   2  12 -11    7.10   19.59
  -2 -12  11    3.17    3.61
  -2 -12  11   11.87   12.16
  -2  12  12    2.20    9.58
   2 -12 -12   -1.16    5.47
   2  12 -12   -3.63   20.31
  -2 -12  12    4.55    4.92
  -2 -12  12    4.05   13.25
   2  12 -13    0.29   28.25
  -2  12  13   -4.91   10.69
   2 -12 -13   -1.45    6.78
  -2 -12  13    3.41    5.48
  -2 -12  13   -4.56   14.61
  -2  13   1  296.78  245.75
   2  13  -1  259.39  250.71
  -2  13   1  188.73  124.18
   2 -13  -1  437.18  153.84
   2 -13  -1  328.39  123.19
   2  13  -1  335.32  153.75
  -2 -13   1  233.71  154.01
  -2 -13   1  237.44  123.11
   2  13  -2  821.06  370.15
  -2  13   2  374.73  186.13
  -2  13   2  165.66  185.91
  -2  13   2  283.01  326.76
  -2  13   2  487.80  330.57
   2 -13  -2  299.63  228.34
   2 -13  -2  429.48  185.04
   2  13  -2  253.06  228.33
  -2 -13   2  834.14  228.89
  -2 -13   2  173.64  185.44
   2  13  -3   94.87   45.04
  -2  13   3   72.45   22.28
  -2  13   3   52.45   22.11
  -2  13   3    7.62   37.88
  -2  13   3   48.13   40.40
   2 -13  -3   93.53   29.59
   2 -13  -3   81.91   21.04
   2  13  -3  103.97   30.00
   2  13  -3   44.39   22.64
  -2 -13   3   13.76   29.67
  -2 -13   3   74.13   21.78
   2  13  -4   18.15   13.36
  -2  13   4   35.14    7.76
  -2  13   4    9.73    7.63
  -2  13   4   46.70   16.63
  -2  13   4   17.33   12.04
   2 -13  -4   31.59    8.88
   2 -13  -4   31.16    5.74
   2  13  -4   12.25    6.87
  -2 -13   4   15.05    9.14
  -2 -13   4    8.17    6.46
  -2  13   5  261.66   87.74
  -2  13   5  200.42   86.56
  -2  13   5  233.65  155.56
   2 -13  -5  409.96  108.79
   2 -13  -5  145.74   86.37
   2  13  -5   53.74  108.55
   2  13  -5  132.52   88.23
   2  13  -5  269.84  153.62
  -2 -13   5  225.21  108.88
  -2  13   6   82.78   22.53
  -2  13   6   24.18   39.62
   2 -13  -6   58.75   28.52
   2 -13  -6   39.06   21.07
   2  13  -6   53.28   37.70
  -2 -13   6   79.11   28.77
  -2 -13   6   58.44   21.39
   2  13  -7  278.84  133.04
  -2  13   7   20.89  115.82
   2 -13  -7   62.22   82.09
   2 -13  -7  219.70   65.32
  -2 -13   7  291.05   82.46
  -2 -13   7  140.02   65.26
  -2  13   8  134.39   42.50
   2 -13  -8  134.83   53.30
   2 -13  -8  232.64   42.14
   2  13  -8  123.15   74.73
  -2 -13   8   25.66   52.95
  -2 -13   8  151.33   42.64
  -2  13   9    4.65    5.54
   2 -13  -9    9.06    6.58
   2  13  -9    8.84   11.63
  -2 -13   9   11.07    4.32
  -2  13  10   42.42   14.21
   2 -13 -10   40.40   18.26
   2  13 -10   34.36   21.14
  -2 -13  10   32.21   16.87
  -2  13  11   16.25    8.38
   2 -13 -11    4.80    4.92
   2  13 -11   26.26   18.16
  -2 -13  11    7.03    4.47
  -2 -13  11    7.07   14.01
  -2  13  12   18.28   10.09
   2 -13 -12    2.32    9.36
   2  13 -12   58.04   24.29
  -2 -13  12   31.96   10.37
  -2 -13  12   20.51   15.31
  -2  13  13    1.34   10.13
   2  13 -13    9.44   34.25
  -2 -13  13    2.99    7.33
  -2 -13  13   -0.75   15.25
  -2  14   1   27.81    7.86
  -2  14   1   19.72    9.33
  -2  14   1   12.21   10.34
   2 -14  -1   26.78   10.20
   2 -14  -1   41.67    7.41
   2  14  -1   31.41   10.71
   2  14  -1   19.32   14.06
  -2 -14   1   19.93   10.43
  -2  14   2   35.53   70.22
  -2  14   2   78.77   34.29
  -2  14   2   38.83   33.94
  -2  14   2   31.70   59.79
   2 -14  -2   74.19   44.17
   2 -14  -2   75.35   32.37
   2  14  -2   57.95   44.24
   2  14  -2   46.67   34.86
   2  14  -2   32.42   58.69
  -2 -14   2  195.38   44.77
   2  14  -3   24.75   12.41
  -2  14   3   30.89    7.17
  -2  14   3    9.40    7.39
  -2  14   3   28.57    9.90
  -2  14   3   31.90   15.24
   2 -14  -3   31.60    7.78
   2 -14  -3   21.47    4.95
   2  14  -3   12.03    8.13
   2  14  -3   19.15    6.59
  -2 -14   3    9.12    7.64
  -2 -14   3   11.85    6.32
   2  14  -4   73.21   39.97
  -2  14   4   76.46   20.20
  -2  14   4   59.26   34.22
  -2  14   4   37.17   36.24
   2 -14  -4   60.65   26.20
   2 -14  -4   71.16   18.48
   2  14  -4   22.47   20.51
  -2 -14   4   62.74   26.60
  -2 -14   4   39.50   20.01
   2  14  -5   91.37  146.24
  -2  14   5  238.77   74.34
  -2  14   5  291.11  128.40
  -2  14   5  136.94  131.59
   2 -14  -5  181.00   92.11
   2 -14  -5  269.91   73.24
  -2 -14   5  183.22   92.36
  -2 -14   5  165.19   73.23
  -2  14   6    4.39    8.57
  -2  14   6    3.70    9.62
   2 -14  -6    5.89    4.14
   2 -14  -6   13.93   10.22
   2  14  -6    4.67   17.15
  -2 -14   6    7.03    3.41
   2  14  -7    0.56   17.63
  -2  14   7    4.22    8.85
  -2  14   7    1.45   12.31
   2 -14  -7    0.63    4.71
   2 -14  -7    1.69   11.43
  -2 -14   7    1.61    4.12
  -2 -14   7    4.78   11.41
   2  14  -8   36.13   39.10
  -2  14   8   40.19   18.18
   2 -14  -8   34.89   23.78
   2 -14  -8   71.26   18.86
  -2 -14   8   74.02   24.03
  -2 -14   8   48.12   19.31
  -2  14   9   40.58   16.79
   2 -14  -9   28.51   22.03
   2  14  -9  114.26   31.72
  -2 -14   9   55.03   22.06
  -2 -14   9   30.36   19.14
  -2  14  10   57.72   29.18
   2 -14 -10   69.57   36.79
   2  14 -10  120.57   51.58
  -2 -14  10   89.12   30.28
   2  14 -11    3.11   17.17
  -2  14  11   -6.77    9.68
   2 -14 -11    1.27    5.42
  -2 -14  11    2.72    4.62
  -2 -14  11    1.01   15.47
   2  14 -12    3.28   22.23
  -2  14  12   14.69    9.64
   2 -14 -12    1.16    5.16
  -2 -14  12    9.94    5.34
  -2 -14  12    2.18   15.66
  -2  14  13    2.07   10.61
  -2  15   1   37.12    9.50
  -2  15   1   22.28   13.97
   2 -15  -1    6.69   12.03
   2 -15  -1   46.24    9.12
   2  15  -1   40.17   12.71
   2  15  -1    6.74   13.79
   2  15  -1   60.20   18.02
  -2 -15   1   25.87   12.63
  -2 -15   1   37.54    6.61
   2  15  -2  777.10  245.13
  -2  15   2  240.27  122.55
  -2  15   2  310.56  215.25
  -2  15   2  192.88  218.07
   2 -15  -2  229.71  151.25
   2 -15  -2  300.10  120.61
   2  15  -2  177.60  123.13
  -2 -15   2  402.54  151.75
  -2 -15   2  216.69  120.86
  -2  15   3  234.01   41.24
  -2  15   3  164.29   71.71
  -2  15   3   76.96   74.61
   2 -15  -3  147.48   52.50
   2 -15  -3  124.73   39.16
   2  15  -3   31.99   41.51
   2  15  -3  119.60   71.11
  -2 -15   3   63.07   52.63
  -2 -15   3  119.32   40.14
  -2  15   4   14.24   16.58
  -2  15   4    1.65   10.04
   2 -15  -4    6.96    4.72
   2 -15  -4   15.26   12.96
  -2 -15   4    8.92    3.45
  -2 -15   4    6.26    7.79
   2  15  -5    3.93   13.99
  -2  15   5   17.52   10.12
  -2  15   5   10.85   17.67
  -2  15   5    3.63   10.67
   2 -15  -5   10.97    5.21
   2 -15  -5    9.76   10.55
  -2 -15   5   10.53    4.11
  -2 -15   5    5.71    6.94
   2  15  -6   -0.13   17.65
  -2  15   6    0.78    9.98
   2 -15  -6   -0.61    5.37
   2 -15  -6    0.64   12.31
  -2 -15   6    1.70    4.26
  -2 -15   6    4.37    9.86
  -2  15   7   33.06   11.16
   2 -15  -7   24.64   12.02
   2 -15  -7   21.32    7.51
   2  15  -7   28.46   17.23
  -2 -15   7   27.68   11.54
  -2 -15   7   26.10   12.14
   2  15  -8   -0.53   20.64
  -2  15   8    0.85    6.23
   2 -15  -8    2.97    4.80
   2 -15  -8    4.80   12.92
  -2 -15   8    4.55    4.45
  -2 -15   8    6.42   12.13
   2  15  -9   -0.71   13.74
  -2  15   9    0.24    7.23
   2 -15  -9    0.69    5.73
  -2 -15   9    0.67    5.17
  -2 -15   9   -1.92   13.01
   2  15 -10  148.65   39.26
  -2  15  10   71.53   18.08
   2 -15 -10    6.97   21.82
  -2 -15  10   60.73   19.47
   2  15 -11   -0.35   18.90
  -2  15  11    1.11    9.96
   2 -15 -11   -0.90    7.82
  -2 -15  11   -0.15    5.01
  -2 -15  11    4.44   15.62
  -2  15  12   12.04    9.84
   2  15 -12   82.98   26.28
  -2 -15  12   15.63    9.36
  -2 -15  12   -4.37   16.57
   2  16  -1   -0.13   21.51
  -2  16   1   -0.23   12.20
  -2  16   1    0.28   10.39
   2 -16  -1    0.81    3.68
   2 -16  -1    0.39   16.40
  -2 -16   1    1.61    3.12
  -2 -16   1    2.28    9.01
   2  16  -2  481.81  308.92
  -2  16   2  482.41  156.64
  -2  16   2  251.90  273.87
  -2  16   2  486.74  277.69
   2 -16  -2  382.41  192.16
   2 -16  -2  430.83  154.60
  -2 -16   2  333.19  192.50
  -2  16   3    4.44    6.63
  -2  16   3    3.56   17.01
  -2  16   3   -3.17   18.48
   2 -16  -3   -0.86    4.07
   2 -16  -3   -2.16   15.48
   2  16  -3    5.20   21.09
  -2 -16   3    0.16    3.43
  -2  16   4  610.14  221.79
  -2  16   4  552.35  387.62
   2 -16  -4  422.78  220.05
   2  16  -4  489.66  388.87
  -2 -16   4  580.97  271.50
  -2 -16   4  348.68  220.58
   2  16  -5    7.78   19.46
  -2  16   5    7.95    7.31
  -2  16   5    2.82   21.54
   2 -16  -5    4.74    4.72
   2 -16  -5    7.82   12.19
  -2 -16   5    7.82    3.33
  -2 -16   5    1.04    7.02
  -2  16   6   24.31   21.85
  -2  16   6  117.96   41.87
   2 -16  -6   15.13   27.90
   2 -16  -6  100.68   21.73
   2  16  -6   54.42   39.42
  -2 -16   6  112.00   27.87
  -2 -16   6   32.49   19.96
  -2  16   7   61.41   19.12
   2 -16  -7   47.30   23.55
   2 -16  -7   42.61   18.30
   2  16  -7   27.41   34.58
  -2 -16   7   58.14   23.12
  -2  16   8    1.40    6.98
   2 -16  -8    8.42   14.36
   2  16  -8    2.52   18.41
  -2 -16   8    0.14    5.09
  -2 -16   8    1.53   12.96
   2  16  -9  134.43   58.94
  -2  16   9   44.93   28.00
   2 -16  -9   69.21   36.44
   2 -16  -9   93.53   28.25
  -2 -16   9   77.30   36.20
   2  16 -10   69.33   19.91
  -2  16  10   11.73    8.90
   2 -16 -10   10.94    9.48
  -2 -16  10   21.20    8.62
  -2 -16  10    6.23   12.91
  -2  16  11    2.74   10.84
   2 -16 -11    2.50    8.98
   2  16 -11    1.66   18.89
  -2 -16  11    1.15    7.02
  -2 -16  11    4.47   14.74
  -2  16  12    2.46   11.01
   2  17  -1   55.23   85.06
  -2  17   1  153.34   44.10
  -2  17   1   46.52   74.74
   2 -17  -1  118.67   55.15
   2 -17  -1  149.76   42.82
  -2 -17   1  106.74   55.48
  -2 -17   1  186.95   40.60
  -2  17   2   90.51   73.70
  -2  17   2   48.31   37.42
   2 -17  -2  108.63   48.09
   2 -17  -2  158.19   37.70
   2  17  -2  111.65   66.37
  -2 -17   2   92.95   48.47
  -2 -17   2  119.34   33.84
  -2  17   3  180.29  166.11
   2  17  -3  126.42  165.75
  -2  17   3  303.47   83.69
   2 -17  -3  293.16  104.61
   2 -17  -3  436.88   83.27
  -2 -17   3  109.92  104.74
  -2 -17   3  235.48   82.22
  -2  17   4  250.29   75.22
  -2  17   4  166.42  130.72
   2 -17  -4  161.41   93.92
   2 -17  -4  305.49   74.22
   2  17  -4   66.10  128.42
  -2 -17   4  219.33   94.26
  -2 -17   4  103.01   73.62
  -2  17   5    0.39   12.50
  -2  17   5   -4.71   24.81
   2 -17  -5    0.66    5.77
   2 -17  -5   -3.43   14.81
   2  17  -5   -2.60   22.24
  -2 -17   5   -1.90    4.74
  -2 -17   5    0.18   10.38
  -2  17   6    3.62   10.52
  -2  17   6    3.48   30.86
   2 -17  -6    2.82    5.13
   2 -17  -6   16.27   14.08
   2  17  -6   -2.31   21.19
  -2 -17   6    4.31    4.26
  -2 -17   6    1.55   10.67
   2  17  -7   20.31   20.82
  -2  17   7    7.61    9.58
  -2  17   7   -4.11   36.09
   2 -17  -7    9.51    5.61
   2 -17  -7    8.23   13.77
  -2 -17   7    8.79    4.87
  -2 -17   7    3.03    7.67
  -2  17   8    2.69    7.39
  -2  17   8    7.95   44.30
   2 -17  -8   -0.70    7.38
   2 -17  -8    0.42   15.65
   2  17  -8    4.79   18.90
  -2 -17   8    1.45    5.62
  -2 -17   8    1.13    9.45
  -2  17   9    0.89    7.68
   2 -17  -9   -0.81    6.42
   2 -17  -9    1.56   17.41
   2  17  -9   -1.47   15.54
  -2 -17   9    0.44    6.09
  -2 -17   9    3.95   14.54
   2  17 -10  107.17   28.29
  -2  17  10   27.62   11.87
   2 -17 -10    0.56   14.09
  -2 -17  10   43.92   14.61
  -2  17  11    3.50   14.31
   2  17 -11    3.82   20.87
  -2 -17  11   -3.42    9.46
   2  18  -1   56.44   34.64
  -2  18   1   63.78   18.30
  -2  18   1   25.17   27.28
   2 -18  -1   64.29   19.75
   2 -18  -1  122.10   21.20
   2  18  -1   62.84   17.86
  -2 -18   1    7.55   19.68
  -2 -18   1   95.82   20.88
   2  18  -2    0.56   24.50
  -2  18   2    4.80    9.75
  -2  18   2    3.69   13.00
   2 -18  -2   -0.52    4.00
   2 -18  -2    2.00   18.68
  -2 -18   2    1.17    3.35
  -2 -18   2    1.86   18.57
  -2  18   3   20.43   53.96
  -2  18   3   83.15   26.39
   2 -18  -3  101.63   35.23
   2 -18  -3   53.15   27.77
   2  18  -3   87.06   48.60
  -2 -18   3   57.09   35.34
   2  18  -4   17.82   30.44
  -2  18   4   46.20   17.48
  -2  18   4   61.37   27.30
   2 -18  -4   51.19   19.87
   2 -18  -4   14.01   16.16
  -2 -18   4   42.35   19.94
  -2 -18   4   38.17   15.46
  -2  18   5   40.94   24.34
  -2  18   5   17.26   40.12
   2 -18  -5   65.11   30.30
   2 -18  -5  106.67   24.57
   2  18  -5   62.98   43.02
  -2 -18   5   73.92   30.37
  -2 -18   5   48.70   22.41
   2  18  -6   24.86  227.63
  -2  18   6  195.36  115.10
  -2  18   6  101.01  198.86
   2 -18  -6  216.09  142.23
   2 -18  -6  263.47  112.67
  -2 -18   6  516.97  142.20
  -2  18   7   13.94   10.08
  -2  18   7  -12.25   34.58
   2 -18  -7   12.29    6.16
   2 -18  -7    1.57   14.74
   2  18  -7    7.26   21.68
  -2 -18   7   14.41    5.64
   2  18  -8   28.28   40.19
  -2  18   8   58.32   20.11
   2 -18  -8   70.70   22.62
  -2 -18   8   69.57   25.93
  -2 -18   8   35.89   18.98
  -2  18   9   32.58   12.73
   2 -18  -9   54.26   17.73
   2 -18  -9   35.09   18.29
   2  18  -9    6.78   22.19
  -2 -18   9   35.32   16.42
  -2 -18   9   19.07   16.38
  -2  18  10    5.26   10.72
   2 -18 -10    1.09    7.12
   2  18 -10   -3.92   17.39
  -2 -18  10    3.93    8.90
  -2 -18  10    2.17   27.90
   2  19  -1  567.90  286.90
  -2  19   1  306.24  144.58
  -2  19   1  163.45  252.75
   2 -19  -1  568.92  142.56
   2  19  -1  318.94  144.40
  -2 -19   1  358.37  178.99
  -2 -19   1  391.24  143.33
   2  19  -2    9.90   25.21
  -2  19   2   22.76   11.16
  -2  19   2   32.64   18.80
   2 -19  -2   32.46   14.30
   2 -19  -2   34.02   18.92
  -2 -19   2   35.67   14.58
   2  19  -3   44.37   23.56
  -2  19   3    5.68    8.73
   2 -19  -3   20.63    9.19
   2 -19  -3   48.73   17.95
  -2 -19   3   18.33    9.21
  -2 -19   3   26.70   25.73
   2  19  -4    2.17   18.68
  -2  19   4    3.19   13.74
  -2  19   4   10.24   25.68
   2 -19  -4    6.32    3.98
   2 -19  -4    2.51   16.03
  -2 -19   4    5.17    3.83
  -2 -19   4    5.57   13.85
  -2  19   5   24.08   13.15
  -2  19   5    4.15   24.84
   2 -19  -5   28.80   10.35
   2 -19  -5   16.38   15.10
   2  19  -5    3.26   21.08
  -2 -19   5   22.57    9.60
  -2 -19   5   30.23   15.83
   2  19  -6    1.17   20.97
  -2  19   6   -4.58   12.57
  -2  19   6   -2.33   26.85
   2 -19  -6   -1.64    5.30
   2 -19  -6    1.58   21.99
  -2 -19   6   -0.28    6.19
  -2 -19   6    1.22   20.60
  -2  19   7   77.93   32.78
   2 -19  -7   79.99   40.93
   2 -19  -7   74.52   31.32
   2  19  -7   45.67   58.35
  -2 -19   7  122.55   40.49
  -2 -19   7   63.89   32.49
   2  19  -8    3.40   13.57
  -2  19   8   -0.89    7.88
   2 -19  -8    3.48   19.22
  -2 -19   8    2.93    6.58
  -2 -19   8    0.86   15.54
   2  19  -9    9.19   14.95
  -2  19   9    1.49   12.02
   2 -19  -9   -0.07    6.92
   2 -19  -9   11.49   24.93
  -2 -19   9    6.93   11.41
  -2 -19   9    9.10   29.20
  -2  19  10   41.64   16.28
   2  20  -1   55.48   34.04
  -2  20   1   29.05   15.73
  -2  20   1   -3.46   19.41
   2 -20  -1    6.56    6.65
   2 -20  -1   22.42   21.84
   2  20  -1   26.04   17.50
  -2 -20   1   19.60    6.96
  -2 -20   1   25.13   30.14
  -2  20   2    2.87   46.36
   2 -20  -2   83.89   36.45
   2 -20  -2   92.26   30.73
   2  20  -2   23.05   28.38
   2  20  -2  180.42   53.94
  -2 -20   2   74.79   36.73
  -2 -20   2   87.68   38.14
  -2  20   3   42.47   20.59
  -2  20   3   -1.74   45.28
   2 -20  -3   89.95   28.11
   2 -20  -3   88.13   25.18
   2  20  -3   16.47   37.58
  -2 -20   3   50.07   28.06
  -2 -20   3   71.27   33.40
  -2  20   4   -5.50   34.36
   2  20  -4    1.65   21.08
  -2  20   4    9.93   14.62
   2 -20  -4    8.88    4.22
   2 -20  -4    1.88   17.63
  -2 -20   4    4.01    3.78
  -2 -20   4   12.42   35.69
   2  20  -5    2.82   20.32
  -2  20   5    1.16   14.08
  -2  20   5   -0.51   33.13
   2 -20  -5    3.22    4.07
   2 -20  -5   11.96   18.08
  -2 -20   5    7.49    4.56
   2  20  -6    0.48   19.61
  -2  20   6    5.48   12.09
   2 -20  -6    2.24    4.26
   2 -20  -6   -1.95   18.79
  -2 -20   6    8.10    5.67
  -2 -20   6    9.38   18.91
   2  20  -7   14.16   21.77
  -2  20   7   14.42   11.14
   2 -20  -7    7.92    5.45
   2 -20  -7    8.33   18.60
  -2 -20   7   17.09    6.71
  -2  20   8    7.54   13.65
   2 -20  -8   18.03   14.61
   2  20  -8   15.34   19.38
  -2 -20   8   76.88   17.21
  -2 -20   8    6.46   25.89
  -2  20   9    6.74   12.10
   2 -20  -9    9.80   26.81
   2  20  -9    5.83    9.98
  -2 -20   9   11.08   12.21
   2  21  -1   56.02  101.92
  -2  21   1  232.57   52.95
  -2  21   1   -3.66   92.96
   2 -21  -1  207.09   66.78
   2 -21  -1  392.52   54.83
   2  21  -1    1.04   52.45
  -2 -21   1   79.29   66.68
  -2 -21   1  334.72   65.06
  -2  21   2    1.01   12.81
  -2  21   2   -1.40   25.27
   2 -21  -2   -1.03    4.67
   2 -21  -2    4.35   24.76
   2  21  -2    2.74   16.67
   2  21  -2    4.88   27.84
  -2 -21   2   -0.64    4.38
  -2 -21   2   -9.37   37.40
   2  21  -3   14.47   22.07
  -2  21   3   -1.01   11.54
  -2  21   3   -2.08   31.14
   2 -21  -3    3.51    4.09
   2 -21  -3    3.57   22.97
  -2 -21   3    5.21    4.02
  -2 -21   3   -0.25   37.00
   2  21  -4   28.74   26.61
  -2  21   4   24.41   16.12
  -2  21   4    3.99   38.68
   2 -21  -4   28.03   13.21
   2 -21  -4   37.95   18.62
  -2 -21   4   36.70   13.31
  -2 -21   4   40.92   34.47
   2  21  -5   11.12   20.44
  -2  21   5    1.00   14.38
   2 -21  -5    8.94    4.85
   2 -21  -5   -2.46   18.99
  -2 -21   5   14.41    5.51
  -2  21   6    4.31   12.21
   2 -21  -6    5.90    5.85
   2 -21  -6    5.59   20.10
   2  21  -6    7.56   16.46
  -2 -21   6   11.48    6.16
  -2 -21   6    5.35   22.41
   2  21  -7    4.33   13.78
  -2  21   7    0.26   11.29
   2 -21  -7    7.03   10.07
   2 -21  -7    1.41   23.85
  -2 -21   7    8.06   12.88
  -2 -21   7    5.76   25.95
  -2  21   8   -4.21   13.30
   2 -21  -8   -4.23   29.15
   2  21  -8   -2.65   17.31
  -2 -21   8    6.95   13.73
   2  22  -1   -2.38   29.15
  -2  22   1    3.57   13.69
  -2  22   1   -6.94   28.55
   2 -22  -1    1.00    4.51
   2 -22  -1   10.66   28.15
   2  22  -1   -2.11   18.41
  -2 -22   1    0.27    4.25
  -2 -22   1   -1.28   33.68
  -2  22   2   16.20   11.64
  -2  22   2    1.49   17.74
   2 -22  -2   15.57    5.86
   2 -22  -2   10.31   24.91
   2  22  -2   -3.53   16.74
   2  22  -2   17.25   24.29
  -2 -22   2   12.83    5.80
  -2 -22   2   40.78   40.77
   2  22  -3    7.67   20.33
  -2  22   3   28.39   14.66
   2 -22  -3    5.90    8.90
   2 -22  -3    5.48   22.45
   2  22  -3    2.25   16.74
  -2 -22   3   40.76   10.28
  -2 -22   3   59.26   42.09
  -2  22   4   11.47   17.09
   2 -22  -4    2.60    4.63
   2 -22  -4    3.89   27.88
   2  22  -4    1.51   25.23
  -2 -22   4    1.33    6.59
  -2 -22   4  -22.16   43.01
  -2  22   5    3.03   13.18
   2 -22  -5   15.86    9.46
   2 -22  -5   -4.61   20.92
   2  22  -5   20.22   22.97
  -2 -22   5   22.44   14.93
  -2 -22   5   18.92   39.60
   2  22  -6    8.93   17.24
  -2  22   6    4.42   15.57
   2 -22  -6   32.08   11.79
   2 -22  -6    8.49   30.60
  -2 -22   6   17.82   14.54
   2  23  -1  261.92   60.32
  -2  23   1   41.74   25.50
   2 -23  -1  102.08   32.17
   2 -23  -1   35.38   35.52
   2  23  -1    4.14   22.25
  -2 -23   1   22.97   31.83
   2  23  -2   -3.34   25.38
  -2  23   2    1.60   17.46
   2 -23  -2   -0.59    6.84
   2 -23  -2    6.68   32.52
   2  23  -2   -0.42   21.05
  -2 -23   2   -1.26    7.54
  -2 -23   2    1.84   58.03
  -2  23   3   -0.63   17.45
   2 -23  -3    3.51    7.05
   2 -23  -3    3.02   24.84
  -2 -23   3    8.26    7.78
  -2  23   4   -5.49   16.42
   2 -23  -4    1.54    7.15
   2 -23  -4   12.52   23.93
   2  23  -4   10.05   23.27
  -2 -23   4   13.98   10.78
  -2  23   5    2.88   15.97
   2 -23  -5   -4.45   27.82
  -2 -23   5   -1.71   13.48
  -2  24   1   15.49   17.20
   2 -24  -1   16.37    8.33
   2 -24  -1    1.50   35.14
  -2  24   2   -3.45   19.86
  -1   0   1  665.24  242.57
  -1   0   1  737.71  242.74
   1   0  -1  489.42  294.81
  -1   0   2   -0.15    0.51
  -1   0   2    3.67    2.38
  -1   0   2    0.38    0.84
   1   0  -2    0.41    0.28
   1   0  -2   -0.48    1.22
   1   0  -2   -0.24    0.86
  -1   0   3    8.63    3.14
  -1   0   3    9.29    0.97
   1   0  -3    6.15    3.43
   1   0  -3    9.44    0.91
  -1   0   4    0.46    5.14
   1   0  -4    0.15    5.49
  -1   0   4    0.17    1.96
  -1   0   4   -2.62    3.32
   1   0  -4    0.13    1.39
   1   0  -4   -0.16    3.01
  -1   0   5  135.44   62.69
  -1   0   5  100.55   50.91
  -1   0   5  138.33   85.85
   1   0  -5  145.65   63.30
   1   0  -5  114.67   50.83
   1   0  -5   97.01   87.37
  -1   0   6    0.76    6.82
  -1   0   6    1.16    1.73
  -1   0   6   -0.49    5.09
   1   0  -6   -0.34    1.00
   1   0  -6    2.00    3.07
   1   0  -6    0.63    4.71
  -1   0   7  291.02   96.07
  -1   0   7  192.54   78.33
  -1   0   7  133.82   78.00
   1   0  -7  170.43   96.59
   1   0  -7  159.61   78.31
   1   0  -7  173.22  136.79
   1   0  -8   -0.42    6.50
  -1   0   8   -0.42    2.44
  -1   0   8    2.48    3.61
  -1   0   8    0.41    4.19
  -1   0   8    2.21    6.70
   1   0  -8    0.42    1.61
   1   0  -8    2.57    3.60
  -1   0   9   60.13   69.15
  -1   0   9  117.56   35.90
  -1   0   9   87.36   34.96
   1   0  -9   95.49   45.16
   1   0  -9   72.67   35.50
   1   0  -9  102.38   63.05
  -1   0  10   -0.21    9.34
  -1   0  10   -0.24    4.72
  -1   0  10    0.12    6.64
   1   0 -10    0.49    2.95
   1   0 -10    1.62    5.07
   1   0 -10    0.07    7.20
   1   0 -11  386.86  283.89
  -1   0  11  319.45  143.02
  -1   0  12   -0.43    8.21
   1   0 -12    1.38   10.68
   1   0 -13  204.71  139.55
  -1   0  13  145.68   69.22
   1   0 -14   -1.88   13.05
  -1   0  14   16.16    8.71
   1   0 -15    4.22   18.57
  -1   0  15    5.90   10.00
  -1   1   1  407.63  114.95
  -1   1   1  438.34  114.32
   1  -1  -1  386.55  139.93
   1  -1  -1  304.49  114.91
   1  -1  -1  274.95  114.77
   1   1  -1  248.29  141.28
   1   1  -1  314.69  115.09
  -1  -1   1  181.02  141.27
  -1  -1   1  274.84  114.92
  -1   1   2  771.58  500.40
  -1   1   2 1208.45  414.03
  -1   1   2 1717.87  414.08
   1  -1  -2 2066.66  501.30
   1  -1  -2 2816.06  414.10
   1  -1  -2 1648.57  414.43
   1   1  -2   52.49  501.92
   1   1  -2 1793.54  414.09
  -1  -1   2   56.24  501.87
  -1  -1   2  638.86  726.04
  -1  -1   3 1642.26 1095.81
  -1   1   3 1354.10  671.74
  -1   1   3 1286.16  555.90
  -1   1   3  864.61  555.99
  -1   1   3 1831.80  971.97
   1  -1  -3 1372.59  672.65
   1  -1  -3 1561.22  556.11
   1  -1  -3 1745.80  974.01
   1   1  -3 1193.71  555.87
   1   1  -3 1900.53  972.41
  -1  -1   3 1127.00  672.93
  -1  -1   3 1249.81  555.90
   1   1  -4 1434.69  744.34
  -1   1   4  911.39  378.17
  -1   1   4  636.02  378.34
  -1   1   4 1277.85  660.55
   1  -1  -4  631.89  458.45
   1  -1  -4  862.87  378.16
   1  -1  -4  983.16  662.53
   1   1  -4  672.98  458.66
   1   1  -4  802.73  378.17
  -1  -1   4 1234.15  458.50
  -1  -1   4  944.98  378.27
  -1  -1   4 1909.82  661.72
  -1   1   5  461.38  219.21
  -1   1   5  348.46  219.36
  -1   1   5  762.22  382.09
   1  -1  -5  548.45  266.81
   1  -1  -5  380.18  219.12
   1  -1  -5  629.71  384.15
   1   1  -5  631.10  266.92
   1   1  -5  487.94  219.22
   1   1  -5  590.20  383.01
  -1  -1   5  591.87  266.62
  -1  -1   5  395.67  219.36
  -1  -1   5  293.25  382.39
  -1   1   6  165.90   78.73
  -1   1   6   30.19   50.72
  -1   1   6  125.30   41.21
  -1   1   6   93.57   41.26
   1  -1  -6  104.30   52.08
   1  -1  -6  110.22   41.24
   1  -1  -6  158.46   72.19
   1   1  -6  107.35   52.03
   1   1  -6  114.75   41.36
   1   1  -6  116.93   71.37
  -1  -1   6  113.29   51.85
  -1  -1   6   96.37   41.19
  -1  -1   6  140.92   70.42
  -1   1   7  264.58  202.31
   1  -1  -7  340.06  205.09
  -1   1   7  270.08  104.01
  -1   1   7  245.66  103.69
   1  -1  -7   99.78  127.56
   1  -1  -7  317.17  103.74
   1   1  -7  267.95  127.60
   1   1  -7  262.28  103.76
   1   1  -7  311.89  181.53
  -1  -1   7  313.46  127.17
  -1  -1   7  281.28  104.06
  -1  -1   7  454.18  180.93
  -1   1   8   30.72    6.42
  -1   1   8   10.83    5.10
  -1   1   8    7.60    3.05
   1  -1  -8   10.61    6.49
   1  -1  -8    6.95    4.18
   1  -1  -8   14.07    7.21
   1   1  -8   10.30    3.85
   1   1  -8   34.60    7.25
  -1  -1   8   29.85    6.47
  -1  -1   8   36.42    4.46
  -1  -1   8    5.32    2.44
  -1   1   9    1.29    6.21
  -1   1   9   -0.30    4.49
  -1   1   9    0.87   11.86
   1  -1  -9    2.25    6.07
   1  -1  -9    1.61    5.04
   1   1  -9    0.56    2.24
   1   1  -9   -0.83    4.06
   1   1  -9   -0.55    7.33
  -1  -1   9    0.01    2.65
  -1  -1   9    1.67    4.43
  -1  -1   9    1.22    4.79
  -1  -1   9   -0.75    8.07
  -1   1  10   36.42   25.03
  -1   1  10   36.40   11.57
  -1   1  10   23.15   10.57
   1  -1 -10   43.29   16.03
   1  -1 -10   29.53   12.25
   1  -1 -10   31.73   21.05
   1   1 -10   38.16   16.48
   1   1 -10    4.28   11.47
   1   1 -10   14.05   20.86
  -1  -1  10   76.42   15.66
  -1  -1  10   22.50   11.80
  -1  -1  10    1.46   11.19
  -1  -1  10   69.42   20.30
   1   1 -11  416.62  469.82
  -1   1  11  974.64  237.58
   1  -1 -11  215.87  417.23
  -1  -1  11  696.78  237.56
  -1   1  12  103.45   55.86
   1  -1 -12  129.48   99.51
   1   1 -12  213.92   99.63
  -1  -1  12  123.52   56.00
  -1   1  13  609.05  233.40
   1  -1 -13  731.25  411.23
   1   1 -13  389.25  410.79
  -1  -1  13  539.72  233.40
   1  -1 -14   23.32   49.67
   1   1 -14  110.01   51.11
  -1   1  14   64.57   23.95
  -1  -1  14   52.83   25.02
   1  -1 -15   10.18   17.57
  -1   1  15    0.41    8.90
   1   1 -15   40.89   18.79
  -1  -1  15   13.10   10.49
  -1   2   1    2.08    2.33
  -1   2   1    0.74    2.07
   1  -2  -1    0.45    1.85
   1   2  -1    0.75    0.26
   1   2  -1    0.51    0.64
  -1  -2   1    0.53    0.34
  -1   2   2 2333.98  993.68
  -1   2   2 2436.41  993.24
   1  -2  -2 2348.23  993.74
   1   2  -3   21.16    2.24
  -1   2   3   13.99    3.57
  -1   2   3   22.03    2.83
   1  -2  -3   34.80    6.25
   1  -2  -3   28.52    3.39
   1  -2  -3    9.65    3.89
   1  -2  -3   21.63    3.47
   1   2  -3    2.59    7.19
   1   2  -3   22.61    4.49
  -1  -2   3   17.91    7.38
  -1  -2   3   22.90    4.61
  -1  -2   3   20.76    4.80
   1   2  -4  167.60   64.38
  -1  -2   4  181.63   65.95
  -1   2   4   96.87   33.57
  -1   2   4   72.59   33.37
  -1   2   4  138.23   56.37
   1  -2  -4  115.45   42.40
   1  -2  -4  138.99   33.62
   1  -2  -4  132.87   57.97
   1   2  -4   75.24   33.49
  -1  -2   4   14.98   42.83
  -1  -2   4   87.66   33.42
  -1   2   5  199.24   80.54
  -1   2   5  139.91   80.35
  -1   2   5  231.32  138.83
   1  -2  -5   22.51   99.11
   1  -2  -5  222.90   80.53
   1  -2  -5  187.96  140.61
   1   2  -5  436.95   99.53
   1   2  -5  161.24   80.75
   1   2  -5  140.04  139.46
  -1  -2   5  141.18   99.37
  -1  -2   5  181.04   80.23
  -1  -2   5  274.12  139.89
   1  -2  -6  214.34   94.97
   1   2  -6  255.54   94.50
  -1   2   6  137.25   48.34
  -1   2   6  118.94   48.07
  -1   2   6  196.04   82.52
   1  -2  -6   56.41   60.39
   1  -2  -6  147.33   48.37
   1   2  -6   26.59   60.32
   1   2  -6  141.13   48.26
  -1  -2   6  149.18   60.39
  -1  -2   6  176.28   48.32
  -1  -2   6  350.28   84.01
   1   2  -7   24.68    4.85
  -1  -2   7    8.68    2.63
  -1   2   7    9.09    1.91
  -1   2   7    7.11    1.12
  -1   2   7    9.15    2.06
   1  -2  -7   16.67    3.11
   1  -2  -7    5.64    2.38
   1  -2  -7    7.72    1.56
   1   2  -7    6.86    2.98
   1   2  -7    8.39    1.60
  -1  -2   7    9.16    2.57
  -1  -2   7    6.74    1.24
   1  -2  -8  417.46  201.08
  -1  -2   8  348.90  198.61
  -1   2   8  318.12  101.45
  -1   2   8  204.62  100.36
  -1   2   8  296.04  175.88
   1  -2  -8  227.37  124.53
   1  -2  -8  236.47  101.06
   1   2  -8  215.92  124.54
   1   2  -8  287.78  101.32
   1   2  -8  533.59  177.60
  -1  -2   8  135.15  124.23
  -1  -2   8  257.42  101.27
  -1   2   9  220.59  103.15
   1  -2  -9   77.71  104.00
  -1  -2   9   95.21  101.76
  -1   2   9  143.53   52.58
  -1   2   9  102.60   51.22
   1  -2  -9  118.70   52.26
   1   2  -9  141.33   65.70
   1   2  -9   74.94   52.35
   1   2  -9  117.19   91.52
  -1  -2   9  163.92   65.27
  -1  -2   9  156.91   52.58
  -1   2  10  281.88  153.58
  -1   2  10  224.74   77.89
  -1   2  10  129.52   76.26
   1  -2 -10  233.52   96.11
   1  -2 -10  141.54   77.56
   1  -2 -10  183.39  137.34
   1   2 -10  159.33   96.35
   1   2 -10   90.88   77.53
   1   2 -10  187.89  136.56
  -1  -2  10  236.27   95.86
  -1  -2  10  196.97   77.74
  -1  -2  10  277.46  135.73
   1  -2 -11  196.75  212.43
  -1   2  11  559.12  107.50
   1   2 -11  217.89  188.04
  -1  -2  11   44.95  130.70
  -1  -2  11  498.55  107.33
  -1   2  12  106.44   44.73
   1  -2 -12  106.27   79.76
   1   2 -12  160.51   79.70
  -1  -2  12   89.11   44.66
   1   2 -13   10.33   14.31
  -1   2  13   31.08    9.63
   1  -2 -13   15.59   16.49
  -1  -2  13    4.05    8.28
   1   2 -14    0.25   10.43
  -1   2  14   15.21    9.04
   1  -2 -14    9.04   15.45
  -1  -2  14    4.20    9.82
  -1   2  15    5.39    9.16
   1  -2 -15   10.95   19.06
   1   2 -15    1.40   10.88
  -1  -2  15    8.09   10.81
   1   3  -2 3052.27 2778.19
  -1   3   2 4868.64 1407.59
   1  -3  -2 2380.78 1408.14
  -1  -3   3 2273.36 1335.52
  -1   3   3 1437.04  676.79
  -1   3   3 1738.88  676.29
  -1   3   3 1547.96 1186.15
   1  -3  -3 2017.26  676.70
   1  -3  -3 1260.23  676.92
   1  -3  -3 2512.48 1186.67
   1   3  -3 1519.46  818.87
   1   3  -3 1353.84  676.91
   1   3  -3 1131.73 1185.59
  -1  -3   3 1454.80  676.55
   1   3  -4   12.60    2.28
  -1  -3   4    4.72    1.78
  -1   3   4    3.95    1.18
  -1   3   4    4.13    0.98
  -1   3   4    5.37    1.14
   1  -3  -4    2.52    0.58
   1  -3  -4    5.44    2.44
   1  -3  -4    3.66    0.94
   1  -3  -4    3.64    1.15
   1   3  -4    2.68    0.43
   1   3  -4    4.17    2.19
  -1  -3   4    3.20    0.40
  -1  -3   4    2.32    2.56
   1   3  -5   11.03    2.81
  -1   3   5   10.36    3.91
  -1   3   5    9.96    1.05
  -1   3   5   13.36    1.75
   1  -3  -5   20.77    5.84
   1  -3  -5   17.01    3.35
   1  -3  -5   22.45    2.25
   1   3  -5   14.06    5.82
   1   3  -5   19.69    3.00
  -1  -3   5   16.70    5.97
  -1  -3   5   12.70    3.63
  -1  -3   5    8.95    1.87
   1  -3  -6 2633.32 1002.57
   1   3  -6 1178.03 1000.62
  -1   3   6 1126.51  508.07
  -1   3   6  839.58  507.78
  -1   3   6 1537.72  889.52
   1  -3  -6  976.24  615.17
   1  -3  -6 1078.08  508.10
   1   3  -6 1020.89  615.45
   1   3  -6  992.04  508.25
  -1  -3   6 1283.00  615.38
  -1  -3   6 1184.14  508.14
  -1  -3   6 2705.93  890.64
   1   3  -7  106.34   32.22
  -1   3   7   47.04   16.21
  -1   3   7   29.69   15.32
  -1   3   7   57.66   26.32
   1  -3  -7   52.38   21.94
   1  -3  -7   59.85   16.38
   1  -3  -7   57.56   26.36
   1   3  -7   41.37   21.93
   1   3  -7   32.56   16.27
  -1  -3   7   40.04   16.36
  -1  -3   7   13.39   23.09
  -1  -3   8    7.19    2.54
  -1   3   8    8.68    2.44
  -1   3   8    8.77    1.38
  -1   3   8    9.60    1.95
   1  -3  -8    6.65    2.15
   1  -3  -8   11.22    3.40
   1  -3  -8    5.91    1.89
   1   3  -8    5.53    1.53
   1   3  -8    5.05    2.18
   1   3  -8    6.53    4.58
  -1  -3   8   10.69    2.08
  -1  -3   8    6.87    3.76
  -1   3   9    0.84   11.20
  -1   3   9    1.33    5.83
  -1   3   9    0.94    6.28
   1  -3  -9    0.83    3.28
   1  -3  -9    0.60    6.24
   1  -3  -9   -0.31    6.18
   1   3  -9   -0.75    2.83
   1   3  -9   -2.48    4.77
   1   3  -9   -1.07    8.32
  -1  -3   9   -0.68    2.21
  -1  -3   9   -0.01    5.90
  -1  -3   9   -1.55    7.94
  -1   3  10   15.83    5.11
  -1   3  10    7.76    5.78
  -1   3  10   14.74   11.08
   1  -3 -10   11.06    3.94
   1  -3 -10    5.80    5.52
   1  -3 -10   13.19    4.77
   1   3 -10    7.64    3.91
   1   3 -10    7.35    3.27
   1   3 -10   17.56    5.97
  -1  -3  10   10.18    3.43
  -1  -3  10   10.78    4.90
  -1  -3  10    6.06   11.68
   1   3 -11  291.77  249.21
  -1   3  11  294.01  125.64
   1  -3 -11  109.67  219.63
  -1  -3  11  378.10  153.95
  -1  -3  11  315.42  125.75
   1  -3 -12  138.39  160.81
   1   3 -12  203.46  160.96
  -1   3  12  226.19   80.63
  -1  -3  12  225.92   80.72
   1   3 -13   -0.72   14.96
  -1   3  13   -4.43    9.75
   1  -3 -13   -2.53   15.73
  -1  -3  13    0.74   10.51
   1   3 -14   68.84   39.24
  -1   3  14   44.39   18.19
   1  -3 -14   34.98   35.80
  -1  -3  14   48.52   19.06
   1   3 -15    0.49   12.70
  -1   3  15    2.72    9.81
  -1  -3  15    0.75   11.74
  -1   4   1  852.66  264.23
   1  -4  -1  577.60  322.62
   1  -4  -1  603.77  264.38
   1   4  -1  653.89  322.58
  -1  -4   1  651.34  264.09
   1   4  -2 1098.97 2224.51
  -1   4   2 3095.39 1126.58
   1  -4  -2 2998.99 1362.38
   1  -4  -2 2181.83 1127.21
  -1  -4   2 3519.15 1127.05
  -1   4   3 1762.15  665.28
  -1   4   3 1824.82  664.35
  -1   4   3 2178.10 1166.36
   1  -4  -3 1875.91  665.19
   1  -4  -3 1500.15  665.23
   1   4  -3 2254.24  804.90
   1   4  -3 1713.89  665.20
   1   4  -3  785.45 1165.74
  -1  -4   3  767.09  805.02
  -1  -4   3 1795.78  664.86
  -1   4   4  355.12  121.41
  -1   4   4  198.21  120.97
  -1   4   4  378.18  212.10
   1  -4  -4  243.89  121.11
   1  -4  -4  162.98  121.44
   1  -4  -4  204.91  212.51
   1   4  -4  414.65  148.83
   1   4  -4  219.07  121.51
   1   4  -4  507.49  211.51
  -1  -4   4  204.77  148.93
  -1  -4   4  253.41  121.12
  -1  -4   4  676.57  211.73
  -1   4   5  106.55   34.52
  -1   4   5   60.96   33.78
  -1   4   5  130.23   59.04
   1  -4  -5  103.44   43.55
   1  -4  -5   74.98   34.49
   1  -4  -5   68.32   60.11
   1   4  -5   76.18   44.00
   1   4  -5   63.05   34.86
   1   4  -5   69.71   58.76
  -1  -4   5  105.43   44.16
  -1  -4   5   78.69   34.52
  -1  -4   5  149.74   60.27
  -1   4   6 1423.74  663.54
   1   4  -6 1314.30  664.54
  -1   4   6  818.58  337.56
  -1   4   6  571.20  336.63
   1  -4  -6  881.00  409.11
   1  -4  -6  976.45  337.02
   1  -4  -6  748.12  591.60
   1   4  -6  343.91  409.26
   1   4  -6  831.60  337.54
  -1  -4   6  938.15  409.48
  -1  -4   6  791.53  337.26
  -1  -4   6 1367.41  591.30
   1   4  -7   58.31   54.67
  -1  -4   7  107.61   55.02
  -1   4   7   83.33   28.50
  -1   4   7   40.90   27.14
  -1   4   7   87.89   48.08
   1  -4  -7   73.56   36.41
   1  -4  -7   82.46   28.20
   1  -4  -7  115.61   50.05
   1   4  -7   51.90   36.50
   1   4  -7   64.00   28.33
  -1  -4   7   91.08   36.57
  -1  -4   7   85.28   28.38
  -1   4   8   42.97   26.26
  -1   4   8   51.60   25.07
  -1   4   8  101.69   45.75
   1  -4  -8   67.54   34.07
   1  -4  -8   67.62   26.07
   1  -4  -8  110.96   46.85
   1   4  -8   64.90   34.07
   1   4  -8   43.04   26.29
   1   4  -8  111.39   45.66
  -1  -4   8   88.19   34.04
  -1  -4   8   67.77   26.42
  -1  -4   8   35.68   44.39
   1  -4  -9   66.17   52.33
   1   4  -9   65.53   50.90
  -1  -4   9   22.41   49.17
  -1   4   9   92.98   26.38
  -1   4   9  124.05   25.68
  -1   4   9  142.95   46.86
   1  -4  -9   71.99   34.23
   1  -4  -9   79.63   26.22
   1   4  -9   43.68   34.06
   1   4  -9   20.65   26.13
  -1  -4   9   82.81   34.01
  -1  -4   9   87.49   26.47
   1  -4 -10   30.45   18.70
  -1   4  10   30.55    9.84
  -1   4  10   31.36   16.45
   1  -4 -10   34.11   13.48
   1   4 -10   20.01   13.08
   1   4 -10   24.07   15.18
  -1  -4  10   18.43   12.74
  -1  -4  10   36.87    9.93
  -1  -4  10  101.65   20.94
   1   4 -11  176.93  115.31
  -1   4  11  113.29   57.86
   1  -4 -11  131.74  102.64
  -1  -4  11  146.20   72.21
  -1  -4  11  177.20   58.19
   1   4 -12   23.62   15.51
  -1   4  12   25.55    8.12
   1  -4 -12   28.03   15.08
  -1  -4  12   14.33    9.56
  -1  -4  12   23.50    9.70
  -1   4  13   67.15   40.07
   1  -4 -13  195.26   74.55
   1   4 -13  105.20   70.03
  -1  -4  13   54.98   40.27
  -1   4  14   37.08   10.04
   1  -4 -14   -0.84    9.15
   1  -4 -14   51.95   27.78
   1   4 -14   24.78   18.27
  -1  -4  14    4.55   10.81
  -1   4  15    0.44   10.19
   1   4 -15    2.32   14.18
  -1  -4  15    1.26   14.82
  -1   5   1 1850.02 1916.42
  -1   5   1 9999.00 1585.94
   1   5  -2    8.79    4.63
  -1   5   2    3.17    2.22
  -1   5   2    1.24    1.66
  -1   5   2    2.35    0.92
   1  -5  -2    2.35    0.53
   1  -5  -2    1.77    2.42
   1   5  -2    2.79    0.46
   1   5  -2    1.23    1.73
  -1  -5   2    1.16    0.47
  -1  -5   2    3.85    3.61
   1   5  -3  232.66  227.43
  -1   5   3  333.33  115.31
  -1   5   3  300.68  114.34
  -1   5   3  319.80  201.96
   1  -5  -3  248.76  141.17
   1  -5  -3  128.12  115.31
   1  -5  -3  217.41  115.15
   1   5  -3  262.66  141.53
   1   5  -3  242.64  115.36
  -1  -5   3  385.57  141.85
  -1   5   4  274.25  102.64
  -1   5   4  212.30  101.69
  -1   5   4  338.56  179.37
   1  -5  -4  289.79  102.54
   1  -5  -4  194.74  102.57
   1  -5  -4  144.46  180.28
   1   5  -4  245.59  126.23
   1   5  -4  250.13  102.96
   1   5  -4  546.52  179.22
  -1  -5   4  221.65  126.30
  -1  -5   4  262.10  102.17
   1   5  -5  743.48  607.49
  -1   5   5  602.05  309.13
  -1   5   5  485.16  308.02
  -1   5   5 1000.26  541.21
   1  -5  -5 1018.48  374.19
   1  -5  -5  800.21  308.85
   1  -5  -5  660.27  309.16
   1  -5  -5  688.51  541.78
   1   5  -5  678.24  374.93
   1   5  -5  589.66  309.03
  -1  -5   5  794.46  308.61
  -1  -5   5  872.94  541.68
   1  -5  -6   42.85   13.04
  -1   5   6   23.64    7.22
  -1   5   6   22.56    5.30
  -1   5   6   33.60    3.34
   1  -5  -6   29.82   10.07
   1  -5  -6   11.31    6.16
   1   5  -6   19.85   10.54
   1   5  -6   16.44    6.86
   1   5  -6   47.75   11.73
  -1  -5   6   25.66    7.31
  -1  -5   6   21.90   10.52
   1   5  -7   20.91   24.75
  -1  -5   7   63.53   25.92
  -1   5   7   37.89   13.75
  -1   5   7   35.33   11.83
  -1   5   7   64.21   21.66
   1  -5  -7   40.45   18.35
   1  -5  -7   46.75   13.28
   1  -5  -7   40.81   23.56
   1   5  -7   31.30   13.46
  -1  -5   7   35.69   18.48
  -1  -5   7   46.31   13.61
  -1  -5   8    2.80    5.42
  -1   5   8    3.59    3.35
  -1   5   8    4.44    3.45
  -1   5   8   10.61   10.64
   1  -5  -8    3.00    0.75
   1  -5  -8    2.90    4.48
   1  -5  -8    2.96    3.90
   1   5  -8    4.53    0.71
   1   5  -8    1.70    3.07
   1   5  -8   -0.72    7.19
  -1  -5   8    6.56    4.90
  -1   5   9  271.79  170.51
   1  -5  -9  220.72  171.02
   1   5  -9  348.26  170.59
  -1  -5   9  293.29  170.41
  -1   5   9  220.84   86.26
  -1   5   9  130.84   84.59
   1  -5  -9  202.43  106.67
   1  -5  -9  191.45   85.77
   1   5  -9  195.42  106.61
   1   5  -9  135.69   86.18
  -1  -5   9  239.97  106.62
  -1  -5   9  240.35   86.11
  -1   5  10   28.62    7.08
  -1   5  10   17.00   14.14
   1  -5 -10   15.37   10.03
   1  -5 -10   53.12   16.58
   1   5 -10   13.72    9.74
   1   5 -10   37.51   11.58
  -1  -5  10   21.81    9.19
  -1  -5  10   28.00    7.58
   1   5 -11    2.49   12.15
  -1   5  11    6.07    6.05
   1  -5 -11    2.60   15.05
  -1  -5  11    2.72    2.99
  -1  -5  11    5.53    8.82
  -1   5  12  306.26  128.96
   1  -5 -12  501.59  226.98
   1   5 -12  279.80  226.47
  -1  -5  12  320.91  158.48
  -1  -5  12  201.29  128.77
   1  -5 -13    3.18   19.38
  -1   5  13    2.30   10.69
   1  -5 -13    2.74    7.44
   1   5 -13    6.55   13.01
  -1  -5  13    7.92    7.57
  -1  -5  13    3.72   10.26
   1   5 -14   23.96   20.84
  -1   5  14   18.53   10.72
   1  -5 -14   37.01   28.67
  -1  -5  14   27.83   11.13
  -1   5  15    2.79   15.96
   1   5 -15    2.35   17.73
  -1  -5  15    4.35   17.67
  -1   6   1  489.52  301.97
  -1   6   1  762.32  247.39
   1  -6  -1  218.88  302.07
   1  -6  -1  679.34  247.37
   1   6  -1  817.70  302.11
   1   6  -1  711.69  247.79
  -1  -6   1  758.03  302.25
  -1   6   2 3202.67 1564.93
  -1   6   2 3477.71 1563.58
  -1   6   2 3482.21 2744.37
   1  -6  -2 3087.36 1564.15
   1   6  -2 5783.56 1890.24
   1   6  -2 2609.69 1564.61
   1   6  -2 1189.12 2744.73
  -1  -6   2 3118.84 1564.23
  -1   6   3    0.82    1.26
  -1   6   3   -0.27    3.06
  -1   6   3    1.14    3.84
   1  -6  -3    1.03    0.55
   1  -6  -3    1.71    3.17
   1   6  -3    1.36    0.56
   1   6  -3    4.62    3.51
   1   6  -3    2.03    6.45
  -1  -6   3    1.37    0.50
  -1  -6   3    2.00    4.22
   1   6  -4 6095.31 2401.45
  -1   6   4 3056.93 1217.97
  -1   6   4 2555.15 1216.63
  -1   6   4 3148.31 2135.90
   1  -6  -4 4060.72 1471.27
   1  -6  -4 2928.15 1217.60
   1  -6  -4 1825.25 1217.64
   1  -6  -4 2514.23 2137.09
   1   6  -4 2463.30 1471.63
   1   6  -4 2522.75 1218.05
  -1  -6   4 2802.61 1471.73
  -1  -6   4 2099.10 1217.39
  -1   6   5  235.14   87.12
  -1   6   5  256.73   85.72
  -1   6   5  349.42  150.30
   1  -6  -5  164.05  106.58
   1  -6  -5  234.53   86.56
   1  -6  -5  192.26   87.04
   1  -6  -5  289.74  153.20
   1   6  -5  217.48  107.18
   1   6  -5  146.63   87.26
  -1  -6   5  212.08  107.36
  -1   6   6  129.00   38.93
  -1   6   6   95.49   37.28
  -1   6   6  152.73   67.26
   1  -6  -6  145.93   48.49
   1  -6  -6  128.37   38.45
   1  -6  -6   91.28   38.72
   1  -6  -6   69.12   68.02
   1   6  -6   91.10   48.89
   1   6  -6  100.00   38.88
   1   6  -6  107.97   66.69
  -1  -6   6   58.06   48.84
  -1  -6   6  131.50   38.82
  -1  -6   6   48.00   66.76
  -1   6   7 1018.89  563.51
   1   6  -7  979.68  564.09
  -1   6   7  449.82  286.12
  -1   6   7  474.99  284.63
   1  -6  -7  231.73  347.14
   1  -6  -7 1071.78  285.85
   1  -6  -7  831.52  500.28
   1   6  -7  594.42  347.45
   1   6  -7  465.86  286.06
  -1  -6   7  953.64  347.67
  -1  -6   7  773.92  285.85
  -1  -6   7 1303.71  501.27
   1  -6  -8   -0.84    6.62
  -1   6   8    0.47    5.38
  -1   6   8    3.17    5.12
  -1   6   8    1.32   10.48
   1  -6  -8   -0.61    2.57
   1  -6  -8   -2.41    4.56
   1   6  -8    1.89    2.50
   1   6  -8   -0.24    4.26
   1   6  -8    4.97    9.49
  -1  -6   8   -0.40    1.86
  -1  -6   8    1.97    5.86
  -1  -6   8    0.55    8.37
   1  -6  -9  117.20  144.70
   1   6  -9   84.28  143.55
  -1  -6   9  197.04  143.44
  -1   6   9  122.69   73.20
  -1   6   9  164.87   71.49
  -1   6   9  274.90  128.29
   1  -6  -9  131.96   90.92
   1  -6  -9  175.31   72.60
   1   6  -9  180.08   90.88
   1   6  -9  118.90   73.28
  -1  -6   9  288.85   91.06
  -1  -6   9  197.33   73.09
   1  -6 -10   50.35   53.20
   1   6 -10  189.97   55.03
  -1   6  10   68.26   26.88
  -1   6  10   52.51   47.12
   1  -6 -10   53.01   34.36
  -1  -6  10   98.57   27.15
  -1   6  11   64.87   27.77
   1  -6 -11   82.31   35.34
   1  -6 -11   86.67   50.29
   1   6 -11  111.30   49.28
  -1  -6  11   62.10   35.92
  -1  -6  11   77.42   29.01
   1  -6 -12   63.83   36.06
   1   6 -12   13.85   32.51
  -1   6  12   50.48   17.30
  -1  -6  12   50.72   22.22
  -1  -6  12   37.87   16.78
  -1   6  13   56.56   20.70
   1  -6 -13   -1.63   26.44
   1  -6 -13  152.43   44.27
   1   6 -13   92.49   38.68
  -1  -6  13   59.91   27.97
  -1  -6  13   48.73   21.09
  -1   6  14    2.42   10.52
   1  -6 -14   -3.32   10.57
   1  -6 -14   -5.88   30.73
   1   6 -14   -1.86   18.21
  -1  -6  14    0.63   11.89
   1   6 -15    5.30   17.16
  -1   6  15   12.80   16.16
  -1  -6  15    6.62   18.32
  -1   7   1 2267.14  745.89
  -1   7   1 1951.39  615.25
   1  -7  -1 2168.35  745.82
   1  -7  -1 1917.03  615.02
   1   7  -1  467.63  745.63
   1   7  -1 2205.91  615.68
  -1  -7   1  276.18  745.80
  -1  -7   1 2374.48  615.10
   1   7  -2    3.87    2.63
  -1   7   2    7.04    2.60
  -1   7   2    8.94    1.56
  -1   7   2   10.74    1.20
   1  -7  -2    6.47    0.66
   1  -7  -2    7.92    1.87
   1   7  -2    7.28    0.74
   1   7  -2    8.41    1.36
  -1  -7   2    5.07    0.57
  -1  -7   2    4.54    2.92
  -1   7   3   -0.98    3.79
  -1   7   3    0.80    4.82
  -1   7   3   -0.79    3.50
   1  -7  -3    0.51    1.69
   1  -7  -3    0.01    4.00
   1   7  -3    0.41    2.04
   1   7  -3   -0.38    4.20
   1   7  -3    1.55    7.61
  -1  -7   3    0.96    1.49
  -1  -7   3   -1.06    6.00
  -1   7   4  603.30  265.55
  -1   7   4  426.92  264.11
  -1   7   4  359.34  465.70
   1  -7  -4  814.26  322.61
   1  -7  -4  505.74  265.12
   1   7  -4  587.09  322.71
   1   7  -4  485.88  265.41
   1   7  -4  296.19  464.72
  -1  -7   4  857.62  323.01
  -1  -7   4  568.85  265.02
   1   7  -5  380.26  516.62
  -1   7   5  450.05  262.92
  -1   7   5  527.76  261.25
  -1   7   5  734.23  460.95
   1  -7  -5  834.11  318.98
   1  -7  -5 1297.43  262.73
   1  -7  -5  484.74  262.73
   1  -7  -5  872.56  462.43
   1   7  -5  526.51  319.35
   1   7  -5  580.35  262.99
  -1  -7   5  512.00  319.53
  -1  -7   5  495.05  262.34
  -1   7   6  112.44   48.31
  -1   7   6   92.11   46.42
  -1   7   6  121.39   84.19
   1  -7  -6  130.09   59.90
   1  -7  -6   65.47   59.47
   1  -7  -6  132.73   47.89
   1  -7  -6  115.65   48.04
   1  -7  -6  160.73   85.47
   1   7  -6  154.83   60.30
   1   7  -6  102.55   48.07
   1   7  -6   63.28   82.69
  -1  -7   6  115.51   60.48
  -1  -7   6  211.02   47.91
  -1   7   7  104.44   39.96
  -1   7   7   84.40   37.73
  -1   7   7  125.45   69.07
   1  -7  -7   64.86   49.72
   1  -7  -7  148.46   49.99
   1  -7  -7  117.85   39.45
   1  -7  -7   99.83   70.41
   1   7  -7  103.10   50.34
   1   7  -7   75.04   39.87
   1   7  -7  148.31   69.35
  -1  -7   7   76.80   50.35
  -1  -7   7  107.53   39.46
  -1  -7   7  176.59   69.18
  -1   7   8  273.55   97.22
  -1   7   8  452.80   95.63
  -1   7   8  310.08  169.49
   1  -7  -8  238.02  118.81
   1  -7  -8  124.49  119.28
   1  -7  -8  200.41   96.31
   1  -7  -8  262.05  170.80
   1   7  -8  204.75  119.37
   1   7  -8  125.51   96.85
   1   7  -8  969.55  171.75
  -1  -7   8  174.05  119.49
  -1  -7   8  225.71   96.62
  -1  -7   8  383.04  168.88
  -1  -7   9    5.59    5.80
  -1   7   9   18.36    4.62
  -1   7   9    1.47    8.03
  -1   7   9    9.38   10.66
   1  -7  -9    6.00    2.68
   1  -7  -9    9.98    5.16
   1  -7  -9   28.99    9.84
   1   7  -9    6.37    3.25
   1   7  -9    2.99    4.37
   1   7  -9    4.39    8.11
  -1  -7   9    6.52    2.43
  -1  -7   9    5.42    5.51
  -1   7  10  350.07  231.41
   1  -7 -10  263.39  232.13
   1   7 -10  448.56  231.34
  -1   7  10  389.67  117.27
  -1  -7  10  216.62  143.74
  -1  -7  10  307.83  116.66
  -1   7  11   28.96   11.31
   1  -7 -11   30.26   13.65
   1  -7 -11   39.09   18.15
   1   7 -11   60.92   20.83
  -1  -7  11   25.53   14.41
  -1  -7  11   28.61   11.39
   1  -7 -12    6.47   15.51
   1   7 -12    8.56   13.30
  -1   7  12   18.86    6.41
   1  -7 -12   11.73    6.05
  -1  -7  12   20.20    8.86
  -1   7  13   10.97    4.13
   1  -7 -13    1.41    8.17
   1  -7 -13    5.54   22.85
   1   7 -13    7.14   14.76
  -1  -7  13   12.50    5.81
  -1  -7  13    5.13    9.63
  -1   7  14    9.18    8.66
   1   7 -14   22.50   17.74
  -1  -7  14    0.75    9.96
  -1   7  15    3.70   17.17
  -1  -7  15    1.59   19.65
  -1   8   1   72.71   35.22
  -1   8   1   99.93   26.46
   1  -8  -1   65.30   35.51
   1  -8  -1   70.11   26.07
   1   8  -1   74.93   35.48
  -1  -8   1   75.85   35.55
  -1  -8   1   84.42   26.31
   1   8  -2 1430.19  768.35
  -1   8   2 1014.57  388.51
  -1   8   2  703.84  388.01
  -1   8   2 1544.61  684.27
   1  -8  -2  817.16  471.98
   1  -8  -2  966.79  388.14
   1   8  -2  644.31  471.92
   1   8  -2  747.51  388.90
  -1  -8   2 1025.15  472.08
  -1  -8   2  980.44  388.25
   1   8  -3 1103.34 1071.17
  -1   8   3 1266.25  543.21
  -1   8   3 1426.12  542.04
  -1   8   3 1365.85  953.28
   1  -8  -3 1286.60  657.62
   1  -8  -3 1426.69  542.65
   1   8  -3 1416.82  657.70
   1   8  -3 1081.82  543.29
  -1  -8   3 1210.72  658.01
  -1  -8   3 1486.29  542.44
   1   8  -4  530.82  949.98
  -1   8   4 1321.77  482.25
  -1   8   4 1156.91  479.58
  -1   8   4 1868.57  846.24
   1  -8  -4 1483.40  584.11
   1  -8  -4 1083.68  481.88
   1   8  -4  677.94  583.93
   1   8  -4 1073.79  482.28
  -1  -8   4 1104.58  584.49
  -1  -8   4 1357.95  481.54
  -1   8   5  206.66   79.55
  -1   8   5  230.77   77.39
  -1   8   5  289.15  139.90
   1  -8  -5   34.08   97.58
   1  -8  -5  216.20   79.04
   1  -8  -5  156.59   79.11
   1   8  -5  142.74   98.15
   1   8  -5  172.08   79.59
   1   8  -5  534.75  139.32
  -1  -8   5  223.95   98.39
  -1  -8   5  351.10   79.15
  -1   8   6    5.03    2.31
  -1   8   6    4.15    2.69
  -1   8   6    6.03    5.87
   1  -8  -6    5.11    0.75
   1  -8  -6    7.54    5.25
   1  -8  -6    8.41    3.66
   1  -8  -6    6.40    1.39
   1   8  -6    5.00    0.71
   1   8  -6    2.48    2.45
   1   8  -6    6.65    3.58
  -1  -8   6    4.51    1.35
  -1  -8   6    7.45    4.81
   1  -8  -7  231.92   66.69
  -1   8   7   85.19   32.69
  -1   8   7   59.86   30.11
  -1   8   7  188.92   57.54
   1  -8  -7   97.90   41.10
   1  -8  -7  128.60   41.23
   1  -8  -7  168.18   32.44
   1   8  -7   47.29   41.42
   1   8  -7   75.98   32.78
   1   8  -7   10.68   55.40
  -1  -8   7   18.07   41.42
  -1  -8   7   95.49   32.22
  -1   8   8   32.84    8.34
  -1   8   8   17.11    7.47
  -1   8   8   22.34   15.02
   1  -8  -8   34.99   10.88
   1  -8  -8   27.61    8.71
   1  -8  -8    4.28    9.74
   1   8  -8   30.17   10.69
   1   8  -8   13.75    7.54
   1   8  -8   28.23   13.38
  -1  -8   8   18.45   10.62
  -1  -8   8   26.30    8.16
  -1   8   9  314.79   98.59
  -1   8   9  358.04  171.65
   1  -8  -9  184.31  121.14
   1  -8  -9  724.51  174.83
   1   8  -9  154.20  121.03
   1   8  -9  534.38  172.74
  -1  -8   9   21.45  121.01
  -1  -8   9  600.44   98.49
  -1   8  10    0.91    9.19
   1  -8 -10    2.57    1.90
   1  -8 -10    3.40   11.53
   1   8 -10    2.02   15.54
  -1  -8  10    2.57    2.32
  -1  -8  10    0.89    5.99
  -1   8  11  421.94  191.33
   1  -8 -11  608.35  233.03
   1  -8 -11  438.07  336.67
   1   8 -11  496.02  334.25
  -1  -8  11  392.90  233.68
   1   8 -12    2.11   18.18
  -1   8  12   -0.89    8.00
   1  -8 -12   -2.85    6.83
   1  -8 -12    4.69   18.94
  -1  -8  12   -0.16    5.02
  -1  -8  12   -0.89   10.56
  -1   8  13  227.67   64.36
   1  -8 -13    0.11   79.50
   1  -8 -13   97.59  115.26
   1   8 -13  356.94  114.70
  -1  -8  13  212.17   80.94
  -1  -8  13  184.87   63.79
   1   8 -14   -3.53   19.17
  -1   8  14    0.49   10.15
  -1  -8  14   -1.63    6.98
  -1  -8  14    5.45   12.78
  -1   8  15   27.44   16.87
  -1  -8  15   -2.33   16.16
  -1   9   1  297.27  169.59
  -1   9   1  264.80  137.82
  -1   9   1  678.46  243.35
   1  -9  -1  135.02  169.53
   1  -9  -1  491.10  137.50
  -1  -9   1  411.38  169.89
  -1  -9   1  478.09  137.25
   1   9  -2  449.72 1842.30
  -1   9   2 1940.94  934.52
  -1   9   2 2283.64  932.93
  -1   9   2 3376.18 1640.64
   1  -9  -2 2181.92 1129.61
   1  -9  -2 2619.79  933.34
   1   9  -2 2482.62 1129.75
   1   9  -2 2145.15  934.16
  -1  -9   2 1895.23 1129.93
  -1  -9   2 2472.72  933.50
   1   9  -3    1.39    7.26
  -1   9   3    4.39    3.23
  -1   9   3    3.59    3.68
  -1   9   3    3.91    2.25
   1  -9  -3    0.55    0.63
   1  -9  -3    4.21    3.60
   1   9  -3    3.40    0.68
   1   9  -3    4.13    3.60
  -1  -9   3    3.00    0.58
  -1   9   4  133.00   75.91
  -1   9   4   97.93   37.97
  -1   9   4  108.84   36.56
   1  -9  -4   96.46   48.36
   1  -9  -4  101.37   37.52
   1   9  -4  120.12   48.38
   1   9  -4   77.58   38.15
   1   9  -4  125.15   66.71
  -1  -9   4   92.55   48.79
  -1  -9   4   53.14   37.60
  -1   9   5  408.83  229.48
  -1   9   5  240.22  116.10
  -1   9   5  298.76  114.17
   1  -9  -5  286.90  142.19
   1  -9  -5  313.34  115.70
   1   9  -5  341.19  142.30
   1   9  -5  174.45  116.15
   1   9  -5  282.37  202.54
  -1  -9   5  259.57  142.65
  -1  -9   5  283.67  115.40
   1   9  -6  239.43   65.21
  -1   9   6   96.01   32.40
  -1   9   6   64.86   29.82
  -1   9   6   86.30   56.90
   1  -9  -6   95.25   40.83
   1  -9  -6  129.77   32.16
   1   9  -6   60.82   41.07
   1   9  -6   73.51   32.15
  -1  -9   6   79.94   41.23
  -1  -9   6   24.19   31.47
   1   9  -7    0.51    8.60
  -1   9   7    2.77    4.80
  -1   9   7   -1.00    5.62
  -1   9   7    2.01    5.31
   1  -9  -7    1.04    2.11
   1  -9  -7    2.53    5.56
   1  -9  -7    1.10    4.64
   1   9  -7    2.15    2.14
   1   9  -7    1.38    4.25
   1   9  -8  476.12  243.87
  -1   9   8  390.42  123.38
  -1   9   8  318.51  120.44
  -1   9   8  411.39  215.09
   1  -9  -8  205.38  150.73
   1  -9  -8  332.74  122.51
   1  -9  -8  240.68  217.62
   1   9  -8  314.38  150.99
   1   9  -8  171.20  123.13
  -1  -9   8  348.36  151.00
  -1  -9   8  287.08  122.39
  -1   9   9   -0.36   21.49
   1  -9  -9    0.06   10.53
   1   9  -9   -0.08   11.78
  -1   9   9   -7.83    9.59
   1  -9  -9    0.08    4.31
  -1  -9   9   -0.69    8.63
   1   9 -10  293.87  277.01
  -1   9  10  294.60  140.43
   1  -9 -10  448.03  171.63
   1  -9 -10  819.46  248.10
  -1  -9  10  186.35  172.04
  -1  -9  10  242.43  139.49
   1   9 -11   -4.73   15.70
  -1   9  11   -1.48    8.54
   1  -9 -11    2.32    5.86
   1  -9 -11   -1.91   12.05
  -1  -9  11    0.63    4.36
  -1  -9  11    5.84    9.66
  -1   9  12  115.66   31.59
   1  -9 -12    5.41   39.62
   1  -9 -12  179.46   59.68
   1   9 -12   80.77   54.89
  -1  -9  12  103.60   40.67
  -1  -9  12   19.68   31.14
   1   9 -13   16.96   16.75
  -1   9  13   48.12    8.54
   1  -9 -13   -0.91   10.46
   1  -9 -13    7.26   21.09
  -1  -9  13   28.38    9.11
  -1  -9  13    7.67    8.82
  -1   9  14   16.19   15.06
   1   9 -14    9.92   21.13
  -1  -9  14    0.57   14.95
  -1  10   1    1.55    1.72
  -1  10   1   -1.19    6.52
   1 -10  -1   -0.36    1.94
   1 -10  -1    1.10    5.28
   1  10  -1    0.64    2.09
   1  10  -1    1.14    4.11
  -1 -10   1    0.92    1.45
  -1 -10   1    2.60    5.85
  -1  10   2  131.13   73.07
  -1  10   2  115.26   58.91
  -1  10   2  173.23   57.74
  -1  10   2  342.66  105.63
   1 -10  -2  138.47   73.59
   1 -10  -2  143.62   57.41
   1  10  -2  130.62   73.53
   1  10  -2  120.73   58.57
   1  10  -2   65.56  103.02
  -1 -10   2  130.92   73.75
  -1 -10   2  195.47   58.08
   1  10  -3   43.57   12.49
  -1  10   3   16.73    5.07
  -1  10   3   25.20    3.58
  -1  10   3    5.47    8.43
   1 -10  -3   32.11    8.13
   1 -10  -3   29.87    4.50
   1  10  -3    9.19    8.07
   1  10  -3   19.75    5.38
  -1 -10   3   20.61    8.41
   1  10  -4  162.70   91.41
  -1  10   4  157.25   46.31
  -1  10   4  160.19   44.83
  -1  10   4  234.10   82.19
   1 -10  -4   95.57   58.12
   1 -10  -4  127.43   45.60
   1  10  -4  125.66   57.98
   1  10  -4  107.98   46.49
  -1 -10   4   63.86   58.38
  -1 -10   4  162.10   45.69
   1  10  -5  478.15  766.02
  -1  10   5  920.44  388.85
  -1  10   5  883.98  386.96
   1 -10  -5  665.28  471.53
   1 -10  -5  777.86  388.16
   1  10  -5  819.53  471.63
   1  10  -5  606.42  389.14
  -1 -10   5 1468.96  472.03
  -1 -10   5  965.44  388.20
   1  10  -6   39.26    8.68
  -1  10   6    9.91    3.48
  -1  10   6   11.34    2.98
  -1  10   6    8.12    2.31
   1 -10  -6   10.30    4.57
   1 -10  -6    8.24    5.12
   1  10  -6   10.62    5.00
   1  10  -6    3.54    3.22
  -1 -10   6   25.69    5.42
  -1 -10   6    9.79    6.17
   1  10  -7  524.83  383.07
  -1  10   7  443.53  194.24
  -1  10   7  532.58  191.49
  -1  10   7  301.29  340.60
   1 -10  -7  515.09  236.34
   1 -10  -7  496.86  193.46
   1  10  -7  441.81  236.46
   1  10  -7  324.68  194.21
  -1 -10   7  542.70  236.60
  -1 -10   7  517.73  193.09
  -1  10   8   38.01   21.53
  -1  10   8   20.58   39.21
   1 -10  -8   59.68   28.62
   1 -10  -8   52.23   28.81
   1  10  -8   51.85   29.15
   1  10  -8   84.43   39.05
  -1 -10   8   97.39   29.09
  -1 -10   8   49.38   21.72
  -1  10   9   62.41   21.55
  -1  10   9   39.76   39.31
   1 -10  -9   55.14   27.06
   1  10  -9   47.58   36.93
  -1 -10   9   65.67   27.53
  -1  10  10   25.07    8.69
   1 -10 -10   22.69    9.58
   1 -10 -10   16.60   15.71
   1  10 -10   10.82   17.16
  -1 -10  10   26.53    9.49
  -1 -10  10   15.43    8.02
   1 -10 -11   24.84   22.62
  -1  10  11   29.59   12.22
   1 -10 -11   19.37   12.45
   1  10 -11   13.66   18.03
  -1 -10  11   37.29   12.82
   1  10 -12    0.79   17.97
  -1  10  12    4.59    9.57
   1 -10 -12   -1.45    6.84
   1 -10 -12   -2.01   19.47
  -1 -10  12   -0.78    6.14
  -1 -10  12   -2.24   10.33
   1 -10 -13    0.22   15.59
  -1  10  13    6.46    7.93
   1 -10 -13   -0.39    5.82
   1  10 -13    2.20   19.02
  -1 -10  13    8.23    5.34
  -1 -10  13   10.39   10.22
   1  10 -14    1.23   23.14
  -1  10  14   -1.03   16.15
  -1 -10  14   -1.06   16.70
  -1  11   1 1554.98  484.77
  -1  11   1  438.31  298.40
  -1  11   1  767.13  244.70
   1 -11  -1  457.11  298.66
   1 -11  -1  706.32  243.58
   1  11  -1  680.51  298.62
   1  11  -1  455.89  244.83
  -1 -11   1  570.18  298.77
  -1 -11   1  642.96  244.01
  -1  11   2  128.30  218.52
  -1  11   2  124.74  134.75
  -1  11   2  222.38  109.92
  -1  11   2  243.24  108.85
   1 -11  -2  400.45  135.28
   1 -11  -2  342.32  108.56
   1  11  -2  291.58  135.14
   1  11  -2  261.54  109.76
   1  11  -2  296.14  192.68
  -1 -11   2  288.27  135.35
  -1 -11   2  269.76  108.90
  -1  11   3   94.81   31.97
  -1  11   3   59.45   30.71
  -1  11   3  137.48   57.46
   1 -11  -3   74.77   41.04
   1 -11  -3   83.55   30.66
   1  11  -3   81.16   41.03
   1  11  -3   54.90   31.93
   1  11  -3  152.23   56.50
  -1 -11   3   78.59   41.32
  -1  11   4    0.03    9.19
   1  11  -4    1.99    9.54
  -1  11   4    0.76    4.74
  -1  11   4    3.38    5.54
   1 -11  -4    1.12    2.00
   1 -11  -4    1.81    5.08
   1  11  -4   -0.20    1.73
   1  11  -4    0.61    4.97
  -1 -11   4    0.84    1.46
  -1 -11   4    0.81    6.46
  -1  11   5   92.73   25.81
  -1  11   5   90.48   24.05
  -1  11   5   91.42   46.45
   1 -11  -5   73.02   33.28
   1 -11  -5   61.82   24.82
   1  11  -5   65.93   33.37
   1  11  -5   45.97   26.15
   1  11  -5   34.11   44.05
  -1 -11   5   71.39   33.67
  -1 -11   5   71.69   25.41
  -1  11   6   38.06   22.35
  -1  11   6   35.20   10.30
  -1  11   6   29.06    9.39
   1 -11  -6   31.02   13.94
   1 -11  -6   29.50   10.29
   1  11  -6   39.23   14.13
   1  11  -6   20.66   10.24
   1  11  -6   20.10   16.21
  -1 -11   6   33.40   14.33
  -1 -11   6   29.94   12.66
  -1  11   7   66.77   45.18
   1  11  -7   53.33   43.40
  -1  11   7   73.27   22.27
  -1  11   7   64.67   20.39
   1 -11  -7   56.51   28.55
   1 -11  -7   59.70   21.21
   1  11  -7   56.62   29.05
   1  11  -7   31.64   22.39
  -1 -11   7   76.01   28.88
  -1 -11   7   65.67   22.16
  -1  11   8    0.53    5.76
  -1  11   8    1.76   11.97
   1 -11  -8    1.21    3.03
   1  11  -8    1.82   12.79
  -1 -11   8    1.85   10.28
  -1  11   9   -1.72    7.58
   1 -11  -9   -0.74    2.99
   1  11  -9   -1.55   14.71
  -1 -11   9    2.24    3.99
  -1 -11   9    0.61    8.79
  -1  11  10    9.28    7.41
   1 -11 -10    3.38    5.57
   1  11 -10    1.54   16.64
  -1 -11  10    9.51    3.57
  -1 -11  10    1.71    8.10
   1  11 -11   27.24   41.24
  -1  11  11   75.31   22.04
  -1 -11  11   65.20   28.42
  -1 -11  11   30.28   20.67
   1  11 -12   -0.35   18.94
  -1  11  12    5.12    9.34
   1 -11 -12    1.46    6.93
  -1 -11  12   -1.25   10.46
  -1  11  13    2.91    9.18
   1 -11 -13   -4.11    8.47
   1  11 -13    2.81   22.06
  -1 -11  13    1.75    5.86
  -1 -11  13   -5.24   11.80
   1  11 -14    8.11   23.94
  -1  11  14   11.20   19.70
  -1 -11  14   -0.56   16.03
  -1  12   1  129.56   69.27
  -1  12   1  104.28   54.85
  -1  12   1  189.94   97.09
   1 -12  -1  205.82   54.33
   1  12  -1  127.40   69.67
   1  12  -1  205.04   54.89
  -1 -12   1  110.58   69.77
  -1 -12   1  262.27   54.40
  -1  12   2    0.33    2.18
  -1  12   2   -0.45    5.76
  -1  12   2    1.12    6.26
  -1  12   2   -1.40    4.49
   1 -12  -2    1.29    2.21
   1 -12  -2    0.63    6.44
   1  12  -2    0.81    2.36
   1  12  -2    0.95    5.23
   1  12  -2    2.55    9.84
  -1 -12   2    0.47    1.76
  -1 -12   2    0.78    6.68
   1  12  -3    8.38    9.22
  -1  12   3   23.89    4.67
  -1  12   3   20.86    3.61
  -1  12   3   15.42   12.57
   1 -12  -3    5.78    6.73
   1 -12  -3   28.67    3.91
   1  12  -3   15.27    4.63
  -1 -12   3   25.40    7.16
  -1 -12   3   24.62    5.76
  -1  12   4  292.89  213.70
  -1  12   4  278.87  107.39
  -1  12   4  200.64  106.18
   1 -12  -4  219.10  132.32
   1 -12  -4  369.97  106.79
   1  12  -4  225.40  132.35
   1  12  -4  174.07  107.72
   1  12  -4  688.24  187.58
  -1 -12   4  281.66  132.72
  -1 -12   4  278.35  106.83
  -1  12   5   -1.87    5.55
  -1  12   5    5.09    8.16
  -1  12   5    0.61    8.57
   1 -12  -5   -0.06    2.30
   1 -12  -5   -1.06    6.10
   1  12  -5    1.22    2.35
   1  12  -5    1.91    5.34
   1  12  -5    2.20   10.72
  -1 -12   5   -0.57    1.98
  -1 -12   5   -2.80    7.14
  -1  12   6   39.64   35.19
   1  12  -6   76.97   34.01
  -1  12   6   52.15   16.90
  -1  12   6   58.20   16.19
   1 -12  -6   29.91   22.14
   1 -12  -6   43.23   16.61
   1  12  -6   36.96   22.67
   1  12  -6   26.02   17.22
  -1 -12   6   78.36   22.76
  -1 -12   6   49.03   17.19
  -1  12   7  103.60  117.02
  -1  12   7   47.62   58.47
   1 -12  -7  155.82   72.95
   1 -12  -7  162.94   57.62
   1  12  -7  119.34  101.76
  -1 -12   7  190.36   73.10
  -1 -12   7  185.41   58.02
  -1  12   8   36.11   55.46
  -1  12   8   69.43   28.56
   1 -12  -8   64.61   36.25
   1 -12  -8   61.92   27.98
   1  12  -8   22.97   49.14
  -1 -12   8  114.08   36.57
  -1 -12   8   98.45   29.31
   1  12  -9   35.53   16.27
  -1  12   9   12.47    7.38
   1 -12  -9    3.51    7.73
  -1 -12   9   29.63    7.75
  -1 -12   9   20.72   12.10
  -1  12  10   51.64   25.21
   1 -12 -10   69.35   32.07
   1  12 -10  151.70   45.76
  -1 -12  10   64.72   32.40
  -1 -12  10   24.46   25.88
   1  12 -11   81.77   31.15
  -1  12  11   45.10   13.90
   1 -12 -11    2.08   16.41
  -1 -12  11   52.47   17.44
  -1 -12  11   46.87   15.26
   1  12 -12    2.46   18.57
  -1  12  12    6.05    9.89
   1 -12 -12   -1.47    6.08
  -1 -12  12   -1.78    5.51
  -1 -12  12    2.67   13.34
  -1  12  13    0.53   13.18
   1  12 -13   -7.33   23.47
  -1 -12  13    0.97    6.92
  -1 -12  13    7.28   15.49
   1  13  -1  438.78  103.77
  -1  13   1  210.79   63.84
  -1  13   1  162.98   50.43
  -1  13   1  165.05   85.93
   1 -13  -1   50.51   63.89
   1 -13  -1  214.21   49.19
   1  13  -1  189.95   64.07
   1  13  -1  128.85   50.31
  -1 -13   1    1.16   63.97
  -1 -13   1  177.32   50.15
  -1  13   2   64.23   15.50
   1  13  -2   27.60   14.04
  -1  13   2   23.54    9.73
  -1  13   2   24.28    7.55
  -1  13   2   24.48   14.95
   1 -13  -2   26.29   10.25
   1 -13  -2   26.02    6.26
   1  13  -2   21.11   10.33
  -1 -13   2   23.56   10.49
  -1 -13   2   13.32    7.01
   1  13  -3  275.59  231.82
  -1  13   3  341.55  117.25
  -1  13   3  221.68  116.41
  -1  13   3  371.40  207.83
   1 -13  -3  101.26  144.21
   1 -13  -3  356.97  115.21
   1  13  -3  326.02  144.35
   1  13  -3  231.61  117.30
  -1 -13   3  352.09  144.64
  -1 -13   3  494.43  116.98
  -1  13   4   14.76    3.83
  -1  13   4    8.42    6.72
  -1  13   4    4.10    8.41
   1 -13  -4    2.38    3.58
   1 -13  -4   14.96    3.67
   1  13  -4   11.55    5.01
   1  13  -4    4.41    4.17
   1  13  -4    9.51    7.45
  -1 -13   4   23.48    4.24
  -1 -13   4    6.87    5.47
  -1  13   5  100.07   95.20
  -1  13   5  127.21   47.31
  -1  13   5  106.73   46.12
   1 -13  -5  126.91   46.24
   1  13  -5  136.43   59.87
   1  13  -5   72.12   47.70
   1  13  -5  217.17   83.29
  -1 -13   5  112.67   60.00
  -1 -13   5  129.75   46.57
   1  13  -6    0.49    9.24
  -1  13   6   -1.55    5.41
  -1  13   6    0.01   11.05
   1 -13  -6    1.08    2.52
   1 -13  -6    0.21    8.35
  -1 -13   6    1.64    2.74
  -1 -13   6    2.66    7.81
   1  13  -7   32.55   31.62
  -1  13   7   59.37   15.81
  -1  13   7    0.52   25.35
   1 -13  -7   45.05   18.91
   1 -13  -7   48.00   14.95
  -1 -13   7   46.68   19.11
  -1 -13   7   46.46   16.66
   1  13  -8  240.38   89.04
  -1  13   8   97.01   43.86
   1 -13  -8   96.60   55.19
   1 -13  -8  111.15   42.85
  -1 -13   8  106.82   54.93
  -1 -13   8  108.91   43.84
  -1  13   9   61.40   24.54
   1 -13  -9   72.39   31.47
   1  13  -9   87.57   40.63
  -1 -13   9   74.82   31.33
  -1 -13   9    9.57   24.95
   1  13 -10   67.49   39.40
  -1  13  10   68.67   19.68
   1 -13 -10   45.77   24.93
  -1 -13  10   52.55   24.80
  -1 -13  10   46.19   21.01
  -1  13  11   26.73    9.08
   1 -13 -11   -0.35    8.20
   1  13 -11   67.88   23.29
  -1 -13  11   25.30    9.97
  -1 -13  11   19.82   14.16
  -1  13  12    4.89    9.98
   1 -13 -12    2.36    5.97
   1  13 -12    2.26   16.95
  -1 -13  12   -1.44    5.43
  -1 -13  12    1.62   15.51
  -1  13  13    4.78    9.87
   1  13 -13   14.28   28.20
  -1 -13  13    1.81   14.61
  -1  14   1   73.54   23.97
  -1  14   1   30.85   17.84
  -1  14   1   31.71   18.19
  -1  14   1   85.81   30.95
   1 -14  -1   39.70   24.01
   1 -14  -1   45.64   16.16
   1  14  -1   42.95   24.02
   1  14  -1   23.16   17.04
   1  14  -1    5.85   30.11
  -1 -14   1   83.14   24.41
  -1 -14   1   12.07   15.50
  -1  14   2    7.38    9.30
   1  14  -2    6.93    9.23
  -1  14   2    3.15    5.50
  -1  14   2    3.01    6.84
  -1  14   2   13.91    8.40
   1 -14  -2    6.47    0.82
   1 -14  -2    8.82    6.30
   1  14  -2    8.66    2.71
   1  14  -2    2.06    4.61
  -1 -14   2    4.75    1.29
  -1 -14   2    2.89    6.75
   1  14  -3    2.61   11.87
  -1  14   3   -0.53    5.93
  -1  14   3    2.88    8.49
  -1  14   3   -0.72   14.69
   1 -14  -3    1.68    2.23
   1 -14  -3    1.24    7.09
   1  14  -3    0.30    4.05
   1  14  -3   -1.19    5.40
  -1 -14   3    0.89    1.84
  -1 -14   3    1.91    6.23
   1  14  -4   10.78   17.77
  -1  14   4   50.25    9.49
  -1  14   4   21.83   10.23
  -1  14   4   26.00   16.10
   1 -14  -4   10.85   12.91
   1 -14  -4   35.64    8.23
   1  14  -4   36.51   13.62
   1  14  -4   23.41    9.52
  -1 -14   4   41.44   13.56
  -1 -14   4   32.23    9.78
  -1  14   5   80.04   20.74
  -1  14   5   96.45   39.35
   1 -14  -5   20.36   27.24
   1 -14  -5   85.51   19.68
   1  14  -5   20.12   35.33
  -1 -14   5   70.92   27.75
  -1 -14   5   71.05   20.54
   1  14  -6  198.91  123.41
  -1  14   6  176.65   62.01
  -1  14   6   86.26  109.65
   1 -14  -6  159.29   76.89
   1 -14  -6  217.67   61.34
  -1 -14   6  154.18   77.12
  -1 -14   6  144.05   61.19
   1  14  -7   84.76   93.63
  -1  14   7  113.50   47.17
   1 -14  -7  157.47   45.85
  -1 -14   7  127.81   58.61
  -1 -14   7  104.60   46.30
   1  14  -8    2.70   10.62
  -1  14   8    4.16    5.18
   1 -14  -8   11.57    5.83
   1 -14  -8   11.72   10.35
  -1 -14   8   17.84    5.24
  -1 -14   8   10.90   11.64
   1  14  -9   49.44  204.69
  -1  14   9  111.23  103.72
   1 -14  -9  179.06  127.86
  -1 -14   9  501.27  128.03
  -1 -14   9  168.34  103.49
  -1  14  10    4.31    8.88
   1  14 -10    2.47   17.09
  -1 -14  10   -1.89    4.79
  -1 -14  10    8.46   14.43
   1  14 -11   -0.73   21.67
  -1  14  11   -0.63    9.80
  -1 -14  11    0.44    5.99
  -1 -14  11   -6.46   15.83
  -1  14  12   12.46   12.32
   1  14 -12    6.59   21.83
  -1 -14  12    0.59    6.80
  -1 -14  12   -0.87   15.76
   1  14 -13   -2.82   27.90
  -1  14  13   -0.02   11.54
  -1 -14  13   -0.81   15.92
  -1  15   1   26.59   17.27
  -1  15   1   15.88    9.90
  -1  15   1   33.50    8.04
  -1  15   1   18.12    6.61
  -1  15   1   40.02   12.66
   1 -15  -1   30.36   10.22
   1 -15  -1   49.56    8.04
   1  15  -1    9.03   10.03
   1  15  -1   13.35    5.92
   1  15  -1   47.30   14.66
  -1 -15   1   27.09   10.25
  -1 -15   1   18.86    5.43
  -1  15   2    6.07   13.53
  -1  15   2   24.60    6.64
  -1  15   2   17.16    7.51
  -1  15   2   50.57   11.22
   1 -15  -2   12.61    7.18
   1 -15  -2   16.23    6.05
   1  15  -2   31.23    7.99
   1  15  -2    7.63    4.49
   1  15  -2    5.18   10.03
  -1 -15   2   15.14    7.59
  -1 -15   2   32.98    8.21
   1  15  -3  107.80   48.00
  -1  15   3   59.82   23.01
  -1  15   3   50.96   44.45
   1 -15  -3   90.61   21.95
   1  15  -3   25.67   23.18
  -1 -15   3   70.72   31.23
  -1 -15   3   71.50   23.01
   1  15  -4    1.16   11.34
  -1  15   4    1.84    6.39
  -1  15   4   -0.68   12.28
   1 -15  -4    0.93    2.34
   1 -15  -4   -0.54    7.49
  -1 -15   4    2.04    1.91
  -1 -15   4   -1.50   10.42
  -1  15   5  142.07  220.89
   1  15  -5  633.70  222.39
  -1  15   5  219.02  110.94
   1 -15  -5  337.17  136.86
   1 -15  -5  282.57  109.61
  -1 -15   5  221.75  137.02
  -1 -15   5  195.08  109.87
   1  15  -6   14.61   18.06
  -1  15   6    7.81    8.70
   1 -15  -6    7.97    4.94
   1 -15  -6   13.60   10.33
  -1 -15   6    7.84    3.80
  -1 -15   6   11.30   10.30
   1  15  -7    2.42   19.19
  -1  15   7    2.17    9.67
   1 -15  -7    4.10   12.37
  -1 -15   7   -2.89    5.10
  -1 -15   7   -4.83   12.15
  -1  15   8    4.62    6.23
   1 -15  -8   -1.31    5.02
   1 -15  -8   12.05   12.63
   1  15  -8    1.10    9.75
  -1 -15   8    6.71    4.66
  -1 -15   8    3.28   11.93
  -1  15   9   87.37   34.97
   1  15  -9   59.07   60.83
  -1 -15   9  136.06   35.38
   1  15 -10    3.89   16.41
  -1  15  10    2.05    9.30
  -1 -15  10   -2.47    5.60
  -1 -15  10    0.13   14.02
  -1  15  11    7.26    9.52
   1  15 -11    2.66   22.22
  -1 -15  11    2.16    7.20
  -1 -15  11    0.19   14.78
   1  15 -12   21.32   27.76
  -1  15  12   -0.39    9.87
  -1 -15  12   -1.49   15.02
  -1  16   1  133.48  219.05
  -1  16   1  190.75  223.84
   1  16  -1   92.15  218.63
  -1  16   1  313.52  111.41
   1 -16  -1  385.39  137.80
   1 -16  -1  436.19  109.51
  -1 -16   1  222.47  137.97
  -1 -16   1  323.88  109.25
   1  16  -2  138.92  150.41
  -1  16   2  276.53   76.74
  -1  16   2  122.29  131.68
  -1  16   2   70.08  135.49
   1 -16  -2  142.69   95.01
   1 -16  -2  315.30   75.29
  -1 -16   2  248.79   95.45
  -1 -16   2  216.67   74.80
  -1  16   3  128.98   32.55
   1  16  -3   94.51   28.24
  -1  16   3   40.51   11.88
  -1  16   3   40.11   26.45
   1 -16  -3    2.22   15.60
   1 -16  -3   81.27   15.64
  -1 -16   3   31.58   16.11
  -1 -16   3   51.07   11.89
   1  16  -4    1.76   17.93
  -1  16   4    0.52   12.83
   1 -16  -4    5.39   12.51
  -1 -16   4    0.76    3.17
  -1 -16   4   -1.78    8.14
  -1  16   5   96.59   36.20
   1 -16  -5  129.58   34.96
   1  16  -5  103.00   63.65
  -1 -16   5   92.37   45.73
  -1 -16   5   62.31   34.27
  -1  16   6  116.27   28.93
   1 -16  -6   77.00   36.29
   1 -16  -6   68.41   27.28
   1  16  -6   39.20   50.78
  -1 -16   6   80.21   36.25
  -1 -16   6   38.06   26.62
   1  16  -7   31.81   47.60
  -1  16   7   61.47   24.74
   1 -16  -7   69.49   29.92
   1 -16  -7   88.03   23.04
  -1 -16   7   48.54   23.48
   1  16  -8    3.62   13.82
  -1  16   8    0.38    6.74
   1 -16  -8    1.52    5.45
   1 -16  -8    2.94   14.14
  -1 -16   8    1.65    5.22
  -1 -16   8    4.00   12.69
  -1  16   9   -0.37    6.77
   1 -16  -9    5.73    5.90
   1  16  -9    3.85   14.13
  -1 -16   9    4.23    5.28
  -1 -16   9    3.13   12.78
   1  16 -10    6.19   16.58
  -1  16  10    2.53    8.98
   1 -16 -10    0.47    6.56
  -1 -16  10    2.18    7.52
  -1 -16  10    5.52   13.51
   1  16 -11    2.90   20.26
  -1  16  11    4.15   10.93
  -1 -16  11    4.43    6.21
  -1 -16  11   -8.65   14.54
   1  16 -12    0.03   26.63
  -1  16  12    3.86   10.26
  -1 -16  12    5.64   22.82
  -1  17   1   31.51   20.77
  -1  17   1   30.56   14.46
   1 -17  -1   28.83   14.63
   1 -17  -1   33.80   16.42
   1  17  -1  107.45   23.44
  -1 -17   1   27.50   14.83
  -1 -17   1   43.24   12.33
  -1  17   2   15.61    9.85
  -1  17   2   -1.09   19.48
   1 -17  -2   11.17    5.12
   1 -17  -2   11.87   14.74
   1  17  -2   17.95   17.79
  -1 -17   2   13.93    5.71
   1  17  -3   71.90   62.68
  -1  17   3  127.74   30.97
  -1  17   3  191.59   57.59
   1 -17  -3  127.12   40.32
   1 -17  -3  192.97   32.23
  -1 -17   3    1.44   40.28
  -1 -17   3  183.04   31.03
  -1  17   4   35.76   12.73
  -1  17   4   93.00   28.89
   1 -17  -4    5.78   10.80
   1 -17  -4   10.64   11.70
  -1 -17   4   31.71   11.30
  -1 -17   4   35.27    9.79
  -1  17   5   55.10   27.94
   1 -17  -5   85.82   35.26
   1 -17  -5   79.50   26.68
   1  17  -5   86.28   49.85
  -1 -17   5   65.47   35.51
  -1 -17   5   71.88   26.15
   1  17  -6  312.14  122.71
  -1  17   6  166.12   60.44
   1 -17  -6  125.20   75.27
   1 -17  -6  146.33   58.41
  -1 -17   6  154.27   75.38
  -1 -17   6  109.43   58.74
  -1  17   7   10.59    9.24
   1 -17  -7   13.65    6.07
   1 -17  -7   17.10   12.99
   1  17  -7   12.48   17.00
  -1 -17   7   20.05    6.37
  -1 -17   7    3.57    7.04
   1  17  -8    2.33   12.70
  -1  17   8    0.50    4.63
   1 -17  -8    2.19    5.53
  -1 -17   8    0.75    5.55
  -1 -17   8    5.57   11.41
  -1  17   9    1.05    7.84
   1 -17  -9   -0.34    7.77
   1  17  -9    3.01   15.76
  -1 -17   9   -1.02   13.83
   1  17 -10   71.95   37.24
  -1  17  10   46.72   18.04
   1 -17 -10   -0.20   22.41
  -1 -17  10  114.33   24.26
  -1 -17  10   21.31   19.43
   1  17 -11   -2.71   20.63
  -1  17  11    4.80   11.53
  -1 -17  11    2.00    9.93
  -1 -17  11   -5.11   18.84
  -1  18   1   16.16   12.75
  -1  18   1   30.85   18.39
   1 -18  -1   14.87    6.84
   1 -18  -1   24.09   16.51
   1  18  -1   -3.09   21.41
  -1 -18   1   17.41    6.95
   1  18  -2  137.29   69.70
  -1  18   2  119.00   33.84
  -1  18   2   63.90   58.99
   1 -18  -2   99.87   44.03
   1 -18  -2  102.51   34.26
  -1 -18   2   74.01   44.28
  -1 -18   2  101.21   32.50
  -1  18   3   44.14   51.02
  -1  18   3   34.64   23.74
   1 -18  -3   41.45   32.03
   1 -18  -3   81.83   25.86
   1  18  -3   83.11   40.94
  -1 -18   3   97.50   32.62
  -1 -18   3   32.87   23.15
   1  18  -4   43.76   22.11
  -1  18   4   16.70   11.86
  -1  18   4   24.09   28.63
   1 -18  -4   18.60    7.53
   1 -18  -4   14.25   13.12
  -1 -18   4   14.51    7.54
  -1 -18   4   12.69    9.31
   1  18  -5    4.03   19.76
  -1  18   5    8.05   12.22
  -1  18   5    2.97   34.36
   1 -18  -5    3.55    3.90
   1 -18  -5    1.55   14.59
  -1 -18   5    1.41    3.39
  -1 -18   5   -0.19   10.73
  -1  18   6   -1.23   11.39
   1 -18  -6   -1.73   15.84
   1  18  -6    3.27   23.31
  -1 -18   6   -1.28    4.89
  -1 -18   6    1.28   10.13
   1  18  -7   12.58   11.78
  -1  18   7   11.66   12.40
   1 -18  -7   10.52   14.75
  -1 -18   7    4.79    7.82
  -1  18   8    6.79    2.88
   1 -18  -8   12.52    7.21
   1  18  -8   48.62   15.72
  -1 -18   8   13.70    6.99
  -1 -18   8    3.32    7.29
   1  18  -9    1.65   14.95
  -1  18   9   -1.48    8.31
  -1 -18   9   -0.64    8.58
  -1 -18   9   -0.24   10.59
   1  18 -10   11.53   15.35
  -1  18  10   14.68   10.07
  -1 -18  10   15.73   11.78
  -1 -18  10    4.07   16.79
  -1  19   1   40.67   19.18
  -1  19   1   31.56   33.31
   1 -19  -1   40.35   21.53
   1 -19  -1   61.50   21.26
   1  19  -1   27.57   18.84
   1  19  -1   52.20   32.32
  -1 -19   1   55.04   21.80
  -1 -19   1   62.72   21.52
  -1  19   2   10.17    8.16
  -1  19   2   18.46    9.73
   1 -19  -2   18.10    6.62
   1 -19  -2   19.61   17.45
   1  19  -2   10.22   18.44
  -1 -19   2    9.00   13.17
  -1  19   3   39.19   12.64
  -1  19   3   11.19   23.52
   1 -19  -3   37.04   16.51
   1 -19  -3   48.31   18.50
   1  19  -3   43.76   25.43
  -1 -19   3   36.26   16.75
   1  19  -4   38.98   41.12
  -1  19   4  120.53   22.32
  -1  19   4   31.37   35.62
   1 -19  -4   74.64   25.71
   1 -19  -4  102.04   21.61
  -1 -19   4   25.09   25.70
  -1 -19   4   59.91   19.29
   1  19  -5   28.99   30.65
  -1  19   5   54.31   16.99
  -1  19   5  -11.07   31.80
   1 -19  -5   25.91   18.05
   1 -19  -5   76.17   21.24
  -1 -19   5   49.83   18.60
  -1 -19   5   49.08   14.45
  -1  19   6   16.36   13.81
  -1  19   6   -0.64   35.53
   1 -19  -6   14.69    6.42
   1  19  -6   12.05   21.62
  -1 -19   6   17.21    6.37
  -1 -19   6    9.96   10.40
   1 -19  -7    7.95    4.60
   1 -19  -7    7.68   16.63
   1  19  -7   10.47   13.59
  -1 -19   7    8.39    5.42
  -1 -19   7    7.80    9.15
   1  19  -8   -0.70   14.10
  -1  19   8    0.18    5.49
   1 -19  -8    1.24    7.24
  -1 -19   8   -0.22    6.97
  -1 -19   8    2.73   10.80
  -1  19   9    9.22   11.66
   1 -19  -9    1.84    5.82
   1  19  -9   15.86   12.29
  -1 -19   9   18.93   15.12
  -1 -19   9   11.33   16.39
  -1  19  10   37.94   12.99
   1  19 -10   16.54   21.17
  -1  20   1   41.50   17.94
  -1  20   1   46.27   31.18
   1 -20  -1   50.46   17.81
   1 -20  -1   26.52   20.67
   1  20  -1   39.28   17.69
   1  20  -1   48.25   28.45
  -1 -20   1   27.52   17.94
  -1 -20   1   27.49   21.90
  -1  20   2    0.09   26.26
   1  20  -2    4.03   18.68
  -1  20   2    0.83   10.25
   1 -20  -2    6.68    3.62
   1 -20  -2    7.49   14.12
  -1 -20   2    4.92    4.30
  -1 -20   2   -5.03   17.38
  -1  20   3    0.61   16.68
  -1  20   3   15.38    9.54
   1 -20  -3   22.33    5.91
   1 -20  -3   23.48   19.23
   1  20  -3   20.63   16.41
  -1 -20   3    7.01    5.40
  -1 -20   3   -7.81   15.01
   1  20  -4  324.69   94.11
  -1  20   4  112.12   44.89
  -1  20   4    4.52   74.24
   1 -20  -4  102.12   56.53
   1 -20  -4  123.66   42.97
  -1 -20   4  108.61   56.84
  -1 -20   4   87.69   42.08
   1  20  -5    5.22   19.97
  -1  20   5    7.97   13.22
  -1  20   5    4.97   33.66
   1 -20  -5    4.15    3.95
   1 -20  -5   12.18   17.45
  -1 -20   5    5.88    3.98
  -1 -20   5   11.70   17.10
   1  20  -6   22.72   23.10
  -1  20   6    9.04   11.41
  -1  20   6   -1.54   38.51
   1 -20  -6   15.65    8.28
   1 -20  -6   13.59   16.47
  -1 -20   6   30.84    8.53
  -1 -20   6   10.95   11.30
  -1  20   7   -0.66   11.64
   1 -20  -7    0.93    5.68
   1 -20  -7   12.36   19.95
   1  20  -7    1.67   15.76
  -1 -20   7    0.47    6.47
  -1 -20   7   -5.67   13.84
  -1  20   8   10.44   11.74
   1 -20  -8    1.22    6.66
   1 -20  -8   14.01   24.27
   1  20  -8   10.01   14.90
  -1 -20   8   40.78   13.78
  -1 -20   8   12.66   17.29
  -1  20   9    4.18   12.75
  -1 -20   9    0.29   18.76
  -1  21   1    2.88   14.47
  -1  21   1    7.88   32.06
   1 -21  -1    2.45    3.55
   1 -21  -1   12.23   24.19
   1  21  -1    1.38   17.10
   1  21  -1    5.28   19.92
  -1 -21   1    5.60    3.33
  -1 -21   1   -1.30   26.38
  -1  21   2   98.17   23.84
  -1  21   2   -1.90   46.19
   1 -21  -2   75.43   31.38
   1 -21  -2  122.91   28.70
   1  21  -2   56.07   39.18
  -1 -21   2   54.95   31.50
  -1 -21   2  120.50   28.43
  -1  21   3   29.28   18.42
  -1  21   3    1.80   30.69
   1 -21  -3   33.51   17.97
   1 -21  -3   81.21   22.45
   1  21  -3   70.21   30.91
  -1 -21   3   42.61   18.12
  -1 -21   3   33.46   17.91
  -1  21   4    0.29   26.08
  -1  21   4   -0.24   15.96
   1 -21  -4   -1.24    4.97
   1 -21  -4   11.41   20.36
   1  21  -4    0.46   24.80
  -1 -21   4    0.16    4.37
  -1 -21   4   -0.51   19.32
  -1  21   5   56.02   24.75
  -1  21   5   11.09   43.58
   1 -21  -5   81.00   30.07
   1 -21  -5   34.12   24.31
  -1 -21   5   56.28   29.85
  -1 -21   5   70.99   23.17
   1  21  -6    2.27   20.36
  -1  21   6    3.72   12.20
   1 -21  -6    3.86    4.42
   1 -21  -6    4.80   20.28
  -1 -21   6    6.88    5.48
  -1 -21   6    3.98   15.46
   1 -21  -7    0.89    8.28
   1 -21  -7  128.17   26.52
   1  21  -7    4.85   14.41
  -1 -21   7   12.75   15.69
  -1 -21   7   12.90   22.36
   1  21  -8    0.42   15.06
  -1  21   8    3.90   12.84
   1 -21  -8   12.10   27.97
  -1 -21   8   -0.29   13.85
  -1 -21   8    2.25   23.06
   1  22  -1    9.39   20.92
  -1  22   1   13.53   11.57
  -1  22   1    7.53   33.35
   1 -22  -1   12.58    5.02
   1 -22  -1   13.78   25.65
   1  22  -1   11.86   23.01
  -1 -22   1   11.60    4.95
  -1 -22   1  -10.64   35.51
   1  22  -2   13.72   23.75
  -1  22   2    9.70   10.82
  -1  22   2    6.56   33.72
   1 -22  -2   12.21    6.46
   1 -22  -2    0.21   24.24
   1  22  -2   17.00   18.28
  -1 -22   2   13.94    5.56
  -1 -22   2   28.68   36.26
  -1  22   3    2.45   30.41
  -1  22   3   17.44   16.45
   1 -22  -3   23.29    8.96
   1 -22  -3   31.01   20.23
   1  22  -3   88.22   23.74
  -1 -22   3   10.92    8.71
   1  22  -4    7.11   23.23
  -1  22   4    9.85   16.09
  -1  22   4   -9.29   34.80
   1 -22  -4    4.42    5.18
   1 -22  -4    4.86   21.34
  -1 -22   4    6.84    4.08
  -1 -22   4    4.23   21.91
  -1  22   5    2.48   14.43
   1 -22  -5   -1.84    4.56
   1 -22  -5    4.33   23.99
   1  22  -5    2.82   18.25
  -1 -22   5    4.43    8.87
  -1 -22   5   -1.00   21.71
  -1  22   6    3.10   11.87
   1 -22  -6   13.84    8.66
   1 -22  -6    8.18   24.26
   1  22  -6    1.04   14.83
  -1 -22   6   18.63   14.76
  -1 -22   6    3.17   23.40
   1  22  -7   -1.58   18.16
   1  23  -1    2.14   58.16
  -1  23   1   90.98   28.34
  -1  23   1    3.82   54.81
   1 -23  -1  145.42   37.32
   1  23  -1   -0.03   31.93
  -1 -23   1   39.14   36.99
  -1 -23   1  158.21   56.68
  -1  23   2    1.90   34.51
  -1  23   2    5.47   12.94
   1 -23  -2   10.21    6.25
   1 -23  -2   15.46   30.54
   1  23  -2    5.14   34.67
  -1 -23   2    1.50    7.56
  -1 -23   2   12.51   42.98
   1  23  -3   10.26   22.13
  -1  23   3    3.35   16.33
   1 -23  -3    9.94   22.14
   1  23  -3   -2.75   17.95
  -1 -23   3   17.10    7.69
  -1 -23   3   -5.88   43.90
  -1  23   4    5.23   16.06
   1 -23  -4    5.17    6.90
   1 -23  -4    6.07   23.25
   1  23  -4    3.52   22.21
  -1 -23   4    7.38    9.12
  -1 -23   4   14.36   65.12
   1  23  -5   17.32   26.04
  -1  23   5   11.07   16.19
   1 -23  -5   28.37   18.15
   1 -23  -5   -5.25   25.76
  -1 -23   5   63.50   18.61
  -1  24   1    0.03   16.33
   1 -24  -1   40.88   13.22
   1 -24  -1    1.02   33.41
  -1 -24   1   18.89   13.15
  -1 -24   1   21.42   64.34
  -1  24   2    4.77   17.65
   1 -24  -2    4.06    6.22
   1 -24  -2   -9.14   34.42
  -1 -24   2    3.26    6.45
  -1  24   3    2.48   19.78
   1 -24  -3   -2.80    7.30
   1 -24  -3    9.40   27.87
  -1 -24   3   -1.94    7.94
   0   0   2 1162.68  424.99
   0   0  -2  471.54  425.65
   0   0   2  449.14  262.01
   0   0   2  553.82  215.58
   0   0  -2  495.61  262.35
   0   0  -2  408.49  215.53
   0   0   3    0.39    0.40
   0   0   3    2.35    3.45
   0   0   3    0.01    4.08
   0   0  -3   -0.02    0.28
   0   0  -3    2.04    2.82
   0   0  -3    2.21    3.62
   0   0   4  224.74  402.21
   0   0  -4  273.30  403.74
   0   0   4  674.69  248.65
   0   0   4  387.53  204.72
   0   0  -4  531.88  204.75
   0   0   5    0.56    0.52
   0   0   5    0.12    3.54
   0   0   5   -0.12    3.36
   0   0  -5    3.12    2.76
   0   0  -5    3.75    4.47
   0   0   6  358.65  247.12
   0   0   6  714.62  431.89
   0   0  -6  402.62  247.07
   0   0  -6 1076.14  433.72
   0   0   7   -0.67    7.77
   0   0  -7    0.04    7.76
   0   0   7    0.01    3.99
   0   0  -7   -0.03    1.73
   0   0  -7   -0.74    3.64
   0   0   8  259.66  125.71
   0   0   8  600.44  219.70
   0   0  -8  259.00  125.68
   0   0  -8  226.37  220.77
   0   0   9    1.01    4.18
   0   0   9    3.22    4.81
   0   0   9   -0.87    8.32
   0   0  -9    0.45    2.26
   0   0  -9    1.52    3.80
   0   0  -9    1.26    4.27
   0   0  10    5.48   12.22
   0   0 -10    1.02    5.59
   0   0  10    2.83    4.66
   0   0  10    1.68    7.35
   0   0 -10    0.49    3.34
   0   0 -10   -0.94    4.83
   0   0 -11   -2.79    8.16
   0   0  11   -1.32    8.02
   0   0 -11    0.49    4.29
   0   0  12   -0.68    8.03
   0   0 -12    3.87    8.99
   0   0  13    0.37    8.43
   0   0 -13    3.48   13.21
   0   0 -14   13.06   17.15
   0   0  14   15.47    8.29
   0   0  15   -0.94   11.63
   0   0 -15    0.58   20.52
   0   1   2  112.71   65.18
   0  -1   2  176.77   63.24
   0   1   2   63.76   32.53
   0   1   2   78.38   32.86
   0  -1  -2  120.46   40.65
   0  -1  -2   91.02   32.47
   0  -1  -2   75.60   56.90
   0   1  -2   72.71   41.66
   0   1  -2   93.84   32.57
   0   1  -2   40.92   55.21
   0  -1   2   74.50   41.73
   0  -1   2   93.74   32.39
   0  -1  -4 4378.87 1306.24
   0   1   4 1424.92  661.91
   0   1   4 3427.68 1159.94
   0  -1  -4  782.89  800.53
   0  -1  -4 1247.32  661.83
   0   1  -4 1259.73  800.85
   0   1  -4 1162.44  661.87
   0   1  -4 1623.34 1160.03
   0  -1   4 2304.04  800.61
   0  -1   4 1305.76  662.20
   0  -1   4  612.12 1158.52
   0   1   5  374.75  190.67
   0   1   5  291.17   97.36
   0  -1  -5  220.81  119.50
   0  -1  -5  224.62   97.25
   0  -1  -5  103.38  170.52
   0   1  -5  184.35   97.29
   0   1  -5  209.51  170.07
   0  -1   5  249.51  119.26
   0  -1   5  191.39   97.34
   0  -1   5  569.22  169.24
   0  -1  -6    0.67    6.70
   0   1  -6    1.64    6.09
   0  -1   6    0.09    7.01
   0   1   6    1.71    4.51
   0   1   6    1.16    3.35
   0   1   6   -0.60    5.13
   0  -1  -6    0.53    1.16
   0  -1  -6   -1.02    3.23
   0   1  -6    0.36    0.93
   0   1  -6   -0.37    3.60
   0  -1   6    0.25    1.15
   0  -1   6   -0.84    3.47
   0   1   7  586.97  172.63
   0   1   7  114.76   87.24
   0   1   7  147.34   87.13
   0  -1  -7  217.78   87.53
   0  -1  -7  292.28  153.94
   0   1  -7  186.74  107.85
   0   1  -7  224.03   87.37
   0   1  -7  204.33  153.45
   0  -1   7  241.12  107.40
   0  -1   7  202.38   87.31
   0  -1   7  195.33  151.75
   0   1  -8    0.10    7.48
   0   1   8    0.20    5.80
   0   1   8    0.19    5.47
   0  -1  -8    1.29    2.61
   0  -1  -8   -0.59    2.90
   0  -1  -8    1.51    5.25
   0   1  -8   -0.45    2.05
   0   1  -8    0.41    4.86
   0  -1   8    0.55    1.68
   0  -1   8   -0.02    4.15
   0  -1   8    0.31    6.87
   0   1  -9  107.11   66.24
   0  -1   9  157.81   65.20
   0   1   9   87.16   32.81
   0   1   9   58.05   31.75
   0   1   9   93.88   56.50
   0  -1  -9   67.96   32.73
   0  -1  -9   42.21   56.56
   0   1  -9   85.39   42.02
   0   1  -9   43.78   32.58
   0  -1   9  116.32   41.27
   0  -1   9   98.07   32.94
   0   1  10  263.36  322.83
   0  -1 -10  130.98  324.60
   0   1 -10  509.86  325.52
   0   1  10  185.86  163.74
   0   1  10  349.23  162.65
   0  -1 -10  532.19  200.31
   0   1 -10  406.14  200.52
   0   1 -10  215.92  164.00
   0  -1  10  467.59  164.11
   0  -1  10  198.73  163.00
   0  -1  10  993.05  288.08
   0   1  11   99.63   29.50
   0  -1 -11   73.19   37.41
   0  -1 -11  119.42   52.32
   0   1 -11   64.20   37.46
   0   1 -11   62.79   51.28
   0  -1  11   83.75   28.77
   0   1  12   73.18   35.66
   0  -1 -12  121.64   63.99
   0   1 -12   98.68   63.90
   0  -1  12   78.16   35.73
   0   1  13    2.86    8.90
   0  -1 -13    0.33   16.84
   0   1 -13   -0.22   12.01
   0  -1  13   -0.09    8.81
   0  -1 -14    0.80   16.73
   0   1 -14   -2.95   12.72
   0   1  14    7.71    9.09
   0  -1  14    4.24   10.57
   0  -1 -15    8.10   15.85
   0   1  15   -2.00    9.82
   0   1 -15    7.18   19.35
   0  -1  15   12.67   11.19
   0   2   1  159.30  184.14
   0   2   1  386.69  113.39
   0   2   1  128.13   92.42
   0   2   1  123.24   91.73
   0  -2  -1  199.72  113.43
   0  -2  -1  152.37   92.40
   0  -2  -1  190.80   92.07
   0  -2  -1   94.43  163.28
   0   2  -1  203.94  113.52
   0   2  -1  153.38   92.10
   0   2  -1  138.33  161.28
   0  -2   1  338.36  113.59
   0  -2   1  135.05   91.90
   0  -2   1  545.48  162.24
   0   2   3  477.26  784.71
   0  -2  -3 1023.06  785.17
   0   2  -3 1380.08  783.44
   0   2   3 1368.28  397.79
   0   2   3  731.63  397.78
   0  -2  -3 1241.62  481.04
   0  -2  -3  907.53  397.68
   0   2  -3  946.22  481.98
   0   2  -3  853.02  397.73
   0  -2   3  779.22  482.28
   0  -2   3  850.34  397.56
   0  -2   3 1492.27  695.66
   0  -2  -4   81.44  174.33
   0   2   4  190.20   88.19
   0   2   4  265.81   88.30
   0   2   4  262.16  154.20
   0  -2  -4  273.59  108.13
   0  -2  -4  243.47   88.17
   0   2  -4  220.00  108.81
   0   2  -4  219.55   88.28
   0   2  -4  270.45  153.34
   0  -2   4  163.65  108.71
   0  -2   4  239.00   88.15
   0  -2   4  224.75  152.63
   0   2   5  194.48   72.67
   0   2  -5   70.15   71.85
   0  -2   5  176.39   71.57
   0   2   5   87.02   37.07
   0   2   5   67.06   36.75
   0  -2  -5  109.36   46.63
   0  -2  -5   51.58   36.77
   0  -2  -5  103.71   65.21
   0   2  -5   94.78   47.02
   0   2  -5   89.74   37.00
   0  -2   5   91.71   47.05
   0  -2   5  102.07   37.06
   0   2   6 1805.23  826.75
   0   2   6  878.21  419.81
   0   2   6  681.67  419.36
   0  -2  -6  626.31  508.75
   0  -2  -6  500.53  419.56
   0  -2  -6 1140.43  736.73
   0   2  -6  983.90  508.63
   0   2  -6  995.29  419.87
   0   2  -6 1903.32  736.11
   0  -2   6 1287.80  508.73
   0  -2   6 1045.08  419.80
   0  -2   6 1406.73  734.71
   0   2  -7   16.69   85.02
   0   2   7  112.73   43.73
   0   2   7   90.02   43.29
   0   2   7  220.01   75.92
   0  -2  -7   98.99   43.74
   0  -2  -7  243.83   77.82
   0   2  -7   93.27   54.85
   0   2  -7   88.93   43.67
   0  -2   7   95.68   54.82
   0  -2   7  120.48   43.76
   0  -2  -8   36.14   18.53
   0   2   8   36.64    9.51
   0   2   8   19.01    7.77
   0   2   8   34.08   13.70
   0  -2  -8   31.56   12.94
   0  -2  -8   31.15    9.19
   0   2  -8   29.73   12.86
   0   2  -8   17.20    8.83
   0   2  -8   39.93   15.76
   0  -2   8   35.21   12.58
   0  -2   8    8.92    9.23
   0  -2   8   16.21   13.29
   0   2  -9  116.35   67.33
   0   2   9   98.06   33.72
   0   2   9   57.98   32.20
   0   2   9   88.60   57.34
   0  -2  -9   80.48   42.60
   0  -2  -9   80.17   33.48
   0  -2  -9   77.59   59.56
   0   2  -9   82.39   42.83
   0   2  -9   55.42   33.34
   0  -2   9  102.24   42.34
   0  -2   9  105.80   33.68
   0  -2   9  143.95   57.87
   0   2  10   94.58   35.48
   0   2  10   63.00   34.06
   0   2  10  115.23   62.00
   0  -2 -10   95.04   44.99
   0  -2 -10   74.12   35.53
   0  -2 -10  112.40   63.38
   0   2 -10   66.25   45.24
   0   2 -10   31.61   35.35
   0   2 -10   99.44   63.06
   0  -2  10  143.05   44.85
   0  -2  10  134.32   35.83
   0  -2  10   91.10   61.40
   0   2 -11   26.55   28.78
   0   2  11   24.63   14.50
   0  -2 -11   31.61   18.52
   0  -2 -11   87.61   25.96
   0  -2  11   43.77   14.64
   0   2  12  435.34  241.30
   0  -2 -12 1311.67  424.99
   0   2 -12  307.69  424.24
   0  -2  12  418.96  241.38
   0   2  13   40.25   18.47
   0  -2 -13   96.47   36.11
   0   2 -13   31.12   32.82
   0  -2  13   36.23   18.93
   0   2 -14   40.94   21.49
   0   2  14   30.02   11.14
   0  -2 -14    1.99   18.51
   0  -2 -14   31.09   20.72
   0  -2  14   47.71   12.48
   0   2  15   12.76   13.77
   0  -2 -15   60.02   30.92
   0   2 -15   42.33   26.54
   0  -2  15   33.92   15.25
   0   3   0    0.75    0.33
   0   3   0   -0.23    1.60
   0  -3   0    0.47    0.30
   0  -3   0    1.57    3.18
   0   3   1    8.43    0.89
   0   3   1    9.11    0.85
   0  -3  -1    5.90    0.99
   0  -3  -1    7.45    0.93
   0   3  -1    7.65    0.42
   0   3  -1    7.06    0.94
   0   3  -1    6.54    1.46
   0  -3   1    7.51    1.16
   0  -3   1    8.32    1.35
   0   3   2  276.84   95.46
   0   3   2  228.99   94.87
   0   3   2  352.56  167.69
   0  -3  -2  235.72  117.13
   0  -3  -2  225.75   95.36
   0  -3  -2  243.99   95.42
   0  -3  -2  187.58  168.08
   0   3  -2  248.80  117.19
   0   3  -2  199.14   95.30
   0   3  -2  325.85  165.77
   0  -3   2  134.11  117.36
   0  -3   2  376.99   95.11
   0   3   3  138.14   51.29
   0   3   3   86.36   50.90
   0   3   3  132.05   89.74
   0  -3  -3  134.14   51.15
   0  -3  -3  200.69   90.24
   0   3  -3  129.69   63.94
   0   3  -3   98.07   51.22
   0   3  -3  161.35   88.06
   0  -3   3  110.74   64.32
   0  -3   3  180.73   51.15
   0  -3   4   93.26  355.47
   0   3   4  369.22  181.29
   0   3   4  294.93  181.03
   0   3   4  545.27  317.86
   0  -3  -4  467.07  219.76
   0  -3  -4  414.67  181.16
   0  -3  -4  589.09  318.18
   0   3  -4  554.41  220.80
   0   3  -4  356.78  181.32
   0   3  -4  412.89  316.52
   0  -3   4  397.72  181.01
   0   3   5  137.85   26.31
   0   3   5   54.11   25.52
   0   3   5   38.63   44.62
   0  -3  -5   89.48   25.95
   0  -3  -5   35.70   45.48
   0   3  -5   29.62   33.28
   0   3  -5   77.17   25.95
   0   3  -5   60.21   44.17
   0  -3   5   76.04   33.54
   0  -3   5   80.94   25.98
   0  -3   5  147.85   44.24
   0  -3  -6 1049.45 1205.44
   0   3  -6 2281.78 1204.70
   0   3   6 1467.74  611.11
   0   3   6  579.34  610.55
   0   3   6 1337.42 1070.99
   0  -3  -6 1323.44  739.40
   0  -3  -6 1257.92  611.05
   0   3  -6 2297.21  739.57
   0   3  -6 1279.75  611.14
   0  -3   6 1257.35  739.75
   0  -3   6 1168.43  611.16
   0  -3   6 1764.36 1070.47
   0   3   7  488.13  165.39
   0   3   7  181.50   83.51
   0   3   7   76.17   82.56
   0  -3  -7  224.97  102.92
   0  -3  -7  188.82   83.50
   0  -3  -7  245.22  145.23
   0   3  -7  135.41  102.99
   0   3  -7  174.72   83.49
   0   3  -7  349.76  146.18
   0  -3   7  206.50   83.50
   0  -3   7  389.15  145.42
   0   3   8   69.53   26.32
   0   3   8   55.04   25.13
   0   3   8  121.62   45.01
   0  -3  -8   92.60   26.17
   0  -3  -8   75.72   46.49
   0   3  -8   65.05   33.79
   0   3  -8   44.99   25.97
   0   3  -8   42.72   45.13
   0  -3   8   70.20   33.67
   0  -3   8   69.98   26.58
   0  -3   8   98.36   44.60
   0  -3   9  332.49   81.67
   0   3   9   96.08   40.28
   0   3   9   50.85   38.85
   0   3   9  119.55   69.34
   0  -3  -9  107.48   40.13
   0  -3  -9  123.08   71.33
   0   3  -9   84.87   50.81
   0   3  -9   65.66   40.08
   0   3  -9  106.90   70.33
   0   3  10 1163.50  917.48
   0   3 -10 1937.86  919.58
   0   3  10 1052.07  465.32
   0  -3 -10  958.12  563.61
   0  -3 -10 3000.88  817.17
   0   3 -10  839.77  563.91
   0  -3  10 1095.14  563.61
   0  -3  10  900.49  465.22
   0  -3  10  365.71  813.98
   0  -3 -11   91.71  130.43
   0   3  11  146.05   65.54
   0   3 -11  224.52  115.96
   0  -3  11  183.01   81.10
   0  -3  11  150.48   65.65
   0  -3 -12   90.93  123.75
   0   3  12  173.13   61.89
   0   3 -12  207.46  109.77
   0  -3  12  147.49   61.98
   0  -3 -13   50.58   28.37
   0   3 -13   46.14   27.25
   0   3  13   35.53   13.35
   0  -3 -13   17.03   17.51
   0  -3  13   48.45   14.38
   0   3  14   -1.22    9.06
   0  -3 -14   10.92   18.49
   0  -3 -14    0.14   19.62
   0   3 -14    6.89   11.84
   0  -3  14    2.28   10.77
   0   3  15   -0.26   10.01
   0  -3 -15   -0.48   27.83
   0   3 -15    5.89   15.80
   0  -3  15    1.43   12.29
   0   4   1 3776.54 1584.73
   0  -4  -2  118.92   72.47
   0   4   2   86.98   35.56
   0   4   2   81.63   34.47
   0   4   2   43.07   62.77
   0  -4  -2  186.63   35.94
   0  -4  -2   70.31   35.21
   0   4  -2   58.16   45.05
   0   4  -2   80.33   35.36
   0   4  -2   54.01   61.21
   0  -4   2   95.28   45.19
   0  -4   2  103.90   35.02
   0  -4   2  165.51   62.78
   0   4  -3  784.34  252.72
   0   4   3  250.74  128.47
   0   4   3  199.71  127.71
   0   4   3   94.79  225.30
   0  -4  -3  263.28  156.97
   0  -4  -3  281.44  128.27
   0  -4  -3  199.28  128.50
   0  -4  -3  421.25  225.94
   0   4  -3  287.85  157.20
   0   4  -3  227.55  128.37
   0  -4   3  487.87  157.38
   0  -4   3  285.22  128.01
   0  -4   3  300.51  223.44
   0  -4  -4 2086.61 1051.32
   0   4   4 1109.41  532.84
   0   4   4  890.95  532.23
   0   4   4  774.82  934.17
   0  -4  -4 1274.82  532.65
   0  -4  -4  690.16  532.92
   0   4  -4 1399.61  644.95
   0   4  -4 1122.70  532.71
   0  -4   4 1729.99  532.57
   0  -4   4 1951.70  933.63
   0   4  -5  189.01  648.48
   0  -4   5  878.76  649.20
   0   4   5  701.01  329.67
   0   4   5  452.31  328.96
   0   4   5 1184.72  578.31
   0  -4  -5 1181.02  399.47
   0  -4  -5  577.29  329.33
   0  -4  -5  296.80  578.42
   0   4  -5  906.82  399.86
   0   4  -5  781.85  329.92
   0  -4   5  714.35  329.33
   0  -4  -6    0.83    5.40
   0  -4   6    2.51    6.98
   0   4   6    0.46    4.49
   0   4   6    0.12    3.37
   0   4   6    1.79    5.84
   0  -4  -6    1.57    1.61
   0  -4  -6   -1.82    4.33
   0   4  -6    0.61    1.60
   0   4  -6   -0.04    3.37
   0   4  -6   -0.06    7.80
   0  -4   6    0.47    1.05
   0  -4   6    0.72    4.82
   0  -4  -7   26.90   69.75
   0  -4   7  195.83   70.10
   0   4   7   86.21   35.56
   0   4   7   85.10   34.60
   0   4   7   96.76   61.02
   0  -4  -7   90.52   45.06
   0  -4  -7  129.08   35.43
   0   4  -7   78.75   45.02
   0   4  -7   63.57   35.50
   0   4  -7  127.56   61.68
   0  -4   7  101.41   45.13
   0  -4   7   91.08   35.50
   0  -4  -8  142.50  276.27
   0   4  -8   73.51  274.81
   0   4   8  320.05  139.77
   0   4   8  293.08  138.77
   0   4   8  468.34  244.09
   0  -4  -8  485.37  171.28
   0  -4  -8  423.61  139.68
   0   4  -8  381.22  171.08
   0   4  -8  260.71  139.81
   0  -4   8  279.49  171.06
   0  -4   8  307.23  139.81
   0  -4   8  202.74  243.76
   0   4   9  524.45  258.63
   0   4   9  404.45  257.20
   0   4   9  708.07  452.96
   0  -4  -9  455.90  258.18
   0  -4  -9  910.77  454.70
   0   4  -9  204.03  258.51
   0   4  -9 2278.73  453.90
   0  -4   9  499.11  314.42
   0  -4   9  509.22  258.42
   0  -4   9  838.79  452.56
   0   4 -10 1046.76  822.07
   0   4  10 1041.48  416.38
   0   4  10  846.84  729.32
   0  -4 -10 1182.82  731.23
   0   4 -10  844.07  504.84
   0  -4  10 1188.34  504.79
   0  -4  10  768.49  416.10
   0  -4 -11  230.60  111.88
   0   4 -11   62.36  110.29
   0   4  11  155.87   55.43
   0  -4  11  115.05   69.10
   0  -4  11  178.18   55.70
   0  -4 -12    8.55   14.83
   0   4  12   29.58    8.56
   0  -4 -12   18.50    9.90
   0   4 -12   22.33   13.22
   0  -4  12   13.86    9.40
   0  -4 -13    4.88   19.97
   0   4  13    2.13    9.07
   0  -4 -13   -2.01   10.98
   0   4 -13    5.67   13.19
   0  -4  13   -2.46   10.77
   0   4 -14  319.80   88.08
   0   4  14   74.14   41.26
   0  -4 -14    4.67   53.00
   0  -4 -14  123.51   76.56
   0  -4  14   91.83   41.34
   0   4 -15   -0.97   16.63
   0   4  15   -1.48   10.32
   0  -4  15    4.90   18.12
   0   5   0    0.02    0.42
   0  -5   0    1.90    0.66
   0  -5   0   -0.20    5.15
   0   5  -1   64.96  131.07
   0   5   1  286.93   81.89
   0   5   1  219.62   64.68
   0   5   1  154.32  117.67
   0  -5  -1  150.03   81.89
   0  -5  -1  135.05   65.21
   0   5  -1  207.49   81.90
   0  -5   1   66.10   81.86
   0  -5   1  135.31   64.90
   0   5  -2  182.95  718.23
   0   5   2 1872.47  441.82
   0   5   2  686.56  364.51
   0   5   2  286.36  363.20
   0   5   2  639.45  640.11
   0  -5  -2  848.53  441.90
   0  -5  -2  469.38  363.97
   0   5  -2  762.75  441.86
   0   5  -2  655.88  364.29
   0  -5   2 1191.28  442.07
   0  -5   2  682.57  363.67
   0  -5   2   45.60  638.66
   0  -5  -3    0.74    2.01
   0   5  -3    0.91    5.35
   0  -5   3    1.25    2.91
   0   5   3    1.07    2.58
   0   5   3    0.47    2.08
   0   5   3    5.22    1.29
   0  -5  -3    1.40    0.50
   0  -5  -3    2.57    3.09
   0  -5  -3    1.14    2.13
   0   5  -3    3.01    0.45
   0   5  -3    3.51    3.41
   0  -5   3    1.82    0.45
   0  -5   3    0.21    4.06
   0   5   4  162.62  279.56
   0  -5   4  294.75  278.93
   0   5   4  352.39  141.77
   0   5   4  363.06  140.79
   0  -5  -4  400.42  172.66
   0  -5  -4  322.86  141.45
   0  -5  -4  319.08  141.77
   0  -5  -4  733.17  249.31
   0   5  -4  372.95  172.95
   0   5  -4  317.06  141.68
   0   5  -4  175.26  246.54
   0  -5   4  269.17  173.28
   0  -5   4  339.51  141.15
   0   5  -5  296.82  989.38
   0   5   5  897.72  502.76
   0   5   5 1185.57  501.98
   0   5   5  981.87  881.55
   0  -5  -5  630.66  608.03
   0  -5  -5  351.99  502.35
   0  -5  -5 3529.60  882.64
   0   5  -5 1328.33  608.52
   0   5  -5 1008.93  502.64
   0  -5   5 1443.54  608.77
   0  -5   5  966.51  502.16
   0  -5   5 1553.79  878.97
   0   5  -6   12.24    4.34
   0  -5   6   24.56    2.87
   0   5   6   16.24    3.38
   0   5   6   11.14    1.37
   0   5   6   11.28    1.98
   0  -5  -6    5.20    2.37
   0  -5  -6   13.92    2.52
   0  -5  -6    8.28    2.30
   0   5  -6   10.23    3.36
   0   5  -6    9.47    1.56
   0  -5   6    9.88    3.36
   0   5  -7 1343.59  702.82
   0  -5   7  226.17  700.81
   0   5   7  949.97  356.57
   0   5   7  981.07  355.49
   0   5   7 1434.85  624.70
   0  -5  -7  758.37  431.36
   0  -5  -7 1118.27  432.13
   0  -5  -7  908.91  356.10
   0  -5  -7 1040.99  625.76
   0   5  -7  401.53  432.13
   0   5  -7  785.35  356.38
   0  -5   7  890.97  356.24
   0   5   8   44.61   48.94
   0   5  -8   97.17   50.53
   0   5   8   86.77   25.62
   0   5   8   62.02   23.82
   0  -5  -8   85.96   33.09
   0  -5  -8   73.95   25.08
   0  -5  -8   92.68   45.43
   0   5  -8   13.55   32.76
   0   5  -8   69.24   25.52
   0  -5   8   90.18   33.12
   0  -5   8   78.40   25.42
   0  -5   8   32.75   42.71
   0   5  -9   56.14   44.60
   0  -5   9   82.04   44.84
   0   5   9   80.03   22.88
   0   5   9   54.47   22.37
   0   5   9  144.88   41.12
   0  -5  -9   14.43   28.85
   0  -5  -9   70.28   30.10
   0  -5  -9   57.23   22.60
   0  -5  -9   84.74   40.95
   0   5  -9   61.78   29.93
   0   5  -9   37.99   22.95
   0  -5   9   67.43   29.90
   0  -5   9   62.00   22.87
   0   5  10   91.11  109.33
   0   5  10   81.05   55.12
   0  -5 -10  193.31   68.54
   0  -5 -10   76.91   69.01
   0  -5 -10   73.85   97.23
   0   5 -10  132.83   96.32
   0  -5  10  234.62   69.23
   0  -5  10   95.91   55.23
   0   5  11   10.84    6.23
   0  -5 -11   17.97    7.56
   0  -5 -11   10.51    8.95
   0   5 -11   16.15   11.85
   0  -5  11   13.11    5.97
   0  -5  11   20.32    8.98
   0  -5 -12   63.70   28.22
   0   5 -12   11.30   21.36
   0   5  12   28.49   11.12
   0  -5 -12   41.45   14.26
   0  -5  12   24.67   13.98
   0  -5  12   23.67   12.51
   0   5 -13   11.92   12.03
   0   5  13    5.39    8.74
   0  -5 -13   -0.93    8.89
   0  -5 -13   -2.28   21.94
   0  -5  13    3.96    9.59
   0  -5 -14    5.62   22.54
   0   5 -14   10.94   11.75
   0   5  14   12.52    9.05
   0  -5  14    6.14    9.70
   0   5  15    2.27   10.57
   0   5 -15    2.22   18.36
   0  -5  15    0.39   19.20
   0   6   0  308.46   98.70
   0   6   0  276.16   78.78
   0  -6   0   26.30   98.54
   0  -6   0  343.15   78.70
   0   6   1   33.92   17.13
   0  -6  -1   52.03   17.28
   0  -6  -1   36.49   10.85
   0   6  -1   27.95   17.14
   0   6  -1   30.01   11.60
   0   6  -1   53.44   22.28
   0   6   2   23.76    3.92
   0   6   2   14.74    1.47
   0   6   2   19.83    2.87
   0  -6  -2   13.90    4.16
   0  -6  -2    6.80    1.25
   0   6  -2    4.71    4.05
   0   6  -2    8.12    2.38
   0  -6   2   17.30    4.39
   0  -6   2   16.44    3.95
   0  -6  -3   47.99   29.97
   0   6  -3  133.46   29.11
   0  -6   3   14.78   27.94
   0   6   3   47.80   14.70
   0   6   3   42.97   12.48
   0   6   3   21.45   24.93
   0  -6  -3   42.02   19.18
   0  -6  -3   48.62   14.08
   0  -6  -3   28.79   14.30
   0   6  -3   48.13   19.29
   0   6  -3   41.02   14.33
   0  -6   3   40.20   19.54
   0  -6   3   32.95   13.82
   0   6  -4  129.33   41.75
   0  -6   4  148.18   43.69
   0   6   4   65.34   21.90
   0   6   4   75.74   19.91
   0   6   4   98.76   38.28
   0  -6  -4   55.77   27.97
   0  -6  -4   72.63   21.16
   0  -6  -4   46.56   21.43
   0  -6  -4   64.23   38.77
   0   6  -4   30.70   28.15
   0   6  -4   46.90   21.55
   0  -6   4   56.36   28.34
   0  -6   4   32.03   20.98
   0   6   5   87.83   62.72
   0   6  -5   36.76   60.94
   0  -6   5   60.38   62.13
   0   6   5   86.78   31.88
   0   6   5  132.31   30.84
   0  -6  -5   83.90   40.38
   0  -6  -5   78.89   31.48
   0  -6  -5   69.19   31.91
   0  -6  -5   20.36   56.20
   0   6  -5  133.22   40.54
   0   6  -5   92.64   31.79
   0  -6   5   28.85   31.32
   0  -6  -6  539.85  446.12
   0   6  -6 1384.34  446.39
   0  -6   6  388.11  444.72
   0   6   6  504.11  225.96
   0   6   6  420.18  224.71
   0   6   6  175.14  396.03
   0  -6  -6  570.33  274.35
   0  -6  -6 1169.00  274.27
   0  -6  -6  509.75  225.58
   0   6  -6  362.64  274.77
   0   6  -6  407.98  226.07
   0  -6   6  442.70  274.97
   0  -6   6  526.21  225.49
   0   6  -7  505.26  334.32
   0  -6   7  475.58  334.72
   0   6   7  418.47  170.12
   0   6   7  347.36  168.54
   0   6   7  126.78  297.26
   0  -6  -7  375.29  206.79
   0  -6  -7  456.91  207.05
   0  -6  -7  439.54  169.47
   0  -6  -7  689.72  298.98
   0   6  -7  406.61  207.24
   0   6  -7  273.28  169.95
   0  -6   7  443.99  169.50
   0   6  -8  129.73  164.30
   0  -6   8  227.83  163.88
   0   6   8  164.68   83.59
   0   6   8  252.29   82.04
   0   6   8  279.66  146.22
   0  -6  -8  227.02  102.57
   0  -6  -8  199.88  103.21
   0  -6  -8   44.35   82.64
   0  -6  -8  469.35  147.84
   0   6  -8  201.30  103.15
   0   6  -8  151.02   83.57
   0  -6   8  204.64  103.28
   0  -6   8  171.27   83.25
   0  -6  -9   15.03   13.23
   0  -6   9   23.20   12.24
   0   6   9   18.60    6.75
   0   6   9   20.92    7.91
   0   6   9    9.38   13.65
   0  -6  -9   28.91   10.05
   0  -6  -9   19.04   10.03
   0  -6  -9   14.47    6.87
   0   6  -9   40.88   10.12
   0   6  -9   13.16    7.19
   0   6  -9   32.96   12.17
   0  -6   9   19.64    9.85
   0  -6   9   19.00    7.61
   0  -6 -10  131.04   96.48
   0   6 -10  178.86   96.58
   0   6  10  192.33   48.63
   0  -6 -10  168.15   60.21
   0  -6 -10  103.51   60.69
   0   6 -10   66.15   60.51
   0  -6  10  137.26   60.79
   0  -6  10  106.84   48.08
   0  -6 -11   93.42  166.68
   0   6 -11  136.00  166.41
   0   6  11  230.17   83.98
   0  -6  11  231.22  104.01
   0  -6  11  260.11   83.78
   0  -6 -12   88.39   53.73
   0   6 -12   58.38   51.51
   0   6  12   90.27   25.36
   0  -6 -12   85.05   32.72
   0  -6  12   44.84   32.67
   0  -6  12   80.83   25.43
   0  -6 -13    9.92   21.49
   0   6 -13    9.90   12.47
   0   6  13   15.80    8.76
   0  -6 -13    1.68    8.51
   0  -6  13    3.08    8.03
   0  -6  13    4.15    9.67
   0   6 -14   12.55   29.83
   0   6  14   36.40   15.44
   0  -6 -14   97.53   38.34
   0  -6  14   28.37   15.75
   0   6 -15    1.79   17.45
   0   6  15   15.86   16.67
   0  -6  15    9.48   19.65
   0   7   0    0.22    1.17
   0   7   0   -1.30    4.93
   0  -7   0    0.64    1.25
   0  -7   0    2.59    5.73
   0   7  -1 1645.66  667.96
   0   7   1  767.36  410.20
   0   7   1  601.68  336.91
   0  -7  -1 1274.21  410.34
   0  -7  -1  645.63  337.25
   0   7  -1  307.71  410.20
   0   7  -1  812.74  337.35
   0  -7   1  725.08  336.97
   0   7   2   10.43    1.68
   0   7   2    6.61    0.62
   0   7   2    8.92    1.47
   0  -7  -2    8.02    1.54
   0  -7  -2    8.64    1.38
   0   7  -2    7.10    1.48
   0   7  -2    8.42    1.68
   0   7  -2   13.28    3.41
   0  -7   2    7.38    1.52
   0  -7   2    9.35    3.17
   0   7  -3  313.29  136.98
   0   7   3  141.29   69.82
   0   7   3  167.75   68.19
   0   7   3  100.63  122.65
   0  -7  -3  190.60   86.32
   0  -7  -3  264.19   69.12
   0   7  -3  174.21   86.30
   0   7  -3   73.66   69.29
   0  -7   3  173.68   86.33
   0  -7   3  205.66   68.89
   0   7   4  992.76  532.74
   0   7   4  949.07  531.17
   0   7   4  573.53  934.45
   0  -7  -4 1111.03  644.76
   0  -7  -4 1308.02  532.45
   0  -7  -4 1042.74  532.50
   0  -7  -4 1485.86  935.84
   0   7  -4 1356.86  644.69
   0   7  -4 1079.29  532.85
   0  -7   4 1095.03  645.04
   0  -7   4  836.54  531.98
   0  -7   4 4370.06  935.20
   0   7   5   36.57   32.94
   0   7   5   77.74   31.46
   0   7   5   98.92   58.88
   0  -7  -5   73.33   32.82
   0  -7  -5   54.30   33.00
   0  -7  -5  204.55   59.91
   0   7  -5   92.64   42.09
   0   7  -5   62.74   33.15
   0   7  -5   46.84   56.78
   0  -7   5   74.20   42.50
   0  -7   5   86.23   33.10
   0  -7   5  147.13   57.94
   0  -7   6  536.85  215.50
   0   7   6  198.83  109.07
   0   7   6  159.49  107.41
   0   7   6  194.04  191.58
   0  -7  -6  257.60  108.66
   0  -7  -6  194.49  108.13
   0  -7  -6  179.10  192.08
   0   7  -6  438.37  133.89
   0   7  -6  159.99  109.20
   0   7  -6  134.75  190.04
   0  -7   6  265.55  108.60
   0   7   7   -0.99    7.01
   0  -7   7    1.62    8.05
   0   7   7   -1.66    5.27
   0   7   7   -3.53    5.09
   0  -7  -7    1.49    1.75
   0  -7  -7    0.23    2.38
   0  -7  -7    3.22    6.44
   0   7  -7    0.17    2.19
   0   7  -7    1.94    4.10
   0   7  -7   -0.08    9.13
   0  -7   7    0.70    1.23
   0  -7   7    1.44    6.04
   0  -7  -8   44.65   18.57
   0   7   8   28.64    9.32
   0   7   8   31.57    6.28
   0   7   8   41.41   15.79
   0  -7  -8   31.01   11.91
   0  -7  -8   31.40   12.60
   0  -7  -8   24.33    7.59
   0   7  -8   28.86   12.59
   0   7  -8   10.44    8.68
   0   7  -8   22.84   14.66
   0  -7   8   33.31   12.52
   0  -7   8   12.86    9.00
   0  -7   8    5.40   12.35
   0  -7  -9 1347.14  795.04
   0   7   9  793.33  402.39
   0   7   9  889.73  400.05
   0   7   9 1351.89  705.09
   0  -7  -9 1264.77  487.52
   0  -7  -9  794.31  488.02
   0  -7  -9  909.03  401.47
   0   7  -9  941.64  487.90
   0   7  -9  372.76  402.26
   0   7  -9 1072.66  704.61
   0  -7   9 1091.31  488.09
   0  -7   9 1228.77  402.04
   0  -7   9  358.08  703.00
   0  -7 -10   15.78    9.50
   0   7  10   12.03    6.77
   0  -7 -10   10.83    5.83
   0   7 -10   26.21   13.31
   0  -7  10   15.22    5.99
   0  -7  10   14.87   10.10
   0   7 -11    4.48   11.91
   0   7  11   23.20    6.32
   0  -7 -11   15.14    7.53
   0  -7 -11   16.94   14.43
   0  -7  11   11.73    5.75
   0  -7  11   11.56    8.22
   0   7 -12   67.78   22.93
   0   7  12   30.77    9.64
   0  -7 -12   19.02   13.40
   0  -7 -12   20.77   24.86
   0  -7  12   20.56   11.00
   0   7 -13   19.04   14.67
   0   7  13   32.26    8.55
   0  -7 -13   -0.28   10.28
   0  -7 -13    9.41   18.58
   0  -7  13   25.81   10.62
   0  -7  13   27.37   10.47
   0   7 -14  111.86   65.26
   0   7  14   23.82   31.05
   0  -7 -14  144.39   62.09
   0  -7  14   60.27   30.95
   0   7  15   -0.21   17.13
   0  -7  15    9.82   18.60
   0   8   0  612.15  248.96
   0   8   0  714.64  203.37
   0  -8   0  264.54  248.84
   0  -8   0  681.23  203.22
   0   8   1 1181.98  531.09
   0   8   1 1084.21  437.38
   0  -8  -1 1074.83  531.32
   0  -8  -1 1180.82  437.03
   0   8  -1 1197.47  531.37
   0   8  -1 1140.30  437.62
   0   8  -1 1395.20  769.29
   0  -8   1  585.26  531.34
   0  -8   1 1138.11  437.35
   0   8   2    8.50    0.75
   0   8   2    5.32    2.73
   0   8   2    7.59    2.00
   0   8   2    1.57    1.35
   0  -8  -2    6.72    2.59
   0   8  -2    5.97    2.59
   0   8  -2    8.34    4.87
   0  -8   2    5.25    0.61
   0  -8   2    5.76    4.15
   0   8   3   55.34   44.49
   0   8   3   61.20   22.03
   0   8   3   74.15   20.47
   0  -8  -3   52.08   28.88
   0  -8  -3   57.84   21.40
   0   8  -3   64.68   28.78
   0   8  -3   60.24   21.94
   0  -8   3   61.94   28.97
   0  -8   3   78.68   21.75
   0   8   4 2385.57 2083.05
   0   8  -4 3817.19 2081.84
   0   8   4 3149.70 1056.05
   0   8   4 3193.13 1054.31
   0  -8  -4 2703.01 1276.24
   0  -8  -4 1762.87 1055.84
   0   8  -4 2303.20 1276.26
   0   8  -4 2453.53 1056.25
   0  -8   4 2516.54 1276.60
   0  -8   4 1718.39 1055.25
   0   8   5   52.24   11.40
   0   8   5   31.11    8.80
   0   8   5   77.55   18.50
   0  -8  -5   35.03   15.64
   0  -8  -5   45.67   11.13
   0  -8  -5   34.20   11.28
   0  -8  -5   38.49   21.29
   0   8  -5   32.03   15.64
   0   8  -5   29.20   11.44
   0   8  -5   36.05   18.60
   0  -8   5   35.45   16.09
   0  -8   5   12.94   11.07
   0  -8   5    4.76   18.35
   0   8   6    0.43    1.83
   0  -8   6    0.91    5.48
   0   8   6    2.47    2.89
   0   8   6    3.82    3.35
   0  -8  -6    0.13    0.62
   0  -8  -6    1.47    4.14
   0  -8  -6    3.12    2.88
   0  -8  -6    3.29    3.43
   0   8  -6    2.18    0.97
   0   8  -6    1.53    3.45
   0   8  -6    1.94    5.26
   0  -8   6    4.82    5.40
   0   8   7    2.83    4.22
   0   8   7   -1.19    4.78
   0   8   7    3.40    5.42
   0  -8  -7    1.35    1.77
   0  -8  -7    4.19    2.91
   0  -8  -7    1.29    5.19
   0  -8  -7    0.47    5.49
   0   8  -7    0.91    1.87
   0   8  -7   -0.54    4.24
   0   8  -7    0.28    8.72
   0  -8   7    4.12    6.22
   0  -8   7    4.86    7.51
   0  -8   8   10.26    5.37
   0   8   8   14.19    6.60
   0   8   8   10.46   11.54
   0  -8  -8   14.94    5.63
   0  -8  -8   11.55    5.47
   0  -8  -8   12.37    6.37
   0   8  -8   16.32    5.76
   0   8  -8   10.05    4.10
   0   8  -8   10.15    7.98
   0  -8   8   15.52    5.52
   0  -8  -9    1.46    6.43
   0   8   9    1.88    4.06
   0   8   9    8.56   14.99
   0  -8  -9    5.66    2.21
   0   8  -9    5.13    3.95
   0   8  -9    0.68    9.55
   0  -8   9    6.47    1.54
   0  -8   9    8.20    6.61
   0   8 -10  343.63  440.61
   0   8  10  475.31  224.01
   0  -8 -10  563.02  272.45
   0  -8 -10  935.82  394.33
   0  -8  10  459.58  272.96
   0  -8  10  555.01  223.32
   0  -8 -11   65.96   62.03
   0   8 -11  118.78   61.30
   0   8  11  119.88   30.51
   0  -8 -11   96.94   38.67
   0  -8  11   49.70   38.79
   0  -8  11   97.52   30.20
   0  -8 -12  322.34  162.66
   0   8 -12   40.50  158.16
   0   8  12  239.17   80.52
   0  -8 -12  183.63   99.56
   0  -8  12  196.96  100.17
   0  -8  12  228.06   79.97
   0  -8 -13   92.85   37.59
   0   8  13   69.10   15.06
   0  -8 -13    2.14   19.20
   0   8 -13  135.82   27.90
   0  -8  13   35.17   20.24
   0  -8  13   14.00   14.77
   0   8 -14   47.03   35.74
   0   8  14   79.66   18.40
   0  -8 -14   40.72   37.99
   0  -8  14   15.41   20.45
   0   9   0   -0.68    2.16
   0   9   0    0.99    6.05
   0  -9   0   -0.36    2.35
   0  -9   0   -3.05    6.81
   0   9  -1  202.33  228.99
   0   9   1  330.80  142.50
   0   9   1  362.86  115.20
   0  -9  -1  271.44  142.55
   0  -9  -1  440.02  114.79
   0   9  -1  348.91  142.60
   0   9  -1  345.16  115.65
   0  -9   1  145.17  142.35
   0  -9   1  187.22  114.75
   0   9  -2  296.06  770.14
   0   9   2 1241.62  473.91
   0   9   2 1391.89  391.12
   0   9   2 1181.07  389.94
   0   9   2 1054.59  687.30
   0  -9  -2  348.61  473.92
   0  -9  -2  761.02  389.92
   0   9  -2 1197.65  474.02
   0   9  -2  695.65  390.44
   0  -9   2 1050.03  474.16
   0  -9   2  576.81  389.96
   0   9   3  109.74  114.81
   0   9  -3  161.39  113.37
   0   9   3  132.57   57.44
   0   9   3  117.32   56.26
   0  -9  -3  148.06   72.05
   0  -9  -3  107.27   56.74
   0   9  -3  154.66   72.13
   0   9  -3  108.81   57.70
   0  -9   3  177.73   72.23
   0  -9   3  143.32   56.87
   0   9   4    9.10    1.82
   0   9   4   11.85    1.89
   0   9   4    2.83    1.84
   0  -9  -4   11.61    2.72
   0  -9  -4   12.71    1.53
   0   9  -4   14.66    2.85
   0   9  -4   12.71    3.00
   0   9  -4   28.38    4.69
   0  -9   4    4.72    3.28
   0  -9   4    4.56    5.47
   0   9  -5  107.22   86.52
   0   9   5  127.10   44.70
   0   9   5   66.32   42.45
   0   9   5   56.68   78.88
   0  -9  -5  127.72   55.90
   0  -9  -5  132.96   44.23
   0   9  -5  133.55   55.99
   0   9  -5   82.14   44.56
   0  -9   5  122.42   56.36
   0  -9   5   99.40   43.82
   0   9   6  397.93  244.99
   0  -9  -6  135.11  245.98
   0   9   6  322.41  123.85
   0   9   6  349.34  121.57
   0  -9  -6  303.41  151.47
   0  -9  -6  323.67  123.26
   0   9  -6  466.32  151.63
   0   9  -6  171.76  123.74
   0   9  -6   20.81  215.45
   0  -9   6  250.68  123.02
   0  -9   6  292.93  215.87
   0   9   7  350.82  320.75
   0   9  -7 1909.99  324.71
   0  -9   7  230.11  318.53
   0   9   7  427.52  162.50
   0   9   7  334.50  159.39
   0  -9  -7  341.32  197.81
   0  -9  -7  397.02  161.53
   0  -9  -7  140.14  285.84
   0   9  -7  395.52  197.86
   0   9  -7  241.45  162.30
   0  -9   7  407.67  198.10
   0  -9   7  172.62  161.14
   0   9   8  234.36  241.88
   0   9  -8  381.94  242.51
   0  -9   8  130.81  239.49
   0   9   8  317.01  122.75
   0   9   8  393.62  120.07
   0  -9  -8  306.01  149.97
   0  -9  -8  380.80  150.19
   0  -9  -8  268.14  121.80
   0  -9  -8  282.14  216.39
   0   9  -8  232.56  150.10
   0   9  -8  216.77  122.56
   0  -9   8  426.93  121.99
   0   9   9    8.47    3.94
   0   9   9    5.14   10.23
   0  -9  -9    5.74    3.11
   0   9  -9    8.44   14.42
   0  -9   9    6.64    2.00
   0  -9   9   10.60    6.87
   0   9  10   25.76   12.84
   0  -9 -10   27.72   16.33
   0  -9 -10   73.31   24.65
   0   9 -10  120.34   22.08
   0  -9  10   26.36   16.64
   0  -9  10   16.51   12.04
   0   9  11    7.66    7.36
   0  -9 -11    6.65    5.40
   0  -9 -11   18.84   16.37
   0   9 -11    6.59   15.28
   0  -9  11    6.12    5.46
   0  -9  11    3.30    7.91
   0   9  12  126.85   36.90
   0  -9 -12   -0.60   46.25
   0  -9 -12   18.13   64.64
   0   9 -12  189.11   65.99
   0  -9  12  150.74   47.54
   0  -9  12  116.57   36.24
   0  -9 -13   19.27   21.08
   0   9  13    8.93    7.51
   0  -9 -13    0.82    7.96
   0   9 -13   47.27   17.17
   0  -9  13   14.46    8.42
   0  -9  13   11.98    9.13
   0   9  14    4.84   15.84
   0   9 -14   19.70   21.57
   0  -9  14   -0.10   15.00
   0  10   0  141.84   58.35
   0  10   0  110.90   45.59
   0 -10   0   92.25   58.32
   0 -10   0  148.64   45.35
   0  10   1   15.79   10.64
   0  10   1   24.79    6.61
   0 -10  -1    2.49   10.60
   0 -10  -1   26.64    5.38
   0  10  -1   22.82   10.77
   0  10  -1   23.11    7.73
   0  10  -1   40.72   13.03
   0 -10   1   57.02   11.09
   0 -10   1   27.26    7.20
   0  10   2  221.36  297.16
   0  10  -2  109.66  294.68
   0  10   2  521.26  183.14
   0  10   2  380.62  149.73
   0  10   2  555.60  148.96
   0 -10  -2  165.14  183.22
   0 -10  -2  485.29  148.64
   0  10  -2  479.31  183.37
   0  10  -2  220.26  149.40
   0 -10   2  394.85  183.41
   0 -10   2  286.30  148.95
   0  10  -3   35.75  196.88
   0  10   3  314.64  100.69
   0  10   3  206.57   99.29
   0  10   3  310.88  177.71
   0 -10  -3  359.32  123.71
   0 -10  -3  234.97   99.27
   0  10  -3  190.25  123.59
   0  10  -3  186.41  100.48
   0 -10   3  238.25  123.86
   0 -10   3  203.10   99.74
   0  10   4  138.80   54.06
   0  10   4  161.65   52.61
   0  10   4  233.58   96.16
   0 -10  -4  107.93   67.61
   0 -10  -4   97.34   53.37
   0  10  -4  124.00   67.62
   0  10  -4   97.43   54.12
   0  10  -4  334.18   94.90
   0 -10   4  121.98   67.79
   0 -10   4  136.86   53.39
   0  10   5   55.54   39.05
   0  10   5   51.67   19.27
   0  10   5   49.45   17.25
   0 -10  -5   47.86   25.43
   0  10  -5   54.43   25.41
   0  10  -5   30.86   19.42
   0  10  -5   16.44   32.07
   0 -10   5   75.33   25.85
   0 -10   5   60.45   19.31
   0  10   6    9.11    4.13
   0  10   6   33.47    4.11
   0  10   6   34.37   11.34
   0 -10  -6   12.86    6.16
   0 -10  -6   17.82    5.51
   0  10  -6    5.69    6.25
   0  10  -6   13.15    4.83
   0  10  -6   16.27    7.05
   0 -10   6   22.63    6.92
   0 -10   6   28.59    7.48
   0  10   7   54.16   17.07
   0  10   7   58.93   15.19
   0  10   7   44.00   30.66
   0 -10  -7   49.78   21.94
   0 -10  -7   38.47   15.89
   0  10  -7   42.51   22.07
   0  10  -7   29.25   17.04
   0  10  -7   74.21   29.44
   0 -10   7   52.79   22.21
   0  10   8   12.14    7.44
   0  10   8   15.00    5.70
   0 -10  -8    3.02    5.16
   0 -10  -8   16.72    6.26
   0 -10  -8   26.49    8.50
   0  10  -8   15.51    6.79
   0  10  -8   19.66    9.13
   0 -10   8   22.34    5.59
   0 -10   8   10.91    6.45
   0 -10  -9  204.39  189.22
   0  10  -9  483.31  188.41
   0  10   9  280.01   94.76
   0 -10  -9   59.35  116.02
   0 -10   9  310.24  116.50
   0 -10   9  300.68   94.04
   0  10 -10   14.07   14.11
   0  10  10   10.50    9.07
   0 -10 -10    6.66    3.51
   0 -10 -10   16.38   12.02
   0 -10  10    2.87    3.91
   0 -10  10    2.39    7.50
   0 -10 -11   48.36   39.90
   0  10 -11   13.91   35.04
   0  10  11   67.21   18.69
   0 -10 -11   42.29   23.39
   0 -10  11   67.02   24.05
   0 -10  11   14.23   17.22
   0  10  12   70.05   24.45
   0 -10 -12   -2.49   31.21
   0 -10 -12  125.73   48.04
   0 -10  12   53.69   32.12
   0 -10  12   55.50   23.99
   0  10  13   18.75    7.76
   0 -10 -13    2.98    8.58
   0 -10 -13   35.53   20.56
   0  10 -13    9.74   16.41
   0 -10  13   11.18    8.53
   0 -10  13   21.40    9.67
   0  10  14   73.69   33.62
   0  10 -14  115.26   58.56
   0 -10  14   55.58   32.61
   0  11   0    0.31    1.54
   0  11   0    2.14    6.11
   0 -11   0    0.62    2.26
   0  11   1    4.63  145.12
   0  11   1  180.06   89.83
   0  11   1  159.33   71.70
   0 -11  -1  185.90   89.91
   0 -11  -1  195.14   71.01
   0  11  -1  173.22   89.93
   0  11  -1  289.95   72.19
   0  11  -1  270.37  127.24
   0 -11   1  186.09   90.02
   0 -11   1  244.29   71.45
   0  11   2   16.96   26.60
   0  11   2   58.93   17.61
   0  11   2   30.37   12.90
   0  11   2   37.50   11.70
   0 -11  -2   43.32   17.35
   0 -11  -2   40.48   11.42
   0  11  -2   39.88   18.04
   0  11  -2   15.40   12.32
   0  11  -2   58.03   23.02
   0 -11   2   30.90   17.90
   0 -11   2   57.77   12.80
   0  11  -3    3.96    7.56
   0  11   3    5.39    0.89
   0  11   3    4.12    3.43
   0  11   3   -0.86    3.93
   0  11   3    1.77    4.93
   0 -11  -3    3.04    4.03
   0  11  -3    2.69    1.25
   0  11  -3    1.37    3.99
   0 -11   3    3.38    1.21
   0 -11   3    9.12    6.03
   0  11  -4    6.17    3.12
   0  11   4   14.82    2.97
   0  11   4    6.76    1.85
   0  11   4   12.72    4.82
   0 -11  -4    3.91    3.52
   0 -11  -4   18.93    2.57
   0  11  -4   16.09    4.02
   0  11  -4   10.33    3.69
   0 -11   4   13.57    3.92
   0 -11   4   12.07    5.00
   0  11   5    9.56   19.76
   0  11  -5  131.75   22.34
   0  11   5   10.83    8.81
   0  11   5   29.86    7.34
   0 -11  -5   27.15   12.77
   0 -11  -5   38.06    9.34
   0  11  -5   36.54   12.74
   0  11  -5   25.62    9.98
   0 -11   5   19.64   13.05
   0 -11   5   35.68    8.01
   0  11   6   29.63  129.62
   0  11   6  131.81   65.32
   0  11   6  143.85   62.61
   0 -11  -6  196.17   81.01
   0 -11  -6   85.64   64.45
   0  11  -6  126.98   81.02
   0  11  -6  176.99   65.51
   0  11  -6  101.99  113.29
   0 -11   6  270.67   81.46
   0 -11   6   51.83   64.36
   0  11   7    0.45    4.17
   0  11   7    7.27    9.57
   0  11   7    3.13    8.71
   0 -11  -7    2.79    1.77
   0 -11  -7    3.69    5.33
   0  11  -7    2.20    3.11
   0  11  -7   -1.49    6.21
   0  11  -7    2.19   10.30
   0 -11   7   -0.26    2.51
   0 -11   7    0.09    8.84
   0  11   8  567.34  297.90
   0 -11  -8  592.26  361.59
   0 -11  -8  773.51  361.52
   0  11  -8 1504.60  522.71
   0 -11   8  666.10  361.61
   0 -11   8  629.95  296.85
   0  11  -9  154.14   49.60
   0  11   9   51.08   23.60
   0 -11  -9   55.35   29.87
   0 -11   9   40.34   22.50
   0  11  10   73.60   27.02
   0 -11 -10   60.70   34.16
   0 -11 -10   57.46   48.35
   0  11 -10   60.11   45.72
   0 -11  10   92.96   34.48
   0 -11  10   57.11   25.87
   0  11 -11    3.08   18.37
   0  11  11    3.26    8.68
   0 -11 -11    1.03    5.90
   0 -11 -11    2.90   13.91
   0 -11  11    0.44    4.61
   0 -11  11    5.09    9.60
   0 -11 -12   11.38   19.54
   0  11 -12   44.44   21.26
   0  11  12   45.70   10.19
   0 -11 -12   -0.63   11.53
   0 -11  12   32.39   10.54
   0 -11  12   25.58    9.49
   0  11 -13   -1.92   19.00
   0  11  13    2.35    9.33
   0 -11  13   -0.25    6.19
   0 -11  14    4.10   16.56
   0  12   0 2835.97  787.61
   0  12   0  830.74  483.13
   0  12   0 1297.13  397.82
   0 -12   0  655.18  483.15
   0 -12   0  722.29  396.68
   0  12   1  156.29   93.56
   0  12   1  176.37   57.74
   0  12   1   38.15   44.97
   0 -12  -1  182.52   57.87
   0 -12  -1  181.45   44.44
   0  12  -1   40.60   57.63
   0  12  -1   97.24   45.31
   0  12  -1   60.09   79.63
   0 -12   1   96.18   57.82
   0 -12   1  114.42   44.50
   0  12   2   71.14   50.53
   0  12  -2   98.27   49.09
   0  12   2   51.28   31.87
   0  12   2   92.29   24.84
   0  12   2   73.36   23.88
   0 -12  -2   56.11   32.15
   0 -12  -2   89.70   23.39
   0  12  -2   85.80   32.21
   0  12  -2   45.75   24.59
   0 -12   2   68.09   32.33
   0 -12   2   41.89   23.81
   0  12  -3    7.95    6.96
   0  12   3   18.15    5.25
   0  12   3   20.36    3.72
   0  12   3   11.20    2.24
   0  12   3   42.08    4.96
   0 -12  -3   15.64    5.81
   0 -12  -3   12.00    4.93
   0  12  -3   12.50    6.02
   0  12  -3   11.99    4.20
   0 -12   3   17.45    6.06
   0 -12   3    9.50    5.43
   0  12  -4  376.30  500.18
   0  12   4  396.75  253.75
   0  12   4  436.58  252.28
   0  12   4  945.83  446.97
   0 -12  -4  832.64  309.06
   0 -12  -4  595.49  253.02
   0  12  -4  607.93  309.01
   0  12  -4  258.71  253.99
   0 -12   4  583.05  309.14
   0  12   5    1.41   10.78
   0  12   5    2.51    4.91
   0  12   5    0.26    6.21
   0 -12  -5    1.04    2.13
   0 -12  -5    1.55    6.29
   0  12  -5    0.71    2.62
   0  12  -5    1.80    5.92
   0  12  -5   -1.65    8.04
   0 -12   5    0.52    2.10
   0 -12   5    2.04    7.20
   0  12   6  131.28   49.28
   0  12   6   89.74   47.13
   0  12   6  213.23   88.51
   0 -12  -6  120.63   61.69
   0 -12  -6  100.95   48.27
   0  12  -6  105.67   61.89
   0  12  -6   54.61   49.34
   0  12  -6  350.44   87.24
   0 -12   6  107.08   61.99
   0 -12   6  119.09   48.59
   0  12   7    7.46    5.57
   0  12   7   14.06    1.36
   0 -12  -7   13.16    3.77
   0  12  -7   14.14    8.72
   0 -12   7   17.06    8.16
   0  12   8   10.98    4.89
   0 -12  -8   10.27    3.71
   0  12  -8    1.37   11.64
   0 -12   8   16.08    3.91
   0 -12   8    8.77   11.30
   0  12  -9    8.63   15.20
   0  12   9    1.11    5.15
   0 -12   9   -0.13   15.91
   0  12  10   55.84   18.86
   0 -12 -10   42.18   24.08
   0  12 -10   71.72   33.33
   0 -12  10   57.20   24.09
   0 -12  10   39.54   20.33
   0  12 -11   20.59   15.69
   0  12  11   30.04    8.70
   0 -12 -11   -2.54    6.91
   0 -12  11   30.30   13.95
   0  12 -12   42.60   20.41
   0  12  12   29.15    9.36
   0 -12 -12   -1.84    9.71
   0 -12  12   11.99    6.53
   0 -12  12   15.20   14.50
   0  12 -13    6.06   21.54
   0  12  13   -9.86   20.44
   0 -12  13   -0.38   18.99
   0  13   0   -1.09    2.24
   0  13   0    1.15    6.95
   0  13   0    1.58   10.40
   0 -13   0    2.10    6.62
   0  13   1  255.50  279.05
   0  13   1  408.84  229.14
   0  13   1  470.32  228.52
   0  13   1  343.05  404.73
   0 -13  -1  624.22  279.38
   0 -13  -1  702.48  227.65
   0  13  -1  631.89  279.33
   0  13  -1  233.13  228.77
   0  13  -1 1266.76  402.54
   0 -13   1  622.97  279.43
   0 -13   1 1168.94  228.47
   0  13   2    0.99    5.88
   0  13   2    0.65    2.41
   0  13   2   -0.29    5.94
   0 -13  -2    0.59    1.76
   0 -13  -2    0.44    6.97
   0  13  -2    0.03    1.90
   0  13  -2    1.74    5.31
   0  13  -2    2.28    9.08
   0 -13   2    0.77    2.05
   0 -13   2    0.18    7.55
   0  13   3 1394.30  732.95
   0  13   3  824.68  370.04
   0  13   3  460.27  369.42
   0 -13  -3  856.26  449.59
   0 -13  -3  586.73  368.76
   0  13  -3 1032.73  449.73
   0  13  -3  455.59  370.37
   0  13  -3 1017.79  649.40
   0 -13   3 1009.08  449.97
   0 -13   3  651.49  369.39
   0  13  -4  226.83  228.61
   0  13   4  366.00  115.36
   0  13   4  171.24  114.74
   0  13   4  132.30  204.73
   0 -13  -4  344.38  142.66
   0 -13  -4  337.62  114.78
   0  13  -4  325.42  142.73
   0  13  -4  174.22  116.05
   0 -13   4  315.71  115.30
   0  13   5   10.75   17.40
   0  13  -5   77.25   17.85
   0  13   5   22.16    7.39
   0  13   5   16.02    9.99
   0 -13  -5   48.81   11.02
   0 -13  -5   29.08    6.51
   0  13  -5    4.99   11.15
   0  13  -5    9.13    8.09
   0 -13   5   25.09   11.06
   0 -13   5   28.98    8.53
   0  13   6   10.65    8.34
   0  13   6   14.33    1.49
   0 -13  -6   13.44    5.00
   0 -13  -6   22.52    6.81
   0  13  -6   12.72    6.80
   0  13  -6    7.69    6.22
   0 -13   6   13.27    4.70
   0 -13   6   10.32    6.38
   0  13  -7   99.16   43.03
   0 -13  -7   42.10   26.83
   0 -13   7   60.81   27.07
   0 -13   7   65.51   22.08
   0  13  -8  169.80   46.14
   0  13   8   62.04   21.34
   0 -13  -8   13.43   27.26
   0 -13   8   76.30   27.46
   0 -13   8   67.18   22.86
   0  13   9    4.89    7.94
   0 -13  -9   -0.38    5.39
   0  13  -9    0.38   16.47
   0 -13   9    2.37    4.45
   0 -13   9    4.66   13.46
   0  13  10   -2.31   10.14
   0  13 -10    8.67   19.04
   0 -13  10    5.73    5.01
   0 -13  10    9.91   13.46
   0  13 -11    1.70   18.70
   0  13  11   -1.29    9.36
   0 -13  11    0.57    5.64
   0 -13  11    1.31   14.78
   0  13 -12    1.22   20.79
   0  13  12   -1.15   10.34
   0 -13  12   -0.24    7.54
   0 -13  12    0.99   16.09
   0  13  13    0.89   16.08
   0  13 -13    3.13   21.37
   0 -13  13   -0.98   18.57
   0  14   0   16.39    7.63
   0  14   0   16.89    8.46
   0  14   0   19.76   10.09
   0 -14   0   24.76    8.11
   0 -14   0   15.81    3.98
   0  14   1  127.18  177.14
   0  14  -1  236.98  174.39
   0  14   1  284.99  109.18
   0  14   1  263.50   88.30
   0  14   1  180.92   87.76
   0 -14  -1  248.04  109.37
   0 -14  -1  324.04   86.67
   0  14  -1  225.21  109.25
   0  14  -1  171.04   87.96
   0 -14   1  119.89  109.38
   0 -14   1  420.05   87.46
   0  14   2   77.84   19.03
   0  14   2   40.33   18.21
   0  14   2    2.31   33.87
   0 -14  -2  107.71   25.31
   0 -14  -2   64.17   17.45
   0  14  -2   24.90   25.05
   0  14  -2   32.83   18.56
   0  14  -2   31.02   32.41
   0 -14   2   63.43   18.44
   0  14  -3   29.30   13.84
   0  14   3   25.20    6.44
   0  14   3   22.56    8.03
   0  14   3   18.96   15.35
   0 -14  -3   27.83    9.45
   0 -14  -3   22.97    5.30
   0  14  -3   29.18    9.80
   0  14  -3   11.73    5.93
   0 -14   3   19.70    9.78
   0 -14   3   11.73    9.40
   0  14  -4  116.58  182.94
   0  14   4  240.43   92.63
   0  14   4  163.02   91.94
   0  14   4  216.25  164.60
   0 -14  -4  314.60  114.87
   0 -14  -4  246.14   91.54
   0  14  -4  205.58  114.78
   0  14  -4  113.64   92.75
   0 -14   4  256.93  115.07
   0 -14   4  193.10   91.98
   0  14  -5  318.41  105.25
   0  14   5  115.50   51.68
   0  14   5  159.35   93.20
   0 -14  -5  124.93   65.13
   0 -14  -5   98.89   50.38
   0 -14   5  128.76   65.51
   0 -14   5   43.92   50.81
   0  14  -6   45.47   34.25
   0  14   6   57.26   18.10
   0 -14  -6   46.10   22.31
   0 -14  -6   54.69   17.16
   0 -14   6   46.74   22.55
   0 -14   6   49.96   18.08
   0  14   7    3.76    5.67
   0 -14  -7    4.37    2.10
   0 -14  -7   10.93   10.38
   0  14  -7    0.18   12.28
   0 -14   7    2.13    3.36
   0 -14   7    3.00   10.81
   0  14   8   50.84   21.35
   0 -14  -8   58.02   21.18
   0  14  -8   84.53   38.22
   0 -14   8   46.62   21.99
   0  14  -9  244.53   93.18
   0  14   9  136.78   46.68
   0 -14  -9   13.97   57.56
   0 -14   9  198.01   58.01
   0 -14   9  145.44   46.17
   0  14 -10    4.22   17.12
   0  14  10   12.39    8.19
   0 -14 -10   -1.72    7.38
   0 -14  10   12.75    9.07
   0 -14  10    5.14   14.10
   0  14  11    6.39    8.84
   0  14 -11   12.27   19.16
   0 -14  11    4.84    7.15
   0 -14  11    7.52   14.46
   0  14  12    3.19    9.51
   0  14 -12   31.22   27.34
   0 -14  12    6.30    7.67
   0 -14  12   16.49   13.89
   0  15   0    0.93    2.81
   0  15   0    1.64    8.73
   0  15   0    2.69   11.21
   0 -15   0    1.00    1.92
   0 -15   0    0.36    7.71
   0  15   1  448.12  102.12
   0  15   1   39.58  100.57
   0  15   1  126.19   62.26
   0  15   1  220.98   49.65
   0  15   1   84.13   49.29
   0 -15  -1  176.10   62.54
   0 -15  -1  160.42   47.50
   0  15  -1   48.03   62.17
   0  15  -1   18.82   48.73
   0  15  -1  180.01   86.70
   0 -15   1  142.97   62.67
   0 -15   1   84.51   47.37
   0  15   2   28.62    9.49
   0  15   2   34.65   11.98
   0  15   2    3.18   19.74
   0 -15  -2   79.14   15.73
   0 -15  -2   59.85   10.26
   0  15  -2   51.01   15.72
   0  15  -2   16.16   11.24
   0  15  -2    5.12   18.31
   0 -15   2    1.59   15.39
   0 -15   2   51.53   11.66
   0  15   3  201.72   44.56
   0  15   3   81.18   80.15
   0 -15  -3   80.78   56.41
   0 -15  -3  139.60   42.91
   0  15  -3  115.70   56.51
   0  15  -3   73.65   44.38
   0  15  -3  101.03   77.66
   0 -15   3  141.60   56.86
   0 -15   3  130.26   43.91
   0  15   4    1.31    6.14
   0  15   4    3.33   12.23
   0 -15  -4   -0.05    1.88
   0 -15  -4    0.46    7.26
   0  15  -4    5.64   10.59
   0 -15   4    0.34    1.79
   0 -15   4    2.45    8.49
   0  15  -5   81.26   40.40
   0  15   5   47.23   19.48
   0 -15  -5   40.90   18.18
   0 -15   5   54.17   24.30
   0 -15   5   28.91   16.98
   0  15  -6    5.25   10.97
   0  15   6    6.95    8.30
   0 -15  -6    4.63    3.26
   0 -15  -6    3.81   10.31
   0 -15   6    8.06    3.11
   0 -15   6    3.72   10.72
   0  15   7    2.10    7.67
   0 -15  -7    2.38    3.82
   0 -15  -7   -2.21   11.87
   0  15  -7    1.94   13.58
   0 -15   7    1.82   11.68
   0  15   8    5.90    7.26
   0 -15  -8   12.99   11.06
   0  15  -8   18.33    8.73
   0 -15   8   16.37    5.78
   0 -15   8    7.42   10.85
   0  15   9    4.54    8.58
   0 -15  -9    1.29    5.69
   0  15  -9   -1.54   16.95
   0 -15   9   -1.46   12.55
   0  15  10   80.80   13.97
   0 -15 -10    1.13   16.46
   0  15 -10   51.64   26.13
   0 -15  10   86.67   16.14
   0  15 -11    7.58   19.52
   0  15  11    1.84   12.32
   0 -15 -11   -0.35    8.39
   0 -15  11    0.07    8.00
   0 -15  11    2.93   15.24
   0  15 -12    5.21   23.36
   0  15  12   31.67   11.39
   0 -15  12   23.02   17.17
   0  16   0 1759.98  507.20
   0  16   0   14.56  507.91
   0 -16   0  690.47  311.75
   0 -16   0  787.32  253.31
   0  16  -1   80.54   34.17
   0  16   1   65.09   16.79
   0  16   1  199.46   32.69
   0  16   1   20.45   32.16
   0 -16  -1   22.15   22.30
   0 -16  -1   63.87   15.16
   0 -16   1   47.81   22.49
   0 -16   1   63.73   14.80
   0  16   2  369.84  191.65
   0  16   2  291.52  338.83
   0 -16  -2  407.69  234.82
   0 -16  -2  430.45  189.72
   0  16  -2  526.97  336.72
   0 -16   2  600.33  235.21
   0 -16   2  418.82  190.31
   0  16   3   51.16   10.42
   0 -16  -3   38.71    4.82
   0  16  -3   16.91   15.67
   0 -16   3   24.13   13.25
   0 -16   3   39.70   10.55
   0  16  -4    4.01   16.08
   0  16   4   24.02   10.26
   0 -16  -4    8.06    5.61
   0 -16  -4   21.29   10.91
   0 -16   4   17.94    5.86
   0 -16   4   11.01    2.16
   0  16   5    1.63   10.06
   0 -16  -5    8.10    3.43
   0 -16  -5    7.53   14.35
   0  16  -5    3.37   19.71
   0 -16   5    5.34    2.92
   0 -16   5    2.19    7.03
   0  16  -6   60.77  109.19
   0  16   6  147.08   55.88
   0 -16  -6  121.81   69.61
   0 -16  -6  162.70   54.24
   0 -16   6  178.33   69.89
   0 -16   6   92.49   54.12
   0  16   7   64.08   17.24
   0 -16  -7   47.69   17.08
   0  16  -7   18.26   28.15
   0 -16   7   47.75   17.78
   0  16  -8   11.86   14.11
   0  16   8    2.67    6.38
   0 -16  -8    2.28    4.77
   0 -16  -8    2.92   13.39
   0 -16   8    5.80    6.38
   0 -16   8    1.13   12.32
   0  16  -9   -1.96   17.86
   0  16   9   -0.32    8.38
   0 -16  -9   -1.50    6.08
   0 -16   9   -0.50    9.45
   0 -16   9    6.08   13.52
   0  16  10   13.30    8.53
   0  16 -10   16.18   20.79
   0 -16  10   14.94   10.14
   0 -16  10   11.70   12.48
   0  16 -11    7.15   26.53
   0  16  11    2.01   10.33
   0 -16  11    3.33    6.52
   0 -16  11    9.06   17.53
   0  17   0   -1.33   14.91
   0 -17   0    0.38    3.81
   0 -17   0   -0.62   15.01
   0  17   1  156.01   68.49
   0  17   1  338.05  118.96
   0 -17  -1  144.33   85.52
   0 -17  -1  225.29   66.82
   0  17  -1  106.96  118.49
   0 -17   1  179.52   85.57
   0 -17   1  214.80   66.14
   0  17   2  275.74   96.97
   0  17   2  135.33   47.24
   0 -17  -2  117.06   60.32
   0 -17  -2  151.63   46.83
   0  17  -2   97.48   83.56
   0 -17   2  110.59   60.73
   0 -17   2  132.26   46.11
   0  17   3  258.63  108.95
   0 -17  -3  265.06  135.26
   0 -17  -3  262.30  107.83
   0  17  -3  281.07  192.27
   0 -17   3  278.06  135.61
   0 -17   3  269.53  108.07
   0  17   4   55.72   15.22
   0 -17  -4   55.39   16.91
   0 -17  -4   89.57   15.27
   0  17  -4   75.36   27.25
   0 -17   4   -0.06   16.48
   0 -17   4   56.93   13.02
   0  17  -5  547.86  254.10
   0  17   5  375.71  127.11
   0 -17  -5  347.30  156.32
   0 -17  -5  323.96  125.12
   0 -17   5  270.40  156.61
   0 -17   5   65.19  125.24
   0  17   6  119.46   41.77
   0 -17  -6   97.05   52.29
   0 -17  -6  145.20   40.35
   0  17  -6   71.80   72.11
   0 -17   6  123.50   52.62
   0 -17   6   70.19   39.70
   0  17  -7    3.73   11.27
   0  17   7   16.74    7.65
   0 -17  -7   13.09   13.06
   0 -17   7   11.05    6.04
   0 -17   7    7.17    7.28
   0  17   8    8.49    6.13
   0 -17  -8   -0.23    4.90
   0 -17  -8   13.70   14.50
   0  17  -8   22.09   11.26
   0 -17   8    8.48    5.56
   0 -17   8   14.86   10.78
   0  17  -9   -1.15   17.71
   0  17   9    3.25    8.67
   0 -17  -9   -0.79    6.11
   0  17  10   -0.11   10.30
   0 -17 -10   -0.63    6.90
   0  17 -10    1.00   24.18
   0  17  11   38.59   19.91
   0  17 -11   82.47   40.53
   0  18   0   28.54   16.95
   0  18   0   47.04   27.97
   0 -18   0   59.57   19.03
   0  18  -1  513.74  141.77
   0  18   1  302.36   70.17
   0  18   1  154.93  120.96
   0 -18  -1  225.03   87.23
   0 -18  -1  313.02   68.47
   0 -18   1   24.66   87.01
   0 -18   1  309.59   67.57
   0  18  -2   11.34   45.76
   0  18   2   31.55   42.25
   0 -18  -2   86.81   30.75
   0 -18  -2   56.14   27.38
   0 -18   2   57.10   30.56
   0 -18   2   64.53   22.25
   0  18   3   41.00   17.37
   0 -18  -3   54.50   23.75
   0 -18  -3   67.25   20.59
   0  18  -3   93.66   35.68
   0 -18   3   41.97   23.97
   0 -18   3   43.24   17.36
   0  18   4  578.11  301.12
   0 -18  -4  475.21  367.23
   0 -18  -4  530.04  299.21
   0  18  -4 1261.77  530.23
   0 -18   4  888.50  367.81
   0 -18   4  666.18  299.97
   0  18   5    6.14   10.93
   0 -18  -5   32.64    7.64
   0 -18  -5   21.49   13.02
   0  18  -5   12.03   20.94
   0 -18   5    8.60    7.22
   0 -18   5   15.48    8.54
   0  18  -6   11.67   12.37
   0  18   6   12.40    9.80
   0 -18  -6   14.49    6.01
   0 -18  -6   18.58   13.53
   0 -18   6   14.67    5.90
   0 -18   6    8.31    9.99
   0  18  -7  124.90   81.11
   0  18   7  109.70   40.48
   0 -18  -7  118.75   51.06
   0 -18  -7   66.88   38.39
   0 -18   7   42.10   38.10
   0  18   8    6.32    8.73
   0 -18  -8    2.02    6.55
   0 -18  -8   14.69   16.66
   0  18  -8    4.90   15.45
   0 -18   8    6.97    5.76
   0 -18   8    6.01    9.05
   0  18   9   16.55    8.12
   0 -18  -9    1.48    9.10
   0  18  -9   15.97   17.53
   0 -18   9   44.69   14.58
   0 -18   9   11.36    7.93
   0  18  10   10.33   13.63
   0  18 -10   -5.01   22.06
   0 -18  10    0.20   13.87
   0 -18  10   10.43   17.69
   0  19   0    1.39   14.76
   0  19   0   -1.64   22.18
   0 -19   0    0.18    3.84
   0 -19   0    3.26   25.45
   0  19   1   48.13   22.52
   0  19   1    3.80   32.99
   0 -19  -1   48.26   22.91
   0 -19  -1   55.59   21.71
   0  19  -1   70.04   32.46
   0 -19   1   50.99   23.02
   0 -19   1   55.34   17.44
   0  19   2    6.88   22.47
   0  19   2   40.21   11.00
   0 -19  -2   28.26   13.78
   0 -19  -2   44.69   17.89
   0  19  -2   13.97   23.02
   0 -19   2   34.10   13.92
   0 -19   2   40.80   13.67
   0  19   3    4.08    8.82
   0  19   3    3.07   26.86
   0 -19  -3    7.76    3.67
   0 -19  -3   11.80   17.41
   0  19  -3    8.79   20.21
   0 -19   3    5.46    3.30
   0 -19   3   11.65   12.91
   0  19   4  132.10   44.07
   0 -19  -4  109.57   55.45
   0 -19  -4   90.07   41.95
   0  19  -4  170.86   78.59
   0 -19   4   98.38   55.78
   0 -19   4  170.49   42.56
   0  19   5   11.97   11.27
   0 -19  -5   10.40    6.37
   0 -19  -5   20.22   18.93
   0  19  -5   14.53   21.26
   0 -19   5   12.49    5.30
   0 -19   5   12.19   10.44
   0  19   6   11.79   13.03
   0 -19  -6    7.82    5.18
   0 -19  -6    8.98   15.61
   0  19  -6   14.92   13.92
   0 -19   6    8.42    4.37
   0 -19   6    3.69    9.81
   0  19   7   26.80    9.72
   0 -19  -7   -0.25    9.79
   0 -19  -7   30.21   15.91
   0  19  -7   22.01   15.48
   0 -19   7   38.46    9.35
   0 -19   7   30.26    9.20
   0  19   8    0.72    8.28
   0 -19  -8    0.08    6.20
   0 -19  -8    4.22   19.20
   0  19  -8    0.81   14.73
   0 -19   8   -4.07   11.07
   0  19   9   33.46   11.91
   0 -19  -9    2.63    9.10
   0  19  -9   61.12   21.64
   0 -19   9   32.09   16.22
   0  20   0    0.49   15.69
   0  20   0    2.28   22.69
   0 -20   0    1.41    3.80
   0 -20   0   -6.42   22.18
   0  20   1    3.73   20.25
   0  20  -1    2.77   18.41
   0  20   1   -6.07   13.57
   0 -20  -1    3.81    3.94
   0 -20  -1    2.71   21.62
   0  20  -1  -10.20   16.03
   0 -20   1    0.95    3.59
   0 -20   1    5.38   22.60
   0  20  -2   16.34   19.45
   0  20   2   13.15    9.25
   0  20   2   12.00   24.28
   0 -20  -2    8.39    5.86
   0 -20  -2   13.53   19.56
   0 -20   2   13.61    5.18
   0 -20   2   21.34   15.71
   0  20   3   34.06   15.78
   0  20   3   37.45   32.06
   0 -20  -3   34.50   18.73
   0 -20  -3   19.21   18.69
   0  20  -3   96.98   32.23
   0 -20   3   41.59   18.93
   0 -20   3   28.63   15.81
   0  20   4   67.95   23.66
   0  20   4   -2.88   40.25
   0 -20  -4   77.08   28.84
   0 -20  -4   70.71   23.20
   0  20  -4   18.83   41.14
   0 -20   4   56.08   28.86
   0 -20   4   67.89   21.44
   0  20   5    1.55   12.81
   0 -20  -5    0.90    3.98
   0 -20  -5   -1.44   17.81
   0  20  -5   -0.52   22.36
   0 -20   5    3.73    3.88
   0 -20   5    1.14   13.60
   0  20   6   28.77   13.76
   0 -20  -6   49.23   15.01
   0 -20  -6   42.29   17.89
   0  20  -6   17.18   20.18
   0 -20   6   19.23   14.25
   0 -20   6   33.38   12.98
   0  20  -7    4.96   15.98
   0  20   7    0.22   10.15
   0 -20  -7   -0.57    6.25
   0 -20  -7  -10.91   20.31
   0 -20   7   -0.20   15.84
   0  20   8   26.59   27.50
   0 -20  -8   62.28   31.51
   0  20  -8   37.89   43.62
   0 -20   8  127.55   34.56
   0 -20   8   34.62   28.14
   0  20  -9   -0.77   19.49
   0 -20   9   -2.81   19.58
   0  21   0   -1.28   17.44
   0  21   0    5.87   28.81
   0 -21   0   -0.11    3.72
   0 -21   0   10.84   24.92
   0  21  -1   -1.64   28.87
   0  21   1   -1.85   14.54
   0 -21  -1    0.40    4.09
   0 -21  -1   -5.25   29.58
   0  21  -1    8.06   17.26
   0 -21   1    0.80    4.75
   0 -21   1    1.12   25.90
   0  21   2   -0.04   22.42
   0  21   2    3.89   11.31
   0 -21  -2   -0.43   22.38
   0  21  -2    2.94   22.77
   0 -21   2    3.08    3.37
   0  21   3   -0.04   30.78
   0  21  -3   -1.64   20.77
   0  21   3    5.46   16.04
   0 -21  -3    0.80    5.33
   0 -21  -3   10.81   19.91
   0 -21   3   -1.27    3.88
   0 -21   3    0.16   19.57
   0  21   4   11.23   14.49
   0  21   4  -11.53   37.10
   0 -21  -4    7.58   18.50
   0  21  -4    7.55   22.80
   0 -21   4    9.49    4.15
   0 -21   4    8.52   20.94
   0  21   5   -0.98   13.47
   0  21   5   -7.34   47.56
   0 -21  -5   -0.48    4.60
   0 -21  -5    4.83   20.40
   0  21  -5    1.14   20.25
   0 -21   5    1.26    4.52
   0 -21   5   -2.32   16.51
   0  21   6   24.97   13.61
   0 -21  -6   -1.98   13.00
   0 -21  -6   68.64   21.09
   0  21  -6   36.31   20.25
   0 -21   6   62.21   13.56
   0 -21   6   30.43   13.90
   0  21  -7    4.20   13.44
   0  21   7   55.88   13.58
   0 -21  -7    1.10    6.57
   0 -21  -7   33.70   26.49
   0 -21   7    1.73   12.25
   0 -21   7   59.52   23.40
   0  21  -8   -0.43   17.15
   0 -21   8    1.20   23.06
   0  22   0   48.98   18.33
   0  22   0   -1.02   28.02
   0 -22   0   21.53    9.76
   0 -22   0   26.65   25.40
   0  22   1    3.43   12.81
   0  22   1    3.03   32.75
   0 -22  -1   -0.20    3.94
   0 -22  -1    4.86   26.27
   0  22  -1    1.27   18.54
   0  22  -1    3.19   32.57
   0 -22   1    1.42    3.79
   0 -22   1   -1.01   28.73
   0  22  -2   -0.05   20.87
   0  22   2    4.06   12.86
   0  22   2    0.58   25.94
   0 -22  -2   16.13   25.47
   0  22  -2    2.74   19.15
   0 -22   2    0.90    3.62
   0 -22   2   -6.37   29.64
   0  22   3   14.95   15.87
   0  22   3    2.10   28.85
   0 -22  -3    9.09   20.51
   0  22  -3   16.83   21.30
   0 -22   3   13.96    5.97
   0 -22   3   24.26   20.54
   0  22   4    8.07   36.39
   0  22  -4  151.50   42.71
   0  22   4   26.38   19.28
   0 -22  -4   33.44   20.43
   0 -22  -4   15.85   21.54
   0 -22   4   39.85   20.52
   0 -22   4   56.63   20.37
   0  22   5   18.88   16.83
   0 -22  -5   33.00   19.08
   0 -22  -5   60.91   21.97
   0  22  -5   76.62   28.31
   0 -22   5   43.46   19.66
   0 -22   5   49.24   27.46
   0  22   6   18.37   33.55
   0 -22  -6   17.37   39.63
   0  22  -6  146.20   61.09
   0 -22   6  101.99   43.55
   0 -22   6  107.01   38.80
   0  23   0   -0.79    9.66
   0  23   0   11.56   37.38
   0 -23   0   -0.52    3.99
   0 -23   0   -2.26   30.78
   0  23   1    3.93   14.33
   0  23   1    0.91   34.98
   0 -23  -1   -0.77    4.40
   0 -23  -1   -8.40   29.59
   0  23  -1    3.13   21.31
   0  23  -1   -5.74   35.50
   0 -23   1    1.18    4.25
   0 -23   1   -3.71   32.85
   0  23   2    5.09   11.81
   0  23   2   -0.47   26.42
   0 -23  -2    1.97   10.51
   0 -23  -2   40.65   27.09
   0  23  -2   33.08   20.00
   0  23  -2    1.14   22.61
   0 -23   2   49.77   13.04
   0 -23   2   23.68   31.31
   0  23  -3    0.70   21.88
   0  23   3    7.92   20.32
   0  23   3    5.61   26.79
   0 -23  -3   38.03   28.49
   0 -23   3   24.13    9.49
   0 -23   3    3.82   44.29
   0  23   4    9.80   14.96
   0 -23  -4   23.93   13.23
   0 -23  -4   -2.70   21.20
   0  23  -4    3.86   22.68
   0 -23   4   41.94   13.56
   0 -23   4   36.12   34.06
   0  23  -5    5.32   13.71
   0  23   5    8.51   17.89
   0 -23  -5    0.38   26.00
   0 -23   5   21.58    9.07
   0 -23   5   -9.73   32.90
   0 -24   0   17.13    9.43
   0 -24   0   18.67   44.04
   0  24   1   12.21   17.22
   0 -24  -1    7.27    8.82
   0 -24  -1   21.20   34.54
   0  24  -1    3.04   29.30
   0 -24   1   10.98    7.12
   0 -24   1   10.80   37.26
   0 -24  -2    0.41    8.00
   0 -24  -2    9.38   27.43
   0  24  -2    8.44   29.86
   0 -24   2    2.49    6.78
   0 -24   2   -6.99   41.24
   0 -24   3   10.68    7.12
   1   0   0   -1.01    2.75
  -1   0   0    0.77    1.52
  -1   0   0   -0.85    2.77
   1   0   1   34.04  238.99
  -1   0  -1  254.74  239.46
   1   0   1  397.69  120.51
  -1   0  -1  426.35  120.70
  -1   0  -2   -0.48    4.09
   1   0   2    0.84    1.18
   1   0   2    2.89    2.61
  -1   0  -3 1614.00  665.36
   1   0   3  725.77  407.59
   1   0   3  449.30  336.75
   1   0   3 1071.81  590.34
  -1   0  -3  562.88  336.71
   1   0   4    0.78    5.46
  -1   0  -4    0.63    6.27
   1   0   4    0.49    0.35
   1   0   4    0.51    2.54
  -1   0  -4    0.53    0.27
  -1   0  -4    0.37    2.81
   1   0   5  195.82   81.46
   1   0   5  141.17   41.66
  -1   0  -5   90.64   41.50
  -1   0  -5   39.91   73.18
  -1   0  -6   -2.59    7.49
   1   0   6   -0.09    3.24
   1   0   6    0.38    5.52
  -1   0  -6    0.86    0.87
  -1   0  -6    0.59    3.55
   1   0   7   73.43   34.84
   1   0   7  103.55   57.52
  -1   0  -7   81.68   44.26
  -1   0  -7  118.01   34.76
  -1   0  -7  106.73   61.63
   1   0   8   -1.67    7.17
   1   0   8   -0.46    4.48
  -1   0  -8    0.65    4.05
  -1   0  -8   -1.60    6.45
   1   0   9   37.01   30.29
   1   0   9   64.64   16.08
   1   0   9   22.94   14.23
  -1   0  -9   58.88   21.41
  -1   0  -9   40.74   15.90
  -1   0  -9   14.30   28.21
  -1   0 -10    0.90    7.93
   1   0  10    2.03    6.70
  -1   0 -10   -2.25    3.61
  -1   0 -11    8.77   10.01
   1   0  11    5.91    6.99
  -1   0 -11    3.36    3.25
   1   0  12   -2.40    8.71
  -1   0 -12    0.40   10.30
   1   0  13   98.03   33.93
  -1   0 -13   79.51   60.16
  -1   0 -14    3.45   17.90
   1   0  15    5.23   11.49
  -1   0 -15    7.48   18.19
  -1  -1   0   53.58   28.53
   1   1   0   47.64   18.52
   1   1   0   21.16   23.87
  -1  -1   0   27.63   18.58
  -1   1   0   32.98   22.96
   1  -1   0   92.34   11.19
   1  -1   0   36.39   22.25
  -1  -1  -2 1076.60 1300.30
  -1   1  -2 1364.19 1299.92
   1  -1   2 2151.40  658.59
  -1   1  -3  286.20  933.20
   1   1   3 1261.67  473.07
   1   1   3 1016.41  829.76
  -1  -1  -3 1547.86  473.06
  -1  -1  -3 1208.99  830.31
  -1   1  -3  820.52  572.63
  -1   1  -3 1895.58  473.17
   1  -1   3 1309.10  472.94
   1  -1   3  727.89  828.30
   1  -1   4  399.89  205.08
   1   1   4  283.33  104.28
   1   1   4  166.54  182.47
  -1  -1  -4  283.13  104.23
  -1  -1  -4   80.30  183.41
  -1   1  -4  306.51  127.94
  -1   1  -4  215.80  104.28
  -1   1  -4  209.88  183.00
   1  -1   4  274.76  127.89
   1  -1   4  272.06  104.50
  -1  -1  -5  400.72  117.60
   1  -1   5  155.94  114.52
   1   1   5   60.45   58.37
   1   1   5  425.80  101.13
  -1  -1  -5  153.80   58.59
  -1   1  -5  120.68   72.72
  -1   1  -5  153.63   58.63
  -1   1  -5   38.20  102.82
   1  -1   5  103.11   72.72
   1  -1   5  175.41   58.59
   1   1   6   29.83    7.53
   1   1   6   21.96   11.03
  -1  -1  -6   27.49   10.45
  -1  -1  -6   22.98    6.74
  -1  -1  -6    7.13   12.63
  -1   1  -6   24.35   10.43
  -1   1  -6   25.73    7.03
  -1   1  -6   28.40   12.99
   1  -1   6   31.53    9.96
   1  -1   6   25.66    7.02
   1  -1   6   13.01    9.42
  -1   1  -7   40.78   20.59
   1   1   7   26.25   10.11
   1   1   7   41.60   16.05
  -1  -1  -7   29.66    9.61
  -1  -1  -7   35.94   18.00
  -1   1  -7   24.26   13.83
  -1   1  -7   22.46   10.14
   1  -1   7   39.73   12.95
   1  -1   7   37.99   10.14
   1  -1   7   30.04   11.04
   1   1   8    1.30    4.76
  -1  -1  -8    1.15    4.31
  -1   1  -8    3.20    7.25
   1  -1   8    3.61    6.79
   1   1   8    1.27    3.03
   1   1   8    1.63    3.71
  -1  -1  -8    2.88    0.74
  -1  -1  -8    1.80    2.91
  -1   1  -8    3.34    0.78
  -1   1  -8   -0.20    3.42
   1  -1   8    5.40    4.80
   1   1   9   46.74  243.81
   1   1   9  342.81  124.45
  -1  -1  -9  348.50  124.59
  -1  -1  -9  340.76  219.49
  -1   1  -9  307.37  152.66
  -1   1  -9  211.22  124.50
  -1   1  -9  402.54  219.27
   1  -1   9  411.60  124.67
   1  -1   9  139.46  216.83
   1   1  10   76.02   26.08
  -1  -1 -10   62.41   34.01
  -1  -1 -10   31.79   46.54
  -1   1 -10   72.21   33.92
  -1   1 -10   72.86   46.45
   1  -1  10  124.87   26.67
  -1   1 -11    2.08    8.55
   1   1  11    5.95    7.47
  -1  -1 -11    1.52    2.71
  -1  -1 -11    4.38    9.98
  -1   1 -11    1.03    4.21
   1  -1  11    5.15    7.41
  -1  -1 -12    1.96   11.96
   1   1  12   -1.29    8.49
  -1   1 -12    0.35    9.39
   1  -1  12    1.06    8.98
   1   1  13  111.64   45.12
  -1  -1 -13  147.42   56.39
  -1  -1 -13  128.89   80.55
  -1   1 -13   54.88   79.82
   1  -1  13  122.61   44.67
  -1   1 -14  196.46  120.37
   1   1  14  115.83   59.25
  -1  -1 -14  134.17  104.14
   1  -1  14  156.50   59.50
  -1  -1 -15    3.60   17.84
  -1   1 -15   -2.66   15.69
   1   1  15    1.38   11.90
   1  -1  15   -2.00   12.68
   1   2   0 1695.51 1005.94
  -1   2   0 1861.11  571.45
  -1   2   0  554.66 1002.76
   1  -2   0 1443.29  571.27
   1  -2   0  823.88 1002.23
  -1   2  -1  698.13  450.33
   1   2   1  482.01  228.40
   1   2   1  410.07  227.77
   1   2   1  772.87  401.18
  -1  -2  -1  490.55  228.29
  -1  -2  -1  375.56  228.60
  -1  -2  -1  199.75  401.38
  -1   2  -1  666.62  277.55
  -1   2  -1  623.62  227.97
   1  -2   1  555.08  277.52
   1  -2   1  804.86  227.60
   1  -2   1  540.39  398.60
   1   2   2 2360.80 1019.85
   1   2   2 2442.40 1788.77
   1  -2   2 2552.91 1786.53
   1   2   3 1207.18  455.75
  -1  -2  -3   42.41  455.13
  -1   2  -3  168.91  454.30
   1   2   3  666.63  230.48
   1   2   3  336.04  230.53
  -1  -2  -3  777.80  279.05
  -1  -2  -3  452.76  230.37
  -1   2  -3  658.99  279.94
  -1   2  -3  447.83  230.83
   1  -2   3  494.67  230.18
   1  -2   3  649.75  402.72
   1   2   4  516.67  391.87
  -1  -2  -4  761.47  392.48
  -1   2  -4  531.79  391.51
   1   2   4  341.61  198.76
  -1  -2  -4  432.79  241.31
  -1  -2  -4  403.35  198.39
  -1   2  -4  434.12  241.35
  -1   2  -4  347.87  198.42
   1  -2   4 1059.14  347.12
   1   2   5 1956.40 1149.14
  -1   2  -5  702.42 1148.90
   1  -2   5 3636.43 1148.93
   1   2   5 1582.95  582.80
  -1  -2  -5 1302.93  705.34
  -1  -2  -5  439.49 1022.33
  -1   2  -5 1415.12  582.60
   1  -2   5 1421.24  705.25
  -1   2  -6  247.90  165.28
   1   2   6  208.43   83.88
   1   2   6  185.05   83.49
   1   2   6   51.56  145.50
  -1  -2  -6  214.72   83.64
  -1   2  -6  302.08   83.70
   1  -2   6  192.32  103.04
   1  -2   6  263.79   83.70
   1  -2   6  165.41  145.15
   1   2   7 1148.31  163.22
   1   2   7  288.35  162.26
   1   2   7   83.72  283.52
  -1  -2  -7  414.85  198.46
  -1  -2  -7  353.50  162.70
  -1  -2  -7  103.11  285.71
  -1   2  -7  393.56  198.36
  -1   2  -7  320.69  162.54
  -1   2  -7  107.37  285.18
   1  -2   7  422.67  198.26
   1  -2   7  462.03  162.66
   1  -2   7  291.19  283.76
   1  -2   8   49.22   74.90
   1   2   8   85.65   38.94
   1   2   8   93.72   38.03
   1   2   8  145.18   67.45
  -1  -2  -8  102.08   49.06
  -1  -2  -8   93.49   39.07
  -1  -2  -8  120.95   69.20
  -1   2  -8   98.14   49.16
  -1   2  -8   83.87   38.79
  -1   2  -8   62.20   68.54
   1  -2   8  136.73   48.82
   1  -2   8   82.99   38.92
  -1   2  -9   86.50   38.09
   1  -2   9   52.75   34.79
   1   2   9   78.26   18.35
   1   2   9   32.57   17.05
   1   2   9   17.96   29.98
  -1  -2  -9   50.32   18.47
  -1  -2  -9   63.99   33.07
  -1   2  -9   50.51   24.17
  -1   2  -9   31.50   18.19
   1  -2   9   47.40   18.46
  -1   2 -10   -0.26    4.22
   1   2  10    4.53    4.16
  -1  -2 -10    1.28    6.57
  -1   2 -10    3.42    2.92
   1  -2  10    4.43    5.80
  -1   2 -11    6.77   10.09
   1   2  11    2.94    7.42
  -1  -2 -11    3.04    3.20
  -1  -2 -11    3.47   11.32
  -1   2 -11    0.37    3.83
   1  -2  11    4.22    6.02
  -1   2 -12    5.80   11.07
   1   2  12   19.40    7.85
  -1  -2 -12   13.64   12.38
   1  -2  12   23.43    9.31
  -1   2 -13   24.82   13.73
   1   2  13   16.23    8.65
  -1  -2 -13    8.81   12.91
   1  -2  13   15.67   10.06
  -1  -2 -14   16.39   15.73
  -1   2 -14    8.01   11.70
   1  -2  14   14.20   10.83
   1   2  15   61.11   24.01
  -1   2 -15   59.59   42.10
   1  -2  15   66.78   25.82
   1   3   0  119.64  143.66
   1   3   0  202.01  207.66
  -1  -3   0  162.83  143.76
  -1  -3   0  358.65  115.90
  -1   3   0  466.78  143.62
  -1   3   0  499.54  203.73
   1  -3   0  317.10  143.70
   1  -3   0  395.56  115.97
   1  -3   0  454.00  205.47
   1   3   1   34.94   29.04
   1   3   1   35.57   13.69
   1   3   1   33.50   11.83
  -1  -3  -1   29.60   18.69
  -1  -3  -1   25.14   13.29
  -1  -3  -1  106.31   26.19
  -1   3  -1   39.03   18.92
  -1   3  -1   28.12   13.05
  -1   3  -1   51.71   21.97
   1  -3   1   29.13   18.95
   1  -3   1   75.56   13.03
   1  -3   1   56.12   21.82
   1   3   2  707.92 1140.24
  -1  -3  -2 1051.59 1140.64
   1   3   2 1381.46  577.90
   1   3   2 1234.54  577.11
  -1  -3  -2 2624.34  577.55
  -1  -3  -2  961.59  578.10
  -1   3  -2 1418.71  698.87
  -1   3  -2 1166.03  577.53
  -1   3  -2 2196.51 1012.15
   1  -3   2 1657.86  577.44
   1  -3   2  680.08 1011.08
   1   3   3 3037.23 1353.80
   1  -3   3 1281.14 1350.66
   1   3   3 1709.34  686.11
   1   3   3 1340.87  685.49
  -1  -3  -3 1565.41  829.18
  -1  -3  -3 1781.12  685.62
  -1  -3  -3 2276.42 1203.43
  -1   3  -3 1409.13  685.76
  -1   3  -3  974.20 1201.57
   1  -3   3 1550.23  829.60
   1  -3   3 1218.62  685.43
   1   3   4  319.53  392.30
  -1  -3  -4  516.17  392.82
   1   3   4  403.26  198.78
  -1  -3  -4  352.63  241.64
  -1  -3  -4  596.32  240.90
  -1  -3  -4  586.90  198.69
  -1   3  -4  500.42  241.77
  -1   3  -4  474.52  198.88
  -1   3  -4  454.50  347.99
   1  -3   4  435.21  242.14
   1  -3   4  409.29  198.50
   1  -3   4 1100.74  347.49
   1   3   5  363.98  335.71
  -1   3  -5  155.39  334.72
   1   3   5  418.44  170.09
   1   3   5  339.28  169.77
  -1  -3  -5  269.94  207.06
  -1  -3  -5  523.84  207.29
  -1  -3  -5  448.25  170.16
  -1  -3  -5  606.22  299.27
  -1   3  -5  451.05  207.35
  -1   3  -5  367.58  170.14
   1  -3   5  519.69  170.15
   1  -3   5  222.86  296.65
   1   3   6  451.28  518.48
   1  -3   6  268.82  516.80
   1   3   6  627.50  263.17
   1   3   6  498.62  262.84
  -1  -3  -6  492.07  319.76
  -1  -3  -6  695.52  263.12
  -1  -3  -6 2365.84  462.03
  -1   3  -6  639.21  263.18
  -1   3  -6  570.26  461.42
   1  -3   6  556.35  319.87
   1  -3   6  540.68  262.95
   1   3   7  690.31  179.94
  -1  -3  -7  142.10  178.95
   1  -3   7  211.66  176.85
   1   3   7  136.02   90.26
   1   3   7  155.36   89.55
  -1  -3  -7  205.47  111.33
  -1  -3  -7  192.32   90.31
  -1   3  -7  221.22  111.06
  -1   3  -7  249.43   90.44
  -1   3  -7  436.43  158.94
   1  -3   7  172.13  111.22
   1  -3   7  248.29   90.15
   1   3   8    2.67    8.50
   1  -3   8    0.13    8.40
   1   3   8   -0.18    4.84
   1   3   8    0.00    3.76
  -1  -3  -8    0.84    4.68
  -1  -3  -8    1.30    6.16
  -1   3  -8    1.51    2.31
  -1   3  -8    2.32    4.17
  -1   3  -8    3.27    7.72
   1  -3   8    0.68    1.01
   1  -3   8    0.23    4.08
  -1  -3  -9  160.84   52.26
  -1   3  -9   60.72   50.17
   1   3   9   73.92   25.04
   1   3   9   64.26   23.71
   1   3   9  102.66   43.00
  -1  -3  -9   10.88   31.44
  -1  -3  -9   78.83   32.16
  -1  -3  -9   65.32   25.40
  -1   3  -9   68.07   32.30
  -1   3  -9   43.14   24.80
   1  -3   9   73.42   32.08
   1  -3   9   64.13   25.07
   1  -3   9   68.41   43.45
  -1   3 -10   53.54   13.72
[truncated: 1,752,486 more chars]
