# Supplementary material for: Three-component reaction between isatoic anhydride, amine and meth­yl-subs­tituted furyl­acryl­alde­hydes: crystal structures of 3-benzyl-2-[(E)-2-(5-methylfuran-2-yl)vin­yl]-2,3-di­hydro­quinazolin-4(1H)-one, 3-benzyl-2-[(E)-2-(furan-2-yl)-1-methyl­vin­yl]-2,3-di­hydro­quinazolin-4(1H)-one and 3-(furan-2-ylmeth­yl)-2-[(E)-2-(furan-2-yl)-1-methyl­vin­yl]-2,3-di­hydro­quinazolin-4(1H)-one
Source: Acta Crystallogr E Crystallogr Commun. 2018 Jul 13;74(Pt 8):1101–6. doi: 10.1107/S2056989018009982 (PMC6072988; doi:10.1107/S2056989018009982)
Supplement: Supplementary file 2 [file e-74-01101-Isup2.hkl]

data_I                                                                          
_shelx_title ' I in P2(1)/n'                                                    
_shelx_refln_list_code          4                                               
_shelx_F_calc_maximum      128.67                                               
_exptl_crystal_F_000       728.00                                               
_reflns_d_resolution_high  0.7806                                               
                                                                                
loop_                                                                           
 _space_group_symop_operation_xyz                                               
 'x, y, z'                                                                      
 '-x+1/2, y+1/2, -z+1/2'                                                        
 '-x, -y, -z'                                                                   
 'x-1/2, -y-1/2, z-1/2'                                                         
                                                                                
_cell_length_a     7.9416                                                       
_cell_length_b    19.2021                                                       
_cell_length_c    12.4968                                                       
_cell_angle_alpha  90.000                                                       
_cell_angle_beta   99.663                                                       
_cell_angle_gamma  90.000                                                       
                                                                                
_shelx_F_squared_multiplier     1.000                                           
                                                                                
loop_                                                                           
 _refln_index_h                                                                 
 _refln_index_k                                                                 
 _refln_index_l                                                                 
 _refln_F_squared_calc                                                          
 _refln_F_squared_meas                                                          
 _refln_F_squared_sigma                                                         
 _refln_observed_status                                                         
   4   0   0        366.03        389.39       138.67 o                         
   6   0   0        169.68        219.27        82.83 o                         
   1   1   0         86.20        103.23        17.92 o                         
   2   1   0       2036.11       2368.99       719.68 o                         
   3   1   0        399.72        431.55       112.82 o                         
   5   1   0         20.22         21.23         4.35 o                         
   6   1   0         33.02         38.59         8.77 o                         
   7   1   0        312.37        313.12        89.72 o                         
   8   1   0          0.00          6.13        12.61 o                         
   1   2   0       3316.11       3569.06       860.83 o                         
   2   2   0        913.26        916.46       203.38 o                         
   3   2   0       1855.23       2553.75       644.28 o                         
   4   2   0       2774.46       3551.77       776.93 o                         
   5   2   0          0.61          2.23         1.42 o                         
   6   2   0        366.02        507.12       140.93 o                         
   7   2   0         13.73          8.18         5.66 o                         
   1   3   0        861.40        614.80        91.47 o                         
   2   3   0        719.99        775.16       136.53 o                         
   3   3   0        729.70        729.49       131.88 o                         
   4   3   0          7.01          6.52         1.92 o                         
   5   3   0         63.21         89.95        11.74 o                         
   6   3   0         68.08        103.63        25.97 o                         
   7   3   0         12.71          9.66         7.38 o                         
   1   4   0       3511.68       3576.64       629.00 o                         
   2   4   0        103.05        109.62        12.55 o                         
   3   4   0        290.67        299.33        50.92 o                         
   4   4   0        689.07       1273.09       410.91 o                         
   5   4   0         14.34         15.12         2.41 o                         
   6   4   0          8.31          7.56         1.89 o                         
   7   4   0        127.17        177.30        65.06 o                         
   8   4   0          5.66          3.34        11.39 o                         
   1   5   0        538.94        580.79        94.43 o                         
   2   5   0         92.08        110.47        14.70 o                         
   3   5   0         62.51         80.05        12.68 o                         
   4   5   0         88.99         79.90        20.92 o                         
   5   5   0          4.30          4.58         1.01 o                         
   6   5   0         94.61        155.10        37.35 o                         
   7   5   0         15.49         16.38         3.74 o                         
   0   6   0        651.44        448.30        96.30 o                         
   1   6   0         29.43         35.35         2.17 o                         
   2   6   0        151.27        221.13        37.74 o                         
   3   6   0       1111.81       1524.16       246.65 o                         
   4   6   0        102.80         85.82        13.08 o                         
   5   6   0          7.64          8.76         1.21 o                         
   6   6   0          0.90          0.92         2.62 o                         
   7   6   0         50.29         50.00        10.50 o                         
   8   6   0          6.33          2.63        10.83 o                         
   1   7   0        358.65        438.91        62.85 o                         
   2   7   0          3.55          3.28         0.89 o                         
   3   7   0        107.40         91.10        13.28 o                         
   4   7   0        325.71        366.53        86.94 o                         
   5   7   0        156.92        191.79        29.14 o                         
   6   7   0         43.60         48.44         6.94 o                         
   7   7   0        187.14        227.92        88.76 o                         
   8   7   0          0.17          1.44        12.00 o                         
   0   8   0       1247.39       1056.35       199.33 o                         
   1   8   0        993.64       1022.20       149.42 o                         
   2   8   0         59.98         66.87         8.31 o                         
   3   8   0         93.15         75.29         9.77 o                         
   4   8   0        115.86        114.76        16.81 o                         
   5   8   0          0.15          0.38         2.84 o                         
   6   8   0        145.60        184.31        38.12 o                         
   7   8   0        153.16        176.29        36.71 o                         
   8   8   0         53.29         21.23        14.00 o                         
   1   9   0        416.43        534.16        86.16 o                         
   2   9   0         19.17         23.73         3.07 o                         
   3   9   0        566.56        546.65        92.96 o                         
   4   9   0        116.98         91.08        13.61 o                         
   5   9   0         32.61         36.50         4.40 o                         
   6   9   0        308.90        627.99       133.38 o                         
   7   9   0          0.02          0.83         7.18 o                         
   0  10   0        136.42        202.43        41.12 o                         
   1  10   0        264.87        287.86        43.16 o                         
   3  10   0         44.11         36.65         3.64 o                         
   4  10   0          6.47          5.79         1.16 o                         
   5  10   0         14.07         21.77         4.55 o                         
   6  10   0         17.89         34.86         8.35 o                         
   7  10   0         66.53         93.96        24.96 o                         
   1  11   0        347.78        311.98        43.56 o                         
   2  11   0        377.74        336.28        57.23 o                         
   3  11   0          3.03          1.41         1.48 o                         
   4  11   0        159.49        131.97        23.76 o                         
   5  11   0        108.36        159.00        41.91 o                         
   6  11   0        357.78        605.42       154.41 o                         
   7  11   0          1.59          4.34         6.98 o                         
   8  11   0          8.88          8.76        14.41 o                         
   0  12   0       1412.21       2046.18       541.53 o                         
   1  12   0        472.59        451.10        69.06 o                         
   2  12   0        112.20        119.36        19.33 o                         
   3  12   0         23.86         23.13         2.39 o                         
   4  12   0        368.79        425.36        57.97 o                         
   5  12   0          0.02          0.06         3.68 o                         
   6  12   0         62.48        105.47        26.34 o                         
   7  12   0          2.41         -0.28         7.60 o                         
   1  13   0        156.23        146.02        21.14 o                         
   2  13   0          7.81          8.60         1.00 o                         
   3  13   0        259.02        226.31        30.48 o                         
   4  13   0        138.80        180.43        26.51 o                         
   5  13   0          0.37          0.74         4.82 o                         
   6  13   0          0.33          1.48         6.15 o                         
   7  13   0          0.25          0.83        10.80 o                         
   0  14   0         37.11         28.84         4.65 o                         
   1  14   0         25.35         26.70         3.00 o                         
   2  14   0        106.17        134.02        15.90 o                         
   3  14   0        291.49        258.81        42.18 o                         
   4  14   0          1.41          1.57         2.66 o                         
   5  14   0          0.40         -0.16         6.07 o                         
   6  14   0        101.29        206.80        49.52 o                         
   7  14   0         23.38         -0.07         9.27 o                         
   1  15   0         55.49         45.11         6.07 o                         
   2  15   0         86.88         92.26        10.59 o                         
   3  15   0          0.41         -0.19         2.71 o                         
   4  15   0          1.63          1.35         3.24 o                         
   5  15   0          1.69          1.26         4.91 o                         
   7  15   0          5.93          6.38        11.07 o                         
   0  16   0       1078.20       1389.39       466.48 o                         
   1  16   0        638.69        759.25       123.14 o                         
   2  16   0        324.54        378.12        75.23 o                         
   3  16   0         51.42         45.31         9.36 o                         
   4  16   0         45.35         40.53         8.79 o                         
   5  16   0         12.38         20.61         6.24 o                         
   6  16   0         71.66         62.10        34.37 o                         
   1  17   0         11.26          6.88         3.19 o                         
   2  17   0        376.15        435.45        76.39 o                         
   3  17   0        320.03        537.35       100.72 o                         
   4  17   0         55.87         88.31        15.66 o                         
   5  17   0         59.08         61.93        26.28 o                         
   6  17   0          0.40         -2.44        30.47 o                         
   0  18   0         36.92         71.25        18.53 o                         
   1  18   0          7.42         10.32         3.35 o                         
   2  18   0         80.13         96.83        14.30 o                         
   3  18   0          4.09          4.68         3.90 o                         
   4  18   0         80.26        104.86        21.61 o                         
   5  18   0          5.33          6.23         7.05 o                         
   6  18   0          1.00          3.30         7.36 o                         
   1  19   0         32.87         43.02         8.70 o                         
   2  19   0         57.16         94.52        14.84 o                         
   3  19   0          1.59          0.28         4.71 o                         
   4  19   0         16.48         16.58         5.77 o                         
   5  19   0          0.02          5.11         8.07 o                         
   0  20   0          1.68          0.82         5.77 o                         
   1  20   0         46.29         51.87        10.22 o                         
   2  20   0         23.11         31.87         8.77 o                         
   3  20   0        231.69        325.73        91.38 o                         
   4  20   0          0.50          2.16         5.37 o                         
   5  20   0         38.65         10.19        14.39 o                         
   1  21   0         57.52         87.11        13.28 o                         
   2  21   0          0.48          3.96         4.42 o                         
   3  21   0          1.26         -0.47         5.33 o                         
   4  21   0          3.14          1.63         6.15 o                         
   5  21   0          4.58          9.11        83.51 o                         
   0  22   0         43.72         40.79        12.79 o                         
   1  22   0        109.78        123.77        18.00 o                         
   2  22   0          8.81          3.92         4.10 o                         
   3  22   0          2.02         -1.49         5.71 o                         
   4  22   0          9.42         11.98        10.00 o                         
   1  23   0         24.40         18.00         6.07 o                         
   3  23   0          1.70         -1.60         7.66 o                         
   0  24   0         23.15         27.94        14.81 o                         
   1  24   0         18.24          6.38         7.75 o                         
   2  24   0         90.42         90.87        41.25 o                         
  -9   0   1          5.90          2.55        15.72 o                         
  -7   0   1          0.47          2.38         4.46 o                         
  -5   0   1         82.85        106.65        47.21 o                         
  -3   0   1         16.29         17.85         6.89 o                         
  -1   0   1       1232.81       1343.65       311.29 o                         
   1   0   1        842.61        630.75       147.58 o                         
   3   0   1       1059.20        816.97       473.92 o                         
   5   0   1        115.07        161.83        50.42 o                         
   7   0   1         89.14        206.29       145.24 o                         
  -8   1   1         38.47         32.22        18.14 o                         
  -7   1   1         14.33         14.49         5.08 o                         
  -6   1   1        289.70        342.70       121.29 o                         
  -5   1   1        578.35        514.45       163.04 o                         
  -4   1   1        135.02        129.00        26.41 o                         
  -3   1   1       1448.39       1635.32       398.43 o                         
  -2   1   1       2226.87       2706.49       535.81 o                         
  -1   1   1        617.53        598.74        75.25 o                         
   2   1   1      13669.80      12329.34      6809.41 o                         
   3   1   1        143.16        183.83        52.55 o                         
   4   1   1       1721.56       2283.98       652.74 o                         
   5   1   1          3.92          4.84         1.36 o                         
   6   1   1        123.80        218.15        52.73 o                         
   7   1   1         40.27         48.47        15.66 o                         
  -7   2   1         37.80         27.80         8.67 o                         
  -6   2   1         74.21         79.80        24.53 o                         
  -5   2   1         49.67         55.81        10.80 o                         
  -4   2   1         69.44         63.74        13.25 o                         
  -3   2   1        565.13        640.15       167.85 o                         
  -2   2   1         31.26         29.93         2.88 o                         
  -1   2   1          0.86          1.10         0.31 o                         
   0   2   1        364.58        366.15        52.04 o                         
   1   2   1       1146.25       1079.04       151.93 o                         
   2   2   1       1383.79       1460.10       237.75 o                         
   3   2   1        276.49        250.32        48.55 o                         
   4   2   1         38.44         42.58         5.10 o                         
   5   2   1          1.97          0.34         2.60 o                         
   6   2   1          0.09         -1.88         6.00 o                         
   7   2   1         14.16         21.41        18.97 o                         
   8   2   1          5.85          6.07        21.23 o                         
  -8   3   1         15.75         17.27        10.55 o                         
  -7   3   1         43.78         50.31        24.61 o                         
  -6   3   1          1.15          1.86         3.56 o                         
  -5   3   1        263.29        391.01        76.10 o                         
  -4   3   1       1038.57       1402.86       328.69 o                         
  -3   3   1        672.80        847.56       143.94 o                         
  -2   3   1       1202.49       1497.00       247.94 o                         
   0   3   1         12.99         12.44         0.44 o                         
   1   3   1         53.59         76.43         9.09 o                         
   2   3   1        104.42        105.71        19.31 o                         
   3   3   1         60.12         58.15         9.40 o                         
   4   3   1          1.52          3.14         0.92 o                         
   5   3   1          4.38          3.42         3.30 o                         
   6   3   1        157.31        160.93        34.93 o                         
   7   3   1         24.30         49.03        33.79 o                         
   8   3   1          0.18         -4.22        30.21 o                         
  -7   4   1          0.36          1.09         4.76 o                         
  -6   4   1         42.98         38.31         5.36 o                         
  -5   4   1         37.85         45.73         5.16 o                         
  -4   4   1        400.55        442.53        90.77 o                         
  -3   4   1        951.88       1081.97       171.98 o                         
  -2   4   1        472.59        601.34        94.30 o                         
  -1   4   1       1282.75       1287.37       241.92 o                         
   0   4   1       9403.85      12707.53      5332.39 o                         
   1   4   1       1085.69        986.54       147.17 o                         
   2   4   1       2709.43       3437.77       576.27 o                         
   3   4   1         21.14         38.63        11.59 o                         
   4   4   1        518.98        650.51       128.16 o                         
   5   4   1        213.97        213.18        56.53 o                         
   6   4   1        169.59        159.58        45.07 o                         
   7   4   1        199.29        258.31       101.20 o                         
   8   4   1          4.17          5.02        24.77 o                         
  -8   5   1          1.04         -6.34        12.82 o                         
  -7   5   1         76.45         52.48        17.47 o                         
  -6   5   1          0.87          1.25         2.04 o                         
  -5   5   1         23.62         26.13         2.72 o                         
  -4   5   1        138.50        182.99        28.34 o                         
  -3   5   1       4967.90       7496.34      1091.38 o                         
  -2   5   1         70.78         73.01         9.36 o                         
  -1   5   1      16555.31      29089.86     15399.59 o                         
   0   5   1        382.43        280.08        44.63 o                         
   1   5   1          4.40          3.69         0.46 o                         
   2   5   1         53.19         55.32         6.21 o                         
   3   5   1       1239.66       1722.53       323.91 o                         
   4   5   1          2.75          1.98         0.73 o                         
   5   5   1         55.53         58.50        11.67 o                         
   6   5   1        345.99        469.50        82.14 o                         
   7   5   1        164.11        197.67        98.71 o                         
   8   5   1          2.55          2.67         9.04 o                         
  -8   6   1          3.12         12.79        10.78 o                         
  -7   6   1          8.98         17.23         5.44 o                         
  -6   6   1         26.09         21.14         3.51 o                         
  -5   6   1          1.07          0.79         1.84 o                         
  -4   6   1        469.91        694.44        93.29 o                         
  -3   6   1        727.47        774.44       108.43 o                         
  -2   6   1       1042.83        896.74       133.12 o                         
  -1   6   1       1376.97       1186.14       191.89 o                         
   0   6   1         49.41         60.70         9.63 o                         
   1   6   1        354.57        317.38        47.97 o                         
   2   6   1         86.39        106.42        13.88 o                         
   3   6   1         65.93         71.56        12.51 o                         
   4   6   1        121.70        147.60        20.05 o                         
   5   6   1         68.25         64.18        14.24 o                         
   6   6   1          8.69          3.73         4.95 o                         
   7   6   1          0.43          6.14         6.37 o                         
   8   6   1         30.52          8.46        11.14 o                         
  -7   7   1         26.87         45.04        11.99 o                         
  -6   7   1          6.15          4.46         2.04 o                         
  -5   7   1        329.21        406.46        75.12 o                         
  -4   7   1        102.30        102.55        20.88 o                         
  -3   7   1          3.29          2.84         0.83 o                         
  -2   7   1       2703.01       3003.18       553.38 o                         
  -1   7   1       4354.92       3949.72       526.52 o                         
   0   7   1       1496.99       1474.27       248.62 o                         
   1   7   1         81.75         82.90         8.89 o                         
   2   7   1         41.30         47.60         4.90 o                         
   3   7   1       1569.16        664.05       388.38 o                         
   4   7   1         14.08         12.70         1.59 o                         
   5   7   1        239.22        248.47        56.10 o                         
   6   7   1          0.13          0.36         4.06 o                         
   7   7   1         12.54         37.75        17.25 o                         
   8   7   1         15.20          7.30        21.65 o                         
  -8   8   1         74.27         45.01        47.92 o                         
  -7   8   1        116.76         98.84        33.31 o                         
  -6   8   1         40.41         70.46        11.51 o                         
  -5   8   1        189.21        196.37        33.25 o                         
  -4   8   1         43.75         41.57         5.99 o                         
  -3   8   1       1953.77       1682.76       337.15 o                         
  -2   8   1        150.84        132.07        15.28 o                         
  -1   8   1        152.67        129.25        18.75 o                         
   0   8   1       2011.97       2083.29       311.78 o                         
   1   8   1          0.01          0.65         1.03 o                         
   2   8   1         12.41         12.91         0.70 o                         
   3   8   1        304.00        311.70        48.12 o                         
   4   8   1         46.85         42.66         8.42 o                         
   5   8   1        557.56        592.62       182.08 o                         
   6   8   1          9.31         13.14         3.28 o                         
   7   8   1         25.74         26.11         6.94 o                         
   8   8   1         38.35         31.67        19.71 o                         
  -8   9   1         10.32          4.11         8.17 o                         
  -7   9   1          0.12          0.22         6.05 o                         
  -6   9   1          0.59          1.21         3.97 o                         
  -5   9   1         25.65         28.30         4.19 o                         
  -4   9   1          6.00          7.84         1.39 o                         
  -3   9   1         63.87         66.80        10.97 o                         
  -2   9   1        285.45        275.43        40.70 o                         
  -1   9   1        813.83        666.26       102.30 o                         
   0   9   1        663.79        517.49        74.43 o                         
   1   9   1         25.14         28.42         2.44 o                         
   2   9   1        346.22        413.64        62.26 o                         
   3   9   1        535.68        655.06       100.57 o                         
   4   9   1          1.28          3.03         1.50 o                         
   5   9   1        193.24        215.49        48.95 o                         
   6   9   1         14.02         16.30         5.40 o                         
   7   9   1          3.66          1.20         6.29 o                         
   8   9   1        110.27         92.84        45.66 o                         
  -8  10   1         25.04         21.75        16.49 o                         
  -7  10   1          0.09          2.15         6.78 o                         
  -6  10   1          0.12          2.10         5.93 o                         
  -5  10   1        293.40        297.23        57.51 o                         
  -4  10   1         22.10         24.51         3.56 o                         
  -2  10   1        568.90        577.17        85.24 o                         
  -1  10   1          0.45          1.28         1.33 o                         
   0  10   1         53.21         44.71         5.92 o                         
   1  10   1        140.74        127.55        17.35 o                         
   2  10   1        520.74        488.20        68.46 o                         
   3  10   1         60.97         52.42         7.11 o                         
   4  10   1        521.90        584.53       114.13 o                         
   5  10   1          0.33          1.78         4.40 o                         
   6  10   1         53.88         64.13        17.53 o                         
   7  10   1        288.39        429.75        76.79 o                         
  -8  11   1         26.66         25.08        30.97 o                         
  -7  11   1          5.30          7.38         5.72 o                         
  -6  11   1         78.07        108.68        18.27 o                         
  -5  11   1          0.48         -0.33         2.39 o                         
  -4  11   1         60.98         73.13        10.27 o                         
  -3  11   1        200.80        150.99        30.86 o                         
  -2  11   1          7.25          7.29         1.50 o                         
  -1  11   1       1003.85       1135.19       159.12 o                         
   0  11   1        356.63        330.55        44.21 o                         
   1  11   1        555.75        605.59        82.04 o                         
   2  11   1        840.60        784.81       119.29 o                         
   3  11   1         20.26         15.90         2.70 o                         
   4  11   1        176.18        177.82        25.80 o                         
   5  11   1          1.54          2.14         1.96 o                         
   6  11   1         65.58        105.89        27.18 o                         
   7  11   1          8.06          9.27         7.26 o                         
  -8  12   1         23.73         27.76        20.97 o                         
  -7  12   1        151.85         89.34       111.79 o                         
  -6  12   1         20.08         19.75         6.89 o                         
  -5  12   1          1.67          1.02         2.46 o                         
  -4  12   1        288.61        303.18        46.68 o                         
  -3  12   1        379.16        462.33        70.01 o                         
  -2  12   1         99.57         89.49        12.05 o                         
  -1  12   1        216.25        291.09        35.78 o                         
   0  12   1        190.62        189.92        27.60 o                         
   1  12   1        320.81        387.82        56.30 o                         
   2  12   1        293.70        264.72        41.59 o                         
   4  12   1          9.35         11.08         2.09 o                         
   5  12   1        140.13        167.17        59.65 o                         
   6  12   1          2.06          5.68         6.07 o                         
   7  12   1          7.62          5.38         6.79 o                         
  -7  13   1         13.84         23.37        12.45 o                         
  -6  13   1         11.24         17.14        10.86 o                         
  -5  13   1          1.64          4.96         4.16 o                         
  -4  13   1       1626.53       1981.79       366.02 o                         
  -3  13   1        372.17        386.22        56.06 o                         
  -2  13   1        486.16        473.99        87.45 o                         
  -1  13   1        326.31        283.54        39.40 o                         
   0  13   1       1033.86       1093.81       135.09 o                         
   1  13   1          6.52          6.64         0.61 o                         
   2  13   1        183.36        158.39        18.34 o                         
   3  13   1         52.74         45.06         4.31 o                         
   4  13   1         21.28         25.80         3.43 o                         
   5  13   1        101.75        236.72        66.31 o                         
   6  13   1          1.00          3.72         9.19 o                         
   7  13   1         16.06         10.86         7.32 o                         
  -7  14   1          0.78          4.39        13.20 o                         
  -6  14   1         19.63         52.58        14.42 o                         
  -5  14   1         59.13         87.33        15.72 o                         
  -4  14   1          2.33          4.03         5.09 o                         
  -3  14   1          0.20         -0.14         2.48 o                         
  -2  14   1         47.26         44.74         5.43 o                         
  -1  14   1         69.17         65.88        10.59 o                         
   0  14   1        472.63        422.95        50.84 o                         
   1  14   1         51.87         47.47         5.42 o                         
   2  14   1        375.08        303.79        51.34 o                         
   3  14   1        395.58        413.04        52.65 o                         
   4  14   1        413.94        465.82        88.52 o                         
   5  14   1        240.07        271.52        82.26 o                         
   6  14   1         65.84         71.84        22.87 o                         
   7  14   1          5.31          9.38        13.32 o                         
  -7  15   1         11.40          8.06         7.91 o                         
  -6  15   1         68.35         68.18        60.03 o                         
  -5  15   1        418.96        618.08       107.99 o                         
  -4  15   1         67.30         90.48        16.14 o                         
  -3  15   1       1165.28       1779.03       245.02 o                         
  -2  15   1         71.10         54.91         7.94 o                         
  -1  15   1         37.56         44.91         5.16 o                         
   0  15   1        231.93        234.32        37.96 o                         
   1  15   1         36.07         22.87         4.49 o                         
   2  15   1         66.86         66.87         8.92 o                         
   3  15   1          2.34          0.56         2.62 o                         
   4  15   1          2.50          4.99         3.82 o                         
   5  15   1         55.31         79.29        18.53 o                         
   6  15   1         37.85         52.38        19.56 o                         
   7  15   1          2.22          6.18        13.92 o                         
  -7  16   1          1.78         -0.68        14.76 o                         
  -6  16   1          0.80         -0.75         9.42 o                         
  -5  16   1         28.33         40.69        10.57 o                         
  -4  16   1          9.87          6.76         5.14 o                         
  -3  16   1          3.72          4.59         3.33 o                         
  -2  16   1          0.05          1.65         3.49 o                         
  -1  16   1        545.35        490.49        80.98 o                         
   0  16   1        101.42        120.08        22.46 o                         
   1  16   1         15.77         13.48         2.73 o                         
   2  16   1        313.47        310.37        44.01 o                         
   3  16   1        204.31        237.82        49.12 o                         
   4  16   1        362.03        612.78        99.17 o                         
   5  16   1          5.25         13.18         6.92 o                         
   6  16   1          6.37          6.22         7.06 o                         
  -6  17   1         18.07         18.93        10.29 o                         
  -5  17   1         59.69         84.20        20.49 o                         
  -4  17   1        138.78        166.27        30.32 o                         
  -3  17   1         19.22         28.96         6.34 o                         
  -2  17   1        150.36        217.30        31.47 o                         
  -1  17   1         33.34         69.89        12.14 o                         
   0  17   1        259.63        315.93        49.42 o                         
   1  17   1         78.86        104.39        15.86 o                         
   2  17   1        527.42        752.69       133.79 o                         
   3  17   1        180.85        282.77        79.91 o                         
   4  17   1        293.18        426.88       109.77 o                         
   5  17   1         70.55        123.34        47.30 o                         
   6  17   1         49.83         15.05        15.23 o                         
  -6  18   1         11.19         13.32         7.91 o                         
  -5  18   1          4.65          5.72         5.74 o                         
  -4  18   1        112.93        125.65        34.11 o                         
  -3  18   1         32.07         39.42         8.17 o                         
  -2  18   1         77.77        113.47        16.72 o                         
  -1  18   1         14.38         27.06         6.72 o                         
   0  18   1        310.44        444.24        72.27 o                         
   1  18   1         19.74         18.56         4.83 o                         
   2  18   1          0.25          2.84         3.59 o                         
   3  18   1          6.65          1.50         4.75 o                         
   4  18   1          0.09          1.13         7.65 o                         
   6  18   1          5.83         11.58        12.45 o                         
  -6  19   1         30.94         22.07        12.31 o                         
  -5  19   1          2.96         -0.03        12.25 o                         
  -4  19   1        139.47        238.83        57.62 o                         
  -3  19   1         74.83        121.67        18.00 o                         
  -2  19   1        458.67        644.29       102.98 o                         
  -1  19   1         46.69         74.68        12.70 o                         
   0  19   1         65.03         78.74        14.09 o                         
   1  19   1         74.42         80.12        13.94 o                         
   2  19   1         16.28         18.46         5.43 o                         
   3  19   1         35.12         24.86         9.13 o                         
   4  19   1         45.92         32.59        11.20 o                         
   5  19   1          1.17          5.65         9.27 o                         
  -5  20   1          3.33         -0.58         8.39 o                         
  -4  20   1          2.06          7.01         5.28 o                         
  -3  20   1          0.01         -0.60         4.90 o                         
  -2  20   1         21.77         29.20         7.73 o                         
  -1  20   1         49.14         60.98        11.59 o                         
   0  20   1          5.64          1.57         4.00 o                         
   1  20   1         66.06         66.32        12.05 o                         
   2  20   1         28.53         39.02         7.57 o                         
   3  20   1         37.45         36.42        11.47 o                         
   4  20   1         14.17          6.31         5.99 o                         
   5  20   1         25.98         21.52        14.05 o                         
  -5  21   1          8.37         -1.04        11.64 o                         
  -4  21   1         58.07         35.08        25.87 o                         
  -3  21   1          1.52          5.43         4.40 o                         
  -2  21   1        370.53        362.14        81.95 o                         
  -1  21   1         11.02          6.67         3.74 o                         
   0  21   1          3.43          0.97         4.71 o                         
   1  21   1          5.18          8.55         3.82 o                         
   2  21   1        276.95        479.97       155.84 o                         
   3  21   1         16.92         12.62         6.91 o                         
   4  21   1          4.55          6.79        10.09 o                         
  -4  22   1          2.90          1.97         8.75 o                         
  -3  22   1          0.04         -0.90         5.48 o                         
  -2  22   1          0.34          1.00         4.68 o                         
  -1  22   1         11.05         17.68         5.20 o                         
   0  22   1          0.32          2.05         4.18 o                         
   1  22   1         40.77         26.77         7.30 o                         
   2  22   1          0.30          2.02         4.33 o                         
   3  22   1        127.20        111.43        29.68 o                         
   4  22   1         74.61         79.82        38.12 o                         
  -3  23   1         50.63         28.25        11.19 o                         
  -2  23   1        179.35        106.17        47.11 o                         
   0  23   1          3.06         -0.02         4.67 o                         
   1  23   1         10.03          7.19         5.18 o                         
   2  23   1        227.00        274.69        53.65 o                         
   3  23   1          8.00          3.67        34.81 o                         
  -2  24   1         21.83         22.60        11.77 o                         
  -1  24   1         35.72         30.74        12.55 o                         
   0  24   1          8.13         16.30         8.16 o                         
   1  24   1         15.94         17.55         8.05 o                         
   2  24   1          3.59         12.88        39.32 o                         
  -6   0   2        413.22        572.07       248.01 o                         
  -4   0   2       5681.37       3671.44      1857.55 o                         
  -2   0   2       2386.07       3067.53       625.38 o                         
   0   0   2       1182.57       1113.95       221.56 o                         
   2   0   2      10797.84       7830.17      5761.38 o                         
   4   0   2       3058.98       4679.98      1702.96 o                         
   6   0   2        264.07        237.82       115.04 o                         
   8   0   2          1.94          3.71        18.53 o                         
  -9   1   2         27.13         42.57        28.43 o                         
  -7   1   2         10.98         11.15         5.37 o                         
  -6   1   2        579.64        889.30       296.48 o                         
  -5   1   2          6.73          4.34         1.02 o                         
  -4   1   2        133.24        139.36        23.55 o                         
  -3   1   2        536.80        406.91        88.29 o                         
  -2   1   2        558.42        536.78        68.43 o                         
  -1   1   2       3716.92       3998.78       622.23 o                         
   0   1   2        193.06        148.79        19.23 o                         
   1   1   2       8112.22       5370.99      1688.82 o                         
   2   1   2       1811.50       1868.01       312.07 o                         
   3   1   2        401.60        480.67       112.01 o                         
   4   1   2       2120.35       1631.21       602.24 o                         
   5   1   2          7.37          7.70         0.95 o                         
   6   1   2        926.63       1762.18       816.92 o                         
   7   1   2         44.63         79.57        42.19 o                         
   8   1   2         32.86          0.06        21.40 o                         
  -9   2   2         23.58         10.15        19.08 o                         
  -8   2   2          2.43          2.97        13.11 o                         
  -7   2   2        167.35        103.11        53.24 o                         
  -6   2   2         72.30         83.97        26.38 o                         
  -5   2   2        473.00        268.14        84.33 o                         
  -4   2   2       1995.51       2691.63       401.43 o                         
  -3   2   2        351.44        344.55        52.72 o                         
  -2   2   2        271.27        218.70        30.83 o                         
  -1   2   2       7408.94       7395.01      1787.69 o                         
   1   2   2      10294.11       8177.78      2667.04 o                         
   2   2   2       4210.40       4909.48      1051.12 o                         
   3   2   2        458.42        318.56        72.31 o                         
   4   2   2       1837.87       1840.86       739.29 o                         
   5   2   2         50.83         55.39        15.31 o                         
   6   2   2         48.68         84.12        39.61 o                         
   7   2   2          1.36          0.31        14.50 o                         
   8   2   2         24.67         -0.48        21.47 o                         
  -9   3   2          1.90          4.33        16.38 o                         
  -8   3   2          3.40          5.79        12.79 o                         
  -7   3   2         13.61         16.49        15.10 o                         
  -6   3   2        135.92        107.83        43.72 o                         
  -5   3   2         93.92        127.32        15.50 o                         
  -4   3   2          0.32          0.70         1.10 o                         
  -3   3   2        528.34        734.36       139.96 o                         
  -2   3   2        599.93        734.97       169.94 o                         
  -1   3   2      11327.48      12527.16      3272.58 o                         
   0   3   2        541.32        447.03        55.80 o                         
   1   3   2       3202.11       3325.33       462.32 o                         
   2   3   2        386.28        330.99        49.60 o                         
   3   3   2       1321.69       1923.03       542.52 o                         
   4   3   2          4.37          4.41         1.25 o                         
   5   3   2        131.68        116.49        26.00 o                         
   6   3   2          4.48          2.72         1.83 o                         
   7   3   2        299.52        365.34       193.56 o                         
   8   3   2         21.50         -1.32        22.62 o                         
  -9   4   2         24.73          3.18        16.75 o                         
  -7   4   2          2.22          2.95         8.52 o                         
  -6   4   2         55.22         56.85         9.58 o                         
  -5   4   2        104.07        109.43        22.97 o                         
  -4   4   2        701.88        890.18       130.82 o                         
  -3   4   2          0.00          0.79         0.96 o                         
  -2   4   2        885.37        767.53       126.87 o                         
  -1   4   2       6722.31       7529.23      1561.08 o                         
   0   4   2        166.19        167.76        19.98 o                         
   1   4   2        360.23        317.35        39.36 o                         
   2   4   2        126.95        137.17        17.42 o                         
   3   4   2          0.98         -0.16         1.92 o                         
   4   4   2         30.30         39.15         5.53 o                         
   5   4   2        455.55        585.41       148.50 o                         
   6   4   2        154.76        175.50        47.59 o                         
   7   4   2        289.13        440.50       166.63 o                         
   8   4   2          7.76         -2.95        26.04 o                         
  -9   5   2         12.42         25.94        17.69 o                         
  -8   5   2         41.39          6.62        12.42 o                         
  -7   5   2         64.92         66.63        49.77 o                         
  -6   5   2        182.46        202.33        31.66 o                         
  -5   5   2         41.14         52.11         5.94 o                         
  -4   5   2        217.95        237.63        35.88 o                         
  -3   5   2          0.33          0.88         0.98 o                         
  -2   5   2        219.99        249.60        35.94 o                         
  -1   5   2          2.27          3.77         0.71 o                         
   0   5   2       1415.11       1417.85       233.17 o                         
   1   5   2        152.63        132.84        20.26 o                         
   2   5   2       1154.17       1205.88       197.08 o                         
   3   5   2        495.35        476.43        96.37 o                         
   4   5   2        167.65        164.92        35.61 o                         
   5   5   2          2.91          5.12         1.42 o                         
   6   5   2          9.77          6.58         6.21 o                         
   7   5   2         30.70         21.59        11.10 o                         
   8   5   2          0.15         -1.43        24.40 o                         
  -9   6   2          7.22          5.21        15.73 o                         
  -8   6   2          3.03          2.15        12.69 o                         
  -7   6   2        103.88        118.55        30.44 o                         
  -6   6   2        139.01        183.41        36.22 o                         
  -5   6   2        278.72        414.43        72.22 o                         
  -4   6   2        544.82        533.83        97.87 o                         
  -3   6   2         17.73         20.89         1.93 o                         
  -2   6   2       5467.03       7135.58      1181.63 o                         
  -1   6   2       5358.61       7846.13      1478.17 o                         
   0   6   2         24.46         21.96         2.87 o                         
   1   6   2        683.30        780.34       106.25 o                         
   2   6   2        389.81        424.26        67.42 o                         
   3   6   2         90.67        126.57        17.84 o                         
   4   6   2          7.95          6.66         1.44 o                         
   5   6   2        179.40        254.87        68.79 o                         
   6   6   2         95.74         90.05        25.71 o                         
   7   6   2        236.60        141.00        41.89 o                         
   8   6   2         11.37         -4.27        27.99 o                         
  -8   7   2          0.58          2.89         9.45 o                         
  -7   7   2          0.14          0.27         5.16 o                         
  -6   7   2         10.72         15.47         2.35 o                         
  -5   7   2        193.37        243.41        38.43 o                         
  -4   7   2          1.39          0.56         1.38 o                         
  -3   7   2        632.75        601.50        76.99 o                         
  -2   7   2        518.94        500.45        79.81 o                         
  -1   7   2         11.93         11.32         0.87 o                         
   0   7   2         13.47         12.69         0.77 o                         
   1   7   2         99.21         89.84        12.26 o                         
   2   7   2        126.57        134.48        18.23 o                         
   3   7   2        220.54        208.55        36.18 o                         
   4   7   2          2.96          1.93         0.87 o                         
   5   7   2         38.15         39.64         6.27 o                         
   6   7   2          8.92         12.77         3.13 o                         
   7   7   2          6.92         12.51        18.45 o                         
   8   7   2          1.95          6.18        26.77 o                         
  -8   8   2         31.98         32.10        32.61 o                         
  -7   8   2         35.04         45.90        13.08 o                         
  -6   8   2         65.66         93.86        18.48 o                         
  -5   8   2         64.42         97.09        15.66 o                         
  -4   8   2        259.42        313.71        50.89 o                         
  -3   8   2         42.94         37.07         3.59 o                         
  -2   8   2       2587.87       2839.28       421.04 o                         
  -1   8   2       1491.51       1704.69       254.39 o                         
   0   8   2         10.16         10.55         0.87 o                         
   1   8   2         32.93         30.27         2.08 o                         
   2   8   2       1482.42       1730.57       309.61 o                         
   3   8   2         72.54         57.64         8.04 o                         
   4   8   2         32.39         35.83         3.99 o                         
   5   8   2          0.38         -0.40         3.69 o                         
   6   8   2         44.53         44.42        10.69 o                         
   7   8   2         13.96         14.40        10.12 o                         
   8   8   2         38.03          1.38        46.96 o                         
  -7   9   2        220.58        331.26        95.70 o                         
  -6   9   2         15.28         20.40        11.77 o                         
  -5   9   2        213.96        281.43        53.83 o                         
  -4   9   2         52.28         59.13         8.20 o                         
  -3   9   2        286.29        304.49        46.85 o                         
  -2   9   2       1767.83       2108.31       326.75 o                         
  -1   9   2       4236.73       4646.10       705.91 o                         
   0   9   2       2062.47       1708.26       252.08 o                         
   1   9   2       1061.01        818.32       126.97 o                         
   2   9   2        361.17        356.32        61.94 o                         
   3   9   2        154.21        127.71        20.63 o                         
   4   9   2         50.69         41.72         5.33 o                         
   5   9   2         55.81         55.45         9.19 o                         
   6   9   2         13.02          7.74         3.19 o                         
   7   9   2         23.21         31.26        14.36 o                         
  -8  10   2         29.94         10.87        19.49 o                         
  -7  10   2         57.43        121.49        30.84 o                         
  -6  10   2        196.39        418.55        90.51 o                         
  -5  10   2          0.50          0.41         2.29 o                         
  -4  10   2        301.95        293.38        43.17 o                         
  -3  10   2          0.21          0.47         1.79 o                         
  -2  10   2       2565.23       2517.62       428.03 o                         
  -1  10   2        226.01        247.64        33.27 o                         
   0  10   2        838.60        629.22        88.97 o                         
   1  10   2         22.49         25.00         2.86 o                         
   2  10   2        327.78        324.68        49.24 o                         
   3  10   2        317.65        301.34        40.34 o                         
   4  10   2         10.90          8.55         1.42 o                         
   5  10   2        188.01        233.49        40.90 o                         
   6  10   2          1.28          4.92         7.13 o                         
   7  10   2          8.13         11.32        11.36 o                         
  -8  11   2         50.64         43.05        41.39 o                         
  -7  11   2         90.03         98.72        22.39 o                         
  -6  11   2          1.31          2.60         5.54 o                         
  -5  11   2         60.96         62.71        13.68 o                         
  -4  11   2        291.48        340.53        60.19 o                         
  -3  11   2         23.58         27.29         2.86 o                         
  -2  11   2         63.44         76.33        11.67 o                         
  -1  11   2        553.07        441.90        63.55 o                         
   0  11   2         72.26         64.41         7.23 o                         
   1  11   2        277.91        306.54        43.91 o                         
   2  11   2        149.34        134.34        16.87 o                         
   3  11   2          1.64          3.91         0.84 o                         
   4  11   2         28.26         28.83         4.52 o                         
   5  11   2          1.02          3.59         4.20 o                         
   6  11   2          5.94          8.98         6.81 o                         
   7  11   2          6.75          7.68         6.76 o                         
  -8  12   2          9.73         -2.79        10.58 o                         
  -7  12   2          0.70          2.51        11.02 o                         
  -6  12   2         22.89         31.37        10.38 o                         
  -5  12   2          9.37          8.67         2.07 o                         
  -4  12   2          6.83          8.97         1.81 o                         
  -3  12   2         19.61         22.17         2.73 o                         
  -2  12   2        383.41        376.80        68.04 o                         
  -1  12   2          0.23          0.94         1.52 o                         
   0  12   2        140.75        114.04        14.04 o                         
   1  12   2        448.33        400.53        47.23 o                         
   2  12   2          7.79          6.95         0.74 o                         
   3  12   2        324.90        340.03        41.68 o                         
   4  12   2         65.17         82.92        11.13 o                         
   5  12   2         26.66         36.27        14.40 o                         
   6  12   2         12.71         11.05        11.93 o                         
   7  12   2          0.10          1.43         8.79 o                         
  -8  13   2          0.01          5.39        14.45 o                         
  -7  13   2         23.45          9.76        10.56 o                         
  -6  13   2          7.93          8.93         5.23 o                         
  -5  13   2         54.95         96.56        23.72 o                         
  -4  13   2          0.46          1.40         3.31 o                         
  -3  13   2        473.92        549.47        72.68 o                         
  -2  13   2        483.81        652.50       116.80 o                         
  -1  13   2         43.65         42.45         4.73 o                         
   0  13   2          0.31          0.98         1.49 o                         
   1  13   2         20.05         22.18         2.85 o                         
   3  13   2        110.79        132.98        18.62 o                         
   4  13   2         74.46         77.10        12.27 o                         
   5  13   2          1.98          0.58         5.90 o                         
   6  13   2         54.38         68.51        26.69 o                         
   7  13   2          0.00         -1.69        14.09 o                         
  -7  14   2          5.83          2.06         8.01 o                         
  -6  14   2         90.18        103.37        30.67 o                         
  -5  14   2        125.31        164.95        37.23 o                         
  -4  14   2        200.48        296.53        64.52 o                         
  -3  14   2          1.00          1.22         2.28 o                         
  -2  14   2        134.04        119.47        21.24 o                         
  -1  14   2          9.35          9.83         1.39 o                         
   0  14   2         97.32         89.62        15.04 o                         
   1  14   2        478.64        411.81        53.16 o                         
   2  14   2         38.46         36.68         4.02 o                         
   3  14   2        269.28        325.83        71.11 o                         
   4  14   2        248.38        349.30        68.87 o                         
   5  14   2         12.85         15.70         5.94 o                         
   6  14   2          5.00          3.21        10.65 o                         
   7  14   2          9.25          6.23        74.14 o                         
  -7  15   2         52.91         53.11        35.06 o                         
  -6  15   2          2.81          8.30         5.71 o                         
  -5  15   2        105.83        141.44        23.54 o                         
  -4  15   2        434.10        485.55        63.16 o                         
  -3  15   2        256.89        317.70        57.58 o                         
  -2  15   2        399.68        481.84        80.28 o                         
  -1  15   2         41.96         33.12         5.60 o                         
   0  15   2         72.28         64.61        12.48 o                         
   1  15   2        192.46        170.96        28.21 o                         
   2  15   2        105.45         74.81        13.70 o                         
   3  15   2         90.84        113.92        15.92 o                         
   4  15   2        166.08        291.29        93.10 o                         
   5  15   2         18.44         40.85        18.36 o                         
   6  15   2         19.68         23.68        11.49 o                         
  -7  16   2          0.06         -1.89         8.66 o                         
  -6  16   2         23.87         18.71        11.12 o                         
  -5  16   2          5.16          5.34         4.77 o                         
  -4  16   2        157.64        304.35        79.18 o                         
  -3  16   2        414.53        657.75       159.43 o                         
  -2  16   2        540.79        675.34       125.09 o                         
  -1  16   2        344.24        353.83        54.36 o                         
   0  16   2        627.29        719.47       141.77 o                         
   1  16   2          7.44          7.29         1.91 o                         
   2  16   2        169.67        178.25        28.35 o                         
   3  16   2        501.52        689.08       130.82 o                         
   4  16   2         16.16         25.06         8.21 o                         
   5  16   2        101.66        126.76        50.36 o                         
   6  16   2          2.58          3.88         9.83 o                         
  -6  17   2          0.18          0.26         8.02 o                         
  -5  17   2         10.01         17.75         5.31 o                         
  -4  17   2        377.42        475.88        70.55 o                         
  -3  17   2         35.58         48.62         9.40 o                         
  -2  17   2        144.33        176.19        27.07 o                         
  -1  17   2         12.52         19.75         5.36 o                         
   0  17   2        213.49        227.31        34.80 o                         
   1  17   2         26.89         32.05         8.40 o                         
   2  17   2        252.71        353.68        65.14 o                         
   3  17   2          0.12          1.95         4.10 o                         
   4  17   2        226.30        249.03        54.72 o                         
   5  17   2        135.96         96.42        92.15 o                         
   6  17   2          1.77          3.02        11.79 o                         
  -6  18   2         43.48         20.40        15.83 o                         
  -5  18   2         15.75         28.05        13.37 o                         
  -4  18   2          9.16          4.32         4.75 o                         
  -3  18   2        208.50        330.09        52.76 o                         
  -2  18   2          0.08          2.24         3.83 o                         
  -1  18   2        150.21        162.52        24.95 o                         
   0  18   2         86.93         89.13        19.95 o                         
   1  18   2          0.34          0.89         5.11 o                         
   2  18   2         23.46         19.74         4.74 o                         
   3  18   2         29.03         29.02         7.34 o                         
   4  18   2         13.41         13.71         6.51 o                         
   5  18   2          5.62          8.30         8.07 o                         
   6  18   2         36.88         40.39        40.24 o                         
  -6  19   2         17.48         16.14        14.10 o                         
  -5  19   2          1.97          3.74         5.51 o                         
  -4  19   2          2.31          1.88         6.30 o                         
  -3  19   2        182.65        200.69        35.47 o                         
  -2  19   2         34.34         45.91        10.20 o                         
  -1  19   2         14.13         23.45         6.53 o                         
   0  19   2         59.07         52.29         9.13 o                         
   1  19   2         19.19         27.31         6.77 o                         
   2  19   2          1.62          4.47         3.71 o                         
   3  19   2         10.24         15.28         6.88 o                         
   4  19   2         16.76          9.86         6.78 o                         
   5  19   2         30.79         16.30         9.31 o                         
  -5  20   2          6.88          4.91         6.69 o                         
  -4  20   2          2.52         -0.65         5.75 o                         
  -3  20   2         12.19         15.25         5.15 o                         
  -2  20   2         98.59        120.20        25.30 o                         
  -1  20   2         13.36          6.86         4.11 o                         
   0  20   2         15.53         20.95         5.38 o                         
   1  20   2          7.29          8.62         3.65 o                         
   2  20   2          0.18          1.45         4.15 o                         
   3  20   2         14.79         46.42        21.42 o                         
   4  20   2          3.98          6.52         6.78 o                         
   5  20   2         44.24         27.21        51.17 o                         
  -5  21   2          2.22          0.56        11.87 o                         
  -4  21   2         12.46         10.38         5.96 o                         
  -3  21   2         66.27         81.47        23.23 o                         
  -2  21   2          1.64         -0.17         4.77 o                         
  -1  21   2        129.01        140.29        22.95 o                         
   0  21   2          2.30          4.23         5.03 o                         
   1  21   2          7.83          8.24         3.78 o                         
   2  21   2          0.02         -1.88         4.77 o                         
   3  21   2          2.90          0.07         5.36 o                         
   4  21   2          1.68          4.42         8.43 o                         
  -4  22   2         10.30          4.10         9.04 o                         
  -3  22   2          3.57          2.66         6.51 o                         
  -2  22   2         26.72         20.37         5.79 o                         
  -1  22   2          8.15         20.10         5.94 o                         
   0  22   2          0.84          3.25         5.30 o                         
   1  22   2          2.79          4.93         4.01 o                         
   2  22   2          1.64          1.77         4.21 o                         
   3  22   2         10.97         13.06         9.77 o                         
  -3  23   2          3.15          5.93         9.78 o                         
  -2  23   2          1.82         -0.26         7.38 o                         
  -1  23   2          5.39         10.81         7.01 o                         
   0  23   2         57.07         31.66        10.59 o                         
   1  23   2         42.23         27.12        12.33 o                         
   2  23   2          4.94          3.80         6.99 o                         
   3  23   2         25.30         27.59        38.55 o                         
  -2  24   2         29.47         -5.54        31.90 o                         
  -1  24   2          0.75          4.65         6.91 o                         
   0  24   2          4.02          3.82         7.98 o                         
   1  24   2         96.70        106.55        32.13 o                         
  -7   0   3        489.47        465.25       330.48 o                         
  -5   0   3        830.56       1048.18       217.29 o                         
  -3   0   3         23.18         34.40         5.27 o                         
  -1   0   3         14.40         14.82         1.03 o                         
   1   0   3       1068.73       1422.36       340.33 o                         
   3   0   3       1020.82        954.17       245.24 o                         
   5   0   3        377.00        408.86       231.49 o                         
   7   0   3        364.46       1612.88      1329.33 o                         
  -9   1   3         10.54         12.26        20.81 o                         
  -7   1   3         35.29         13.51        17.84 o                         
  -6   1   3        307.94        187.50        69.63 o                         
  -5   1   3        491.39        353.04       111.40 o                         
  -4   1   3          8.87          8.68         0.43 o                         
  -3   1   3        121.42        106.22        12.08 o                         
  -2   1   3        585.98        532.38        73.20 o                         
  -1   1   3       2494.61       2931.41       412.79 o                         
   1   1   3       3027.84       2697.25       421.53 o                         
   2   1   3       1543.80       1791.52       391.36 o                         
   3   1   3       1781.23       1600.41       469.05 o                         
   4   1   3        894.49        882.24       216.13 o                         
   5   1   3        215.98        194.51        51.56 o                         
   6   1   3        762.03       1041.87       401.37 o                         
   7   1   3         61.14        179.23        88.64 o                         
   8   1   3         35.79         -0.17        14.01 o                         
  -9   2   3          1.85         -0.10        21.34 o                         
  -8   2   3         13.94         12.66        30.00 o                         
  -7   2   3        242.00        115.05        77.37 o                         
  -6   2   3         70.01         71.35        16.18 o                         
  -5   2   3         63.93         66.14        11.64 o                         
  -4   2   3        954.89        896.85       152.72 o                         
  -3   2   3          7.34          6.83         0.63 o                         
  -2   2   3       1362.33       1315.92       183.49 o                         
   0   2   3       1965.33       2021.32       282.91 o                         
   1   2   3        895.76        952.50       150.39 o                         
   2   2   3         25.10         23.13         3.22 o                         
   3   2   3        302.06        278.20        64.04 o                         
   4   2   3        473.34        577.97       105.10 o                         
   5   2   3        105.08        129.49        25.44 o                         
   6   2   3          5.60          6.25         5.18 o                         
   7   2   3          0.35          3.64        11.48 o                         
   8   2   3          0.01          0.74        15.20 o                         
  -9   3   3          4.07         10.48        24.61 o                         
  -7   3   3         23.21          5.94        20.85 o                         
  -6   3   3          4.60          3.70         2.55 o                         
  -5   3   3        284.63        371.84        66.29 o                         
  -4   3   3         18.41         18.00         3.83 o                         
  -3   3   3        267.85        255.84        34.41 o                         
  -2   3   3         90.52         82.55         8.74 o                         
  -1   3   3       3266.48       3564.14       529.89 o                         
   0   3   3        278.96        224.42        31.63 o                         
   1   3   3       3193.34       3422.43       535.07 o                         
   2   3   3        375.92        417.25        92.44 o                         
   3   3   3        678.97        737.19       119.59 o                         
   4   3   3         41.69         72.29        14.41 o                         
   5   3   3        483.86        480.91       214.62 o                         
   6   3   3        131.45        192.55        50.74 o                         
   7   3   3         49.06         65.57        41.86 o                         
   8   3   3         60.96          4.37        22.61 o                         
  -9   4   3         24.49         17.02        20.59 o                         
  -8   4   3          1.82          4.44        15.58 o                         
  -7   4   3         18.45         18.39         5.91 o                         
  -5   4   3         41.81         37.28         5.44 o                         
  -4   4   3        481.72        518.16        91.14 o                         
  -3   4   3         97.18         92.13        12.45 o                         
  -2   4   3        212.29        207.40        29.15 o                         
  -1   4   3       3716.52       3703.82       521.85 o                         
   0   4   3        557.21        509.14        72.33 o                         
   1   4   3       2959.59       2693.41       519.68 o                         
   2   4   3        453.97        424.77        65.81 o                         
   3   4   3        887.02       1032.38       220.99 o                         
   4   4   3         26.54         36.05         7.18 o                         
   5   4   3        739.34        923.95       265.22 o                         
   6   4   3         13.62         10.98         4.66 o                         
   7   4   3          2.97          2.53        11.82 o                         
   8   4   3          0.38          3.27        24.66 o                         
  -9   5   3          1.74          3.32        16.49 o                         
  -8   5   3         33.44        117.08        57.38 o                         
  -7   5   3          0.78         -3.48        12.82 o                         
  -6   5   3         12.44         16.79         3.80 o                         
  -5   5   3        806.05        896.75       140.99 o                         
  -4   5   3         32.85         33.17         2.85 o                         
  -3   5   3         34.68         40.43         3.15 o                         
  -2   5   3        813.09        598.22        97.38 o                         
  -1   5   3        499.45        447.27        70.78 o                         
   0   5   3          2.89          3.69         0.60 o                         
   1   5   3          1.33          0.93         0.57 o                         
   2   5   3         52.83         46.33         4.21 o                         
   3   5   3          0.97          0.56         1.49 o                         
   4   5   3          2.36          2.51         0.83 o                         
   5   5   3          3.26          4.88         0.93 o                         
   6   5   3          2.68          6.44         4.55 o                         
   7   5   3        281.35        754.58       546.54 o                         
   8   5   3          5.66          1.43        30.50 o                         
  -9   6   3         21.12         21.29        17.34 o                         
  -8   6   3         43.80         95.71        44.76 o                         
  -7   6   3         12.85         17.40         5.56 o                         
  -6   6   3         89.21        158.84        35.72 o                         
  -5   6   3        228.79        304.31        52.59 o                         
  -4   6   3        532.61        587.98       106.17 o                         
  -3   6   3        562.70        561.56        81.72 o                         
  -2   6   3          6.45          8.26         0.77 o                         
  -1   6   3          2.35          2.12         0.47 o                         
   0   6   3         70.23         73.77         7.68 o                         
   1   6   3         82.61         78.40         7.40 o                         
   2   6   3         49.34         46.07         4.96 o                         
   3   6   3        735.69        845.23       153.42 o                         
   4   6   3        575.97        718.87       126.91 o                         
   5   6   3        170.38        128.52        25.14 o                         
   6   6   3         13.13         12.01         4.55 o                         
   7   6   3        111.03        235.35       188.74 o                         
   8   6   3          6.74          5.38        26.25 o                         
  -9   7   3         36.45         48.52        26.85 o                         
  -8   7   3          8.20          3.44         8.01 o                         
  -7   7   3         57.03         78.26        17.72 o                         
  -6   7   3        136.04        194.93        33.98 o                         
  -5   7   3        172.58        202.68        28.46 o                         
  -4   7   3         33.19         50.90         7.04 o                         
  -3   7   3         48.00         54.65         8.20 o                         
  -2   7   3       1476.67       1507.05       208.08 o                         
  -1   7   3          1.24          0.37         1.36 o                         
   0   7   3        292.61        296.09        41.57 o                         
   1   7   3        899.77        792.12       108.37 o                         
   2   7   3        393.44        348.53        54.06 o                         
   3   7   3       1910.53       2645.28       460.79 o                         
   4   7   3         41.28         52.61         7.35 o                         
   5   7   3          6.63          4.58         1.45 o                         
   6   7   3         53.02         54.02        15.64 o                         
   7   7   3        312.52        219.05        84.95 o                         
   8   7   3         37.19         -8.26        42.13 o                         
  -8   8   3          0.01          4.71        11.70 o                         
  -7   8   3        107.18        147.02        34.76 o                         
  -6   8   3         43.85         53.58        10.69 o                         
  -5   8   3         73.39         82.09         8.58 o                         
  -4   8   3        210.95        246.71        38.31 o                         
  -3   8   3        874.02        977.94       169.03 o                         
  -2   8   3        866.06        824.25        99.64 o                         
  -1   8   3       2292.88       2487.28       371.50 o                         
   0   8   3        104.24        104.31        13.25 o                         
   1   8   3          0.35          1.73         0.83 o                         
   2   8   3          7.99          8.54         0.76 o                         
   3   8   3         66.09         70.15        10.62 o                         
   4   8   3        151.82        194.34        30.80 o                         
   5   8   3         63.59         58.42         9.75 o                         
   6   8   3          0.18          0.20         6.88 o                         
   7   8   3          0.00         12.53        25.68 o                         
   8   8   3         13.45         -1.70        50.78 o                         
  -8   9   3         58.29         50.68        36.17 o                         
  -7   9   3        148.44        156.43        46.16 o                         
  -6   9   3        173.02        299.57        55.23 o                         
  -5   9   3         41.40         37.58         4.97 o                         
  -4   9   3         92.19         96.01        12.89 o                         
  -3   9   3         47.40         44.81         4.41 o                         
  -2   9   3       2335.41       2926.16       468.41 o                         
  -1   9   3          5.70          4.54         0.66 o                         
   0   9   3        206.45        218.99        34.22 o                         
   1   9   3        116.76        136.86        21.87 o                         
   2   9   3        122.29        113.20        14.18 o                         
   3   9   3         38.10         37.66         4.57 o                         
   4   9   3         51.71         47.55         6.42 o                         
   5   9   3         29.29         29.77         8.33 o                         
   6   9   3         35.07         31.04        10.01 o                         
  -8  10   3         24.84          3.07        17.73 o                         
  -7  10   3         33.15         38.67        12.65 o                         
  -6  10   3          0.29          1.56         3.11 o                         
  -5  10   3        168.19        203.22        33.68 o                         
  -4  10   3         35.98         32.76         4.70 o                         
  -3  10   3        584.16        553.10        86.33 o                         
  -2  10   3        120.08        102.96        12.76 o                         
  -1  10   3         43.93         38.50         5.24 o                         
   0  10   3        390.23        384.01        60.03 o                         
   1  10   3       1399.76       1141.24       159.77 o                         
   2  10   3         10.09          9.60         1.31 o                         
   3  10   3        445.96        417.77        66.94 o                         
   4  10   3        142.64        157.01        27.28 o                         
   5  10   3         70.19        114.35        23.97 o                         
   6  10   3          0.07          1.24         5.16 o                         
   7  10   3          0.29          2.62        15.64 o                         
  -8  11   3         35.26         29.20        16.56 o                         
  -7  11   3         44.41         23.72        17.27 o                         
  -6  11   3          0.09          0.67         4.61 o                         
  -4  11   3        223.40        261.37        35.89 o                         
  -3  11   3        124.04        111.48        14.88 o                         
  -2  11   3        232.58        239.52        33.44 o                         
  -1  11   3        135.42        138.20        20.12 o                         
   0  11   3          6.21          6.39         1.03 o                         
   1  11   3        203.70        213.94        35.43 o                         
   2  11   3        326.39        308.52        47.04 o                         
   3  11   3         56.30         69.27         8.78 o                         
   4  11   3        183.78        171.90        40.81 o                         
   5  11   3        108.48        122.00        18.89 o                         
   6  11   3          4.76          3.58         8.07 o                         
   7  11   3          1.10          5.41         9.49 o                         
  -8  12   3          4.58          2.16         7.72 o                         
  -7  12   3          0.15          3.11        12.97 o                         
  -6  12   3          8.48          6.77        10.84 o                         
  -5  12   3          1.03          2.44         2.69 o                         
  -4  12   3         28.13         25.16         2.96 o                         
  -3  12   3          1.00          1.12         1.93 o                         
  -2  12   3        181.77        244.35        35.13 o                         
  -1  12   3         36.60         35.02         3.70 o                         
   0  12   3         31.17         30.29         3.60 o                         
   1  12   3        310.18        308.39        43.62 o                         
   2  12   3          0.18          0.81         1.87 o                         
   3  12   3        166.78        145.97        22.55 o                         
   4  12   3         16.03         20.75         4.30 o                         
   5  12   3         27.19         22.13         6.88 o                         
   6  12   3          4.18          6.40         8.29 o                         
   7  12   3          0.18          1.20        27.85 o                         
  -8  13   3         31.19         61.63        30.71 o                         
  -7  13   3         16.95         14.28         9.52 o                         
  -6  13   3          0.23         -0.11         7.16 o                         
  -5  13   3        108.89        200.21        45.29 o                         
  -4  13   3       1166.66       1342.52       273.53 o                         
  -3  13   3       1120.80       1161.43       186.76 o                         
  -2  13   3        105.76        104.61        13.44 o                         
  -1  13   3        583.40        526.89        70.52 o                         
   0  13   3       1162.58       1331.54       229.41 o                         
   1  13   3        390.39        352.52        54.85 o                         
   2  13   3          3.81          3.95         2.06 o                         
   3  13   3        367.98        426.08        83.76 o                         
   4  13   3          8.37          8.44         4.07 o                         
   5  13   3         34.48         37.70        18.70 o                         
   6  13   3         93.26         63.49        52.64 o                         
  -7  14   3          1.13          8.13        11.27 o                         
  -6  14   3         30.48         40.34        10.85 o                         
  -5  14   3        132.78        220.56        47.05 o                         
  -4  14   3         18.65         33.72        10.00 o                         
  -3  14   3        541.06        509.31        95.45 o                         
  -2  14   3         35.81         33.54         4.01 o                         
  -1  14   3          0.01          1.48         1.93 o                         
   0  14   3         35.98         34.88         4.06 o                         
   1  14   3          2.00          2.00         1.65 o                         
   2  14   3        142.87        145.56        21.02 o                         
   3  14   3        334.41        348.53        75.52 o                         
   4  14   3          6.57         14.57         6.22 o                         
   5  14   3         25.37         20.57         7.45 o                         
   6  14   3         11.00         15.18        11.47 o                         
  -7  15   3         22.16         19.14        21.97 o                         
  -6  15   3         14.44         17.84         7.23 o                         
  -5  15   3        144.64        331.85        96.36 o                         
  -4  15   3        283.98        434.50        92.17 o                         
  -3  15   3       1151.85       1828.64       379.92 o                         
  -2  15   3        201.08        216.20        26.51 o                         
  -1  15   3        130.35        109.39        16.42 o                         
   0  15   3        272.18        207.13        28.19 o                         
   1  15   3       1771.35       1749.99       326.28 o                         
   2  15   3         68.53         55.11         9.96 o                         
   3  15   3         75.96         92.40        18.04 o                         
   4  15   3          0.02          2.46         8.48 o                         
   5  15   3         32.75         37.50         9.93 o                         
   6  15   3         20.49         13.25        12.06 o                         
  -7  16   3          0.22         -2.12        13.70 o                         
  -6  16   3        105.07        181.92        78.75 o                         
  -5  16   3         75.37        136.78        28.95 o                         
  -4  16   3        208.01        438.76       125.25 o                         
  -3  16   3         26.13         36.71         7.74 o                         
  -2  16   3          0.80          1.14         3.77 o                         
  -1  16   3         46.81         89.03        18.99 o                         
   0  16   3         56.52         61.58         8.08 o                         
   1  16   3         44.13         48.18         8.03 o                         
   2  16   3          1.57          3.73         3.82 o                         
   3  16   3        295.91        419.28        64.07 o                         
   4  16   3          2.70          6.34         7.25 o                         
   5  16   3         88.36         54.70        28.05 o                         
   6  16   3        123.68         84.54        79.67 o                         
  -6  17   3         30.38         21.64        10.33 o                         
  -5  17   3        103.37        176.49        40.70 o                         
  -4  17   3        100.15        229.49        68.01 o                         
  -3  17   3        117.50        203.79        34.91 o                         
  -2  17   3        430.65        459.73        63.22 o                         
  -1  17   3        179.35        236.62        36.39 o                         
   0  17   3        433.99        438.78        82.72 o                         
   1  17   3         54.53         67.91         9.76 o                         
   2  17   3        240.76        182.88        54.23 o                         
   3  17   3        241.87        361.86        79.12 o                         
   4  17   3         10.29          7.76        11.54 o                         
   5  17   3         13.53         10.09         7.82 o                         
   6  17   3          6.10          9.74        32.97 o                         
  -6  18   3          1.25          3.16         6.63 o                         
  -5  18   3          2.87          3.39         5.30 o                         
  -4  18   3          3.23          5.36         4.97 o                         
  -3  18   3         47.04         53.20        13.44 o                         
  -2  18   3         66.88        111.52        22.52 o                         
  -1  18   3         49.14         92.83        17.94 o                         
   0  18   3         67.03         86.68        13.96 o                         
   1  18   3        174.71        200.43        40.31 o                         
   2  18   3         24.22         17.98         5.55 o                         
   3  18   3          0.58          3.23         3.73 o                         
   4  18   3          4.35          5.81         7.25 o                         
   5  18   3          2.48          4.66         9.13 o                         
  -6  19   3         30.59         33.49        23.50 o                         
  -5  19   3         17.25         31.83         8.29 o                         
  -4  19   3          0.58          1.99         6.16 o                         
  -3  19   3        170.51        271.90        50.11 o                         
  -2  19   3         18.69         36.02         8.99 o                         
  -1  19   3         51.94         59.10        11.44 o                         
   0  19   3          6.60         11.21         3.66 o                         
   1  19   3         33.44         36.47         7.93 o                         
   2  19   3          1.36          1.90         4.06 o                         
   3  19   3          4.56          6.11         4.70 o                         
   5  19   3          5.46          1.07        14.23 o                         
  -5  20   3         20.38         13.85         8.18 o                         
  -4  20   3          3.50          4.89         5.41 o                         
  -3  20   3         51.88         96.46        17.51 o                         
  -2  20   3         46.02         90.26        18.58 o                         
  -1  20   3         18.78         20.89         6.46 o                         
   0  20   3         46.70         60.96        11.83 o                         
   1  20   3         46.95         53.03        10.38 o                         
   2  20   3         17.55         18.71         7.43 o                         
   3  20   3         40.23         30.08        16.22 o                         
   4  20   3         55.01         33.32        14.00 o                         
  -5  21   3         18.61         35.14        17.12 o                         
  -4  21   3          3.43          8.05         7.46 o                         
  -3  21   3         29.55         46.27        14.50 o                         
  -2  21   3          6.31          6.18         4.37 o                         
  -1  21   3         47.57         67.99        12.96 o                         
   0  21   3          0.25          1.47         4.75 o                         
   1  21   3         10.14          9.25         3.82 o                         
   2  21   3          5.57          2.19         4.11 o                         
   3  21   3         92.19         42.86        26.18 o                         
   4  21   3         53.81          0.95        64.19 o                         
  -4  22   3          3.70          6.24         9.86 o                         
  -3  22   3         29.34         40.58        13.38 o                         
  -2  22   3         46.16         33.06        11.97 o                         
  -1  22   3         38.21         42.40        14.12 o                         
   0  22   3         19.64         22.61         8.01 o                         
   1  22   3          1.86          1.89         4.37 o                         
   2  22   3          4.53          2.40         4.65 o                         
   3  22   3         23.58         23.89        13.97 o                         
  -3  23   3          3.07          3.82         9.63 o                         
  -2  23   3          7.85          7.17         7.87 o                         
  -1  23   3         13.62         13.61         9.53 o                         
   0  23   3         44.59         25.01        11.74 o                         
   1  23   3         18.64          9.73         6.48 o                         
   2  23   3          8.98          7.80        10.81 o                         
  -1  24   3          0.53         -0.76         8.18 o                         
   0  24   3         10.06         17.14        11.43 o                         
  -8   0   4        143.67         56.88        45.84 o                         
  -6   0   4         76.64         95.08        32.30 o                         
  -4   0   4       1653.73       1735.63       789.78 o                         
  -2   0   4       2071.41       1699.16       315.65 o                         
   0   0   4       1076.52        813.48       207.07 o                         
   2   0   4       5527.56       9879.12      3488.87 o                         
   4   0   4        400.67        523.72       174.79 o                         
   6   0   4        311.38        666.94       543.34 o                         
   8   0   4         33.17         -7.49        28.43 o                         
  -7   1   4         11.76          1.45        12.91 o                         
  -6   1   4         27.49         26.92         3.36 o                         
  -5   1   4        461.91        393.15        67.17 o                         
  -4   1   4         31.82         32.67         2.66 o                         
  -3   1   4        420.76        391.22        59.07 o                         
  -2   1   4        476.82        462.67        65.23 o                         
  -1   1   4       1727.55       1848.14       251.53 o                         
   0   1   4       2842.38       3452.98       537.99 o                         
   1   1   4        508.99        429.25        68.87 o                         
   2   1   4       2383.27       3800.13      1006.58 o                         
   3   1   4       1852.05       1744.10       360.24 o                         
   4   1   4        400.50        381.59        99.67 o                         
   5   1   4        681.11        661.99       117.41 o                         
   6   1   4        117.46        123.04        65.47 o                         
   7   1   4         50.97        214.60       120.48 o                         
   8   1   4         24.80          4.77        15.90 o                         
  -8   2   4         44.56         82.49        75.96 o                         
  -7   2   4        108.46         96.10        66.48 o                         
  -6   2   4         14.97         14.84         2.17 o                         
  -5   2   4        156.08        222.21        48.98 o                         
  -4   2   4         83.10         68.22        12.57 o                         
  -3   2   4         29.38         40.98         4.58 o                         
  -2   2   4         91.44         95.53        11.04 o                         
  -1   2   4        170.06        172.52        20.08 o                         
   0   2   4        471.22        379.58        52.03 o                         
   1   2   4        731.29        853.61       146.68 o                         
   2   2   4        357.72        351.93        60.60 o                         
   3   2   4         35.89         35.13         3.52 o                         
   4   2   4        267.43        299.05        53.38 o                         
   5   2   4        204.03        186.74        40.85 o                         
   6   2   4       1589.81       2173.47      1593.80 o                         
   7   2   4          1.84         12.06        14.14 o                         
  -9   3   4          0.00         -1.80        21.66 o                         
  -8   3   4          6.19         16.33        58.37 o                         
  -7   3   4        173.98         85.98        57.69 o                         
  -6   3   4         37.37         41.94         8.51 o                         
  -5   3   4        321.05        402.88        59.17 o                         
  -4   3   4         17.96         13.42         2.45 o                         
  -3   3   4        135.46        175.51        20.94 o                         
  -2   3   4        680.06        631.22        89.27 o                         
  -1   3   4          7.29          5.94         0.67 o                         
   0   3   4        777.90        707.02       114.41 o                         
   1   3   4        916.57        880.15       123.82 o                         
   2   3   4         44.07         75.56        11.78 o                         
   3   3   4        417.16        412.35        65.53 o                         
   4   3   4          1.12          1.01         3.22 o                         
   5   3   4        432.80        518.61        96.22 o                         
   6   3   4        684.99        702.35       544.64 o                         
   7   3   4        130.75        371.18       205.17 o                         
   8   3   4         37.84          3.22        14.82 o                         
  -9   4   4         20.72         31.66        27.26 o                         
  -7   4   4         17.93         20.25         5.79 o                         
  -6   4   4          5.94          7.11         2.28 o                         
  -5   4   4        332.89        393.84        89.10 o                         
  -4   4   4         48.80         38.59         4.46 o                         
  -3   4   4        880.74        941.92       161.74 o                         
  -2   4   4        828.53        808.78       108.84 o                         
  -1   4   4        496.44        503.65        69.56 o                         
   0   4   4       2839.39       2546.22       392.57 o                         
   1   4   4          5.73          6.13         0.89 o                         
   2   4   4         87.33         92.04        13.75 o                         
   3   4   4         27.51         31.33         6.46 o                         
   4   4   4          6.55         13.06         2.70 o                         
   5   4   4        129.75        142.57        33.16 o                         
   6   4   4        288.57        513.99       234.60 o                         
   7   4   4         11.61         14.49        13.03 o                         
   8   4   4          0.95         -9.46        38.58 o                         
  -9   5   4         27.16         62.66        34.54 o                         
  -8   5   4          2.01         -3.14        17.57 o                         
  -7   5   4          8.69         15.41        15.53 o                         
  -6   5   4         42.71         36.15         6.36 o                         
  -5   5   4        113.46        111.33        13.55 o                         
  -4   5   4       1074.04       1167.71       183.27 o                         
  -3   5   4        173.54        204.09        27.67 o                         
  -2   5   4        118.00        104.20        10.57 o                         
  -1   5   4        520.29        442.47        59.90 o                         
   0   5   4        697.80        583.09        79.91 o                         
   1   5   4          4.13          3.76         0.55 o                         
   2   5   4         11.56         13.04         1.34 o                         
   3   5   4          1.98          0.33         1.52 o                         
   4   5   4         17.84         19.81         3.33 o                         
   5   5   4        381.44        390.11       103.78 o                         
   6   5   4          9.07          7.35         7.47 o                         
   7   5   4          0.27          1.76        12.18 o                         
   8   5   4          2.46          3.42        32.61 o                         
  -7   6   4         48.90         74.90        22.83 o                         
  -6   6   4         92.63        117.33        24.16 o                         
  -5   6   4        132.07        125.05        19.74 o                         
  -4   6   4         34.46         41.85         5.65 o                         
  -3   6   4        714.04        655.79        97.54 o                         
  -2   6   4        257.56        322.33        35.33 o                         
  -1   6   4       4324.36       6142.09       871.93 o                         
   0   6   4        116.51        107.24        11.71 o                         
   1   6   4         49.40         62.25        10.47 o                         
   2   6   4          3.57          3.69         0.94 o                         
   3   6   4          1.79          1.29         0.80 o                         
   4   6   4          8.24          5.13         2.04 o                         
   5   6   4         77.90         74.60        13.93 o                         
   6   6   4         25.74         56.52        21.69 o                         
   7   6   4          0.55          3.18        40.28 o                         
   8   6   4         19.30          7.88        36.36 o                         
  -9   7   4         14.21          5.49        16.39 o                         
  -8   7   4         10.16         21.49        16.56 o                         
  -7   7   4        209.14        217.32        38.12 o                         
  -6   7   4        156.48        240.55        68.17 o                         
  -5   7   4         12.69         12.11         1.30 o                         
  -4   7   4        114.38        114.47        12.67 o                         
  -3   7   4         29.38         34.10         4.49 o                         
  -2   7   4       1022.96        868.97       132.00 o                         
  -1   7   4       1092.40        977.74       167.04 o                         
   0   7   4       2044.30       2516.01       329.95 o                         
   1   7   4        450.74        355.31        58.24 o                         
   2   7   4        306.41        267.69        41.54 o                         
   3   7   4          0.69          1.10         0.89 o                         
   4   7   4        194.27        130.97        34.63 o                         
   5   7   4         70.30         48.72        13.81 o                         
   6   7   4         44.10         69.21        21.54 o                         
   7   7   4         14.52          1.00        31.83 o                         
   8   7   4          3.41          1.68        38.17 o                         
  -9   8   4          0.05         -5.18        17.98 o                         
  -8   8   4        107.83        111.41        56.47 o                         
  -7   8   4         26.98         25.34         6.86 o                         
  -6   8   4        227.54        455.06        89.03 o                         
  -5   8   4        750.34        829.95       129.03 o                         
  -4   8   4         26.47         27.22         2.83 o                         
  -3   8   4         26.41         34.91         3.15 o                         
  -2   8   4        851.01        707.76        88.09 o                         
  -1   8   4       2289.26       2191.36       326.20 o                         
   0   8   4       4823.68       5422.43       816.48 o                         
   1   8   4        134.47        125.45        15.57 o                         
   2   8   4        330.35        292.38        45.33 o                         
   3   8   4          2.55          3.87         0.64 o                         
   4   8   4         15.81         16.46         2.46 o                         
   5   8   4         14.41         14.84         2.72 o                         
   6   8   4         26.86         45.19        17.79 o                         
   7   8   4         24.85          3.18        19.80 o                         
  -8   9   4          3.74          3.02         6.11 o                         
  -7   9   4         60.88         90.14        27.78 o                         
  -5   9   4        344.69        366.87        63.23 o                         
  -4   9   4        171.53        177.42        28.43 o                         
  -3   9   4         51.85         55.71         4.72 o                         
  -2   9   4         98.38         96.15        11.94 o                         
  -1   9   4        167.42        157.94        22.47 o                         
   0   9   4         20.92         18.97         2.54 o                         
   1   9   4        425.00        403.75        63.02 o                         
   2   9   4        227.74        214.81        37.76 o                         
   3   9   4         20.88         21.47         1.94 o                         
   4   9   4        268.33        263.53        45.24 o                         
   5   9   4          0.69          2.16         4.67 o                         
   6   9   4         27.03         24.93         9.95 o                         
  -8  10   4          0.61          0.71         7.04 o                         
  -7  10   4         25.83         44.21        10.91 o                         
  -6  10   4        227.28        282.45        67.25 o                         
  -5  10   4        825.68        827.66       167.13 o                         
  -4  10   4        148.18        156.83        19.76 o                         
  -3  10   4        385.59        413.98        68.00 o                         
  -2  10   4        564.44        559.46        81.36 o                         
  -1  10   4        244.73        225.32        27.40 o                         
   0  10   4        212.79        239.48        31.79 o                         
   1  10   4        138.19        123.15        16.26 o                         
   2  10   4         27.95         25.56         2.09 o                         
   3  10   4        211.29        209.38        33.25 o                         
   4  10   4         81.17        112.28        23.37 o                         
   5  10   4         20.65         22.26         6.08 o                         
   6  10   4         58.47         99.11        55.71 o                         
   7  10   4         62.33         -2.98        30.45 o                         
  -8  11   4         51.68         24.71        11.85 o                         
  -7  11   4          4.12          2.33         6.04 o                         
  -6  11   4         63.78         94.77        19.37 o                         
  -5  11   4         29.33         39.13         6.66 o                         
  -4  11   4        104.49        108.54        18.04 o                         
  -3  11   4        426.32        448.74        69.11 o                         
  -2  11   4        300.65        319.28        42.25 o                         
  -1  11   4          0.01          1.43         1.43 o                         
   0  11   4         24.40         20.11         1.98 o                         
   1  11   4        109.10         95.92        10.72 o                         
   2  11   4        189.27        163.78        21.89 o                         
   3  11   4        477.70        394.75        66.14 o                         
   4  11   4          4.82         10.98         3.03 o                         
   5  11   4        119.82        104.18        21.91 o                         
   6  11   4         26.92         27.83        16.05 o                         
   7  11   4         10.53         -1.94        36.22 o                         
  -8  12   4         11.47          4.81         8.61 o                         
  -7  12   4        131.68        153.37       129.84 o                         
  -6  12   4          0.75          2.65         7.61 o                         
  -5  12   4          3.62          7.08         3.43 o                         
  -4  12   4       1032.23       1587.90       441.68 o                         
  -3  12   4        542.07        585.75        99.43 o                         
  -2  12   4          2.24          2.86         1.27 o                         
  -1  12   4        402.88        481.57        64.03 o                         
   0  12   4        857.63        911.56       166.27 o                         
   1  12   4         19.89         18.02         1.83 o                         
   2  12   4        125.68        109.18        15.32 o                         
   3  12   4         87.11         96.90        15.53 o                         
   4  12   4          0.08          1.64         4.09 o                         
   5  12   4         56.71         50.75        12.58 o                         
   6  12   4          7.05          5.55         8.49 o                         
   7  12   4          0.72        -21.59        91.82 o                         
  -8  13   4          0.02          2.32         7.71 o                         
  -7  13   4         35.03         85.39        94.09 o                         
  -6  13   4          5.31          5.82         5.40 o                         
  -5  13   4         23.06         46.27         9.42 o                         
  -4  13   4         59.00         57.58         9.96 o                         
  -3  13   4        381.74        297.59        33.42 o                         
  -2  13   4         21.28         37.17         5.90 o                         
  -1  13   4         21.45         19.06         2.86 o                         
   0  13   4        493.37        450.81        72.47 o                         
   1  13   4          7.99          9.65         1.20 o                         
   2  13   4          0.12          0.62         1.99 o                         
   3  13   4          2.18          0.96         2.52 o                         
   4  13   4         59.95         83.58        17.10 o                         
   5  13   4        142.31        116.98        38.26 o                         
   6  13   4          5.08          1.96        12.71 o                         
  -7  14   4         12.70          8.23         7.32 o                         
  -6  14   4         24.35         49.63        11.27 o                         
  -5  14   4          0.26          3.76         5.42 o                         
  -4  14   4         57.77         85.28        14.00 o                         
  -3  14   4        198.91        205.01        41.38 o                         
  -2  14   4         70.57         91.45        12.99 o                         
  -1  14   4         57.36         51.49         5.66 o                         
   0  14   4        408.44        340.67        55.18 o                         
   1  14   4        505.10        359.39        53.48 o                         
   2  14   4          3.42          4.76         1.95 o                         
   3  14   4        344.30        531.26       154.44 o                         
   4  14   4          2.48          1.48         4.65 o                         
   5  14   4          0.49          2.04         8.17 o                         
   6  14   4         28.47         11.08        11.09 o                         
  -7  15   4          0.63         -1.01         8.19 o                         
  -6  15   4          0.81          3.74         9.94 o                         
  -5  15   4         58.39         79.75        16.30 o                         
  -4  15   4         41.57         51.85         9.55 o                         
  -3  15   4          1.57          7.93         4.10 o                         
  -2  15   4         10.57         13.07         3.95 o                         
  -1  15   4          1.74          1.69         2.22 o                         
   0  15   4          0.06          1.46         1.96 o                         
   1  15   4         46.79         30.77         6.28 o                         
   2  15   4          1.77          2.09         3.87 o                         
   3  15   4          5.94          4.76         3.23 o                         
   4  15   4        239.15        358.28        70.37 o                         
   5  15   4         11.96         13.78         7.38 o                         
   6  15   4          1.99          1.26        10.43 o                         
  -7  16   4          0.15         -1.12        12.10 o                         
  -6  16   4          0.95          1.43         9.15 o                         
  -5  16   4         73.36        142.84        30.14 o                         
  -4  16   4        572.38        906.71       184.65 o                         
  -3  16   4        191.42        332.29        61.75 o                         
  -2  16   4        602.48        815.56       175.61 o                         
  -1  16   4          0.00          1.45         4.45 o                         
   0  16   4         30.54         20.53         4.81 o                         
   1  16   4          3.25          1.78         2.82 o                         
   2  16   4        347.53        373.24        73.15 o                         
   3  16   4         28.83         31.00         6.95 o                         
   4  16   4        180.41        160.48        45.66 o                         
   5  16   4          2.19          4.77         8.46 o                         
   6  16   4          0.16         10.97        66.72 o                         
  -6  17   4          0.72          4.90         8.98 o                         
  -5  17   4         15.90         28.02         8.12 o                         
  -4  17   4          8.01         14.30         5.38 o                         
  -3  17   4         79.71        133.16        24.00 o                         
  -2  17   4        228.29        321.71        54.41 o                         
  -1  17   4         44.03         47.25        14.44 o                         
   0  17   4         88.47         95.72        13.90 o                         
   1  17   4          0.00          1.50         3.72 o                         
   2  17   4         91.28         76.76        14.34 o                         
   3  17   4        108.55        160.19        32.40 o                         
   4  17   4          1.25          3.64         8.33 o                         
   5  17   4         21.27          6.53         9.96 o                         
  -6  18   4         14.59          9.45         7.33 o                         
  -5  18   4         30.11         41.13        17.16 o                         
  -4  18   4         29.23         39.12        11.28 o                         
  -3  18   4        153.62        219.19        35.73 o                         
  -2  18   4         63.48         61.45        11.75 o                         
  -1  18   4         20.36         28.98         6.40 o                         
   0  18   4        777.10       1150.44       231.02 o                         
   1  18   4         29.31         28.27         6.32 o                         
   2  18   4        418.73        457.09        75.39 o                         
   3  18   4         47.37         38.60        14.99 o                         
   4  18   4        191.00        140.25        65.24 o                         
   5  18   4          3.54          0.90        14.41 o                         
  -6  19   4         16.26         31.77        15.73 o                         
  -5  19   4          5.07          6.06         6.47 o                         
  -4  19   4          0.05          2.74         5.48 o                         
  -3  19   4         79.08        141.64        39.42 o                         
  -2  19   4          7.42          8.38         4.14 o                         
  -1  19   4         92.43        124.50        21.09 o                         
   0  19   4        146.56        209.27        32.66 o                         
   1  19   4          7.38          4.85         3.70 o                         
   2  19   4         13.98         14.62         4.93 o                         
   3  19   4         67.36         57.27        23.89 o                         
   4  19   4         49.52         25.00        12.40 o                         
   5  19   4          5.35         -3.59        59.51 o                         
  -5  20   4         36.25         28.04        11.98 o                         
  -4  20   4         10.58          7.78         5.64 o                         
  -3  20   4          1.58         -1.13         6.45 o                         
  -2  20   4         13.69          9.26         4.32 o                         
  -1  20   4        132.26        188.28        36.07 o                         
   0  20   4        103.15         90.88        16.59 o                         
   1  20   4          0.22          1.48         5.54 o                         
   2  20   4          3.03          2.68         4.19 o                         
   3  20   4        302.85        162.81        61.13 o                         
   4  20   4         39.49         37.48        22.24 o                         
  -4  21   4          9.00          5.47        10.47 o                         
  -3  21   4          3.06          3.42         5.73 o                         
  -2  21   4         37.92         48.34        11.08 o                         
  -1  21   4          0.36          0.80         4.95 o                         
   0  21   4         14.90         12.97         6.04 o                         
   1  21   4         19.20         31.06         9.10 o                         
   2  21   4          6.10          5.48         3.95 o                         
   3  21   4          2.04          2.44         6.33 o                         
   4  21   4         22.77         15.29        42.98 o                         
  -4  22   4         21.66         14.76        11.58 o                         
  -3  22   4          3.67          3.98         9.23 o                         
  -2  22   4          0.97          3.42         5.80 o                         
  -1  22   4         13.29          8.70         4.88 o                         
   0  22   4        118.28         69.15        20.05 o                         
   1  22   4         18.25         11.32         4.73 o                         
   2  22   4          0.01          0.83         5.78 o                         
   3  22   4         31.76         36.59        57.26 o                         
  -2  23   4         23.00          9.05         8.53 o                         
  -1  23   4          1.42          9.64         7.92 o                         
   0  23   4         46.59         32.02        11.18 o                         
   1  23   4          9.96          6.13         6.67 o                         
   2  23   4         16.97         -0.75        63.97 o                         
  -7   0   5        193.30        157.43       102.69 o                         
  -5   0   5          0.41         -0.09         2.78 o                         
  -3   0   5       4215.25       5219.00       940.58 o                         
  -1   0   5        230.59        198.94        41.77 o                         
   1   0   5        137.30        188.66        48.40 o                         
   3   0   5         70.71         56.69        14.17 o                         
   5   0   5       1045.51        957.38       522.93 o                         
   7   0   5        155.43        144.90        98.83 o                         
  -7   1   5          1.40          2.31        17.89 o                         
  -6   1   5        138.76        145.26        31.46 o                         
  -5   1   5         10.15         10.21         0.86 o                         
  -4   1   5        348.55        359.84        49.72 o                         
  -3   1   5         47.45         61.78         8.89 o                         
  -2   1   5       1869.19       2083.17       298.51 o                         
  -1   1   5        930.66        865.67       132.71 o                         
   0   1   5        554.21        429.09        64.18 o                         
   1   1   5        299.24        285.29        49.91 o                         
   2   1   5        941.82        665.50       134.53 o                         
   3   1   5        208.91        225.42        45.68 o                         
   4   1   5        658.60        642.46       136.97 o                         
   5   1   5        313.29        367.25       112.03 o                         
   6   1   5         64.58         37.06        13.62 o                         
   7   1   5         21.63         26.81        22.21 o                         
   8   1   5         32.60          2.68        17.52 o                         
  -7   2   5         78.51         84.53        42.72 o                         
  -6   2   5        468.11        416.23       114.54 o                         
  -4   2   5        216.44        228.01        27.85 o                         
  -3   2   5        137.67        126.62        16.21 o                         
  -2   2   5          9.75          7.91         0.99 o                         
  -1   2   5        359.34        333.96        46.37 o                         
   0   2   5        206.92        158.13        21.41 o                         
   1   2   5       2468.81       2937.50       531.90 o                         
   2   2   5          1.61          2.36         2.34 o                         
   3   2   5          5.69         11.31         2.72 o                         
   4   2   5        579.35        571.24        95.84 o                         
   5   2   5         38.95         37.12         8.36 o                         
   6   2   5        578.84        487.50       168.99 o                         
   7   2   5         13.97         14.08        15.89 o                         
   8   2   5         24.57         -0.54        18.48 o                         
  -8   3   5         11.29          9.10        48.92 o                         
  -7   3   5          4.21          0.78         8.12 o                         
  -6   3   5        470.72        648.07       120.70 o                         
  -5   3   5        233.44        279.71        58.42 o                         
  -4   3   5          3.41          2.76         0.75 o                         
  -3   3   5        100.62         88.58        10.11 o                         
  -2   3   5        324.82        441.42        65.88 o                         
  -1   3   5         24.64         22.49         1.79 o                         
   0   3   5        159.98        134.11        15.66 o                         
   1   3   5        806.31        686.28       101.84 o                         
   2   3   5         38.72         39.98         4.42 o                         
   3   3   5       1060.78       1018.41       166.41 o                         
   4   3   5         27.62         28.12         3.35 o                         
   5   3   5        273.27        311.22        88.39 o                         
   6   3   5          9.28         28.13        16.25 o                         
   7   3   5         38.26          6.20        15.34 o                         
   8   3   5         38.80          2.59        18.79 o                         
  -9   4   5          4.04         13.65        20.47 o                         
  -8   4   5         15.33         12.06        68.27 o                         
  -7   4   5         28.56         41.05        14.78 o                         
  -6   4   5          1.54          1.23         3.24 o                         
  -5   4   5         67.58         74.16         9.61 o                         
  -4   4   5          4.96          4.79         0.70 o                         
  -3   4   5        219.24        198.44        26.89 o                         
  -2   4   5        342.70        357.43        47.73 o                         
  -1   4   5        150.61        142.91        19.57 o                         
   0   4   5       1358.07       1287.82       215.00 o                         
   1   4   5        381.25        315.74        39.55 o                         
   2   4   5        138.69        181.59        29.52 o                         
   3   4   5          0.19          1.64         1.16 o                         
   4   4   5         29.07         43.54         7.13 o                         
   5   4   5        681.89        656.20       134.98 o                         
   6   4   5          4.18          5.90         8.47 o                         
   7   4   5         42.18         33.40        32.01 o                         
  -9   5   5          0.00         27.46        26.00 o                         
  -8   5   5         86.23         39.63        39.62 o                         
  -7   5   5         15.81         17.10        12.66 o                         
  -6   5   5        426.68        650.25       136.42 o                         
  -5   5   5        302.17        218.61        38.39 o                         
  -4   5   5         47.71         43.88         6.13 o                         
  -3   5   5         13.59         18.36         1.98 o                         
  -2   5   5        251.01        262.83        32.75 o                         
  -1   5   5       1329.94       1291.74       187.29 o                         
   0   5   5       1941.12       2153.66       323.34 o                         
   1   5   5         20.05         19.59         1.88 o                         
   2   5   5         47.48         55.48         6.07 o                         
   3   5   5        218.59        197.86        31.30 o                         
   4   5   5          6.23          5.33         3.66 o                         
   5   5   5        378.46        556.00       124.39 o                         
   6   5   5         15.70         17.90         9.19 o                         
   7   5   5         38.86         30.93        17.67 o                         
   8   5   5          4.70         -3.64        40.01 o                         
  -9   6   5         45.87         71.81        38.19 o                         
  -8   6   5          9.45          9.55         6.61 o                         
  -7   6   5         24.91         40.47         9.74 o                         
  -6   6   5          3.60          6.85         2.43 o                         
  -5   6   5         58.61         84.58        15.27 o                         
  -4   6   5          9.93          9.34         1.43 o                         
  -3   6   5        602.26        578.61        69.82 o                         
  -2   6   5        540.00        556.05        67.23 o                         
  -1   6   5        414.90        369.70        52.06 o                         
   0   6   5        164.10        133.06        17.78 o                         
   1   6   5       1117.55       1019.17       151.49 o                         
   2   6   5         17.91         29.28         4.34 o                         
   3   6   5          1.97          1.80         1.94 o                         
   4   6   5         52.69         64.45        11.43 o                         
   5   6   5        169.92        192.83        66.99 o                         
   6   6   5          0.04          3.11        10.85 o                         
   7   6   5         70.89         70.36        49.91 o                         
   8   6   5          6.21          2.71        41.83 o                         
  -9   7   5         53.20          5.87        16.70 o                         
  -8   7   5         27.98         41.18        20.01 o                         
  -7   7   5         84.22        135.55        73.42 o                         
  -6   7   5        349.30        350.45        62.36 o                         
  -5   7   5        291.80        297.37        42.28 o                         
  -4   7   5        117.00        131.51        17.65 o                         
  -3   7   5        298.08        322.00        47.58 o                         
  -2   7   5        465.52        442.56        66.20 o                         
  -1   7   5        874.49       1162.09       150.02 o                         
   0   7   5        108.70        133.26        18.20 o                         
   1   7   5          3.03          3.19         0.73 o                         
   2   7   5         91.48         79.22         8.71 o                         
   3   7   5          1.71          1.05         1.31 o                         
   4   7   5          0.12          0.82         5.29 o                         
   5   7   5         20.79         20.07         4.50 o                         
   6   7   5          0.43          3.04        10.96 o                         
   7   7   5          5.41          3.22        17.91 o                         
  -8   8   5          4.36          3.72         5.64 o                         
  -7   8   5         94.97        232.11        71.31 o                         
  -6   8   5          1.58          3.04         3.82 o                         
  -5   8   5       1115.21       1096.17       194.16 o                         
  -4   8   5        107.38         97.86        12.15 o                         
  -3   8   5        302.78        256.27        41.63 o                         
  -2   8   5        144.34        135.91        18.26 o                         
  -1   8   5        357.48        383.59        45.30 o                         
   0   8   5         59.00         59.60         5.87 o                         
   1   8   5        461.46        588.42        82.86 o                         
   2   8   5          7.85          9.02         1.17 o                         
   3   8   5          3.55          4.24         1.06 o                         
   4   8   5        300.56        339.05        64.35 o                         
   5   8   5         85.33        107.06        26.82 o                         
   6   8   5          1.36          1.92         9.61 o                         
   7   8   5          0.57          6.86        17.78 o                         
  -8   9   5         32.46         17.59         8.23 o                         
  -7   9   5         15.90         43.58        10.45 o                         
  -6   9   5          8.13          9.86         5.68 o                         
  -5   9   5        248.62        246.51        43.97 o                         
  -4   9   5        151.69        182.66        23.95 o                         
  -3   9   5         95.89         89.94        12.73 o                         
  -2   9   5         81.62         87.79         8.91 o                         
  -1   9   5        475.67        466.64        69.56 o                         
   0   9   5        208.41        172.62        26.25 o                         
   1   9   5          2.39          3.19         0.68 o                         
   2   9   5        826.80        771.74       122.15 o                         
   3   9   5        134.30        160.34        22.58 o                         
   4   9   5        499.62        654.21       123.67 o                         
   5   9   5         39.34         44.30         9.55 o                         
   6   9   5          2.37          6.81        15.19 o                         
  -8  10   5          2.46          1.68         6.65 o                         
  -7  10   5         69.13         88.64        26.36 o                         
  -6  10   5         60.46         74.57        24.79 o                         
  -5  10   5         57.95         66.06         9.86 o                         
  -4  10   5          2.98          5.39         1.07 o                         
  -3  10   5        658.32        663.52       104.68 o                         
  -2  10   5         52.13         46.84         6.33 o                         
  -1  10   5       1540.94       1507.23       252.51 o                         
   0  10   5         74.19         79.76        12.15 o                         
   1  10   5         58.64         67.12         8.36 o                         
   2  10   5        146.49        145.45        20.12 o                         
   3  10   5         35.93         33.08         5.11 o                         
   4  10   5          0.42          3.82         4.61 o                         
   5  10   5          0.03          2.04         5.92 o                         
   6  10   5          1.53          5.72        14.77 o                         
   7  10   5         12.07          0.82        32.26 o                         
  -8  11   5         10.64          4.90         8.04 o                         
  -7  11   5        204.65        304.56        95.93 o                         
  -6  11   5         18.95         39.61         8.60 o                         
  -5  11   5       1010.27       1372.30       279.96 o                         
  -4  11   5        622.64        449.97        96.70 o                         
  -3  11   5        243.69        220.45        27.64 o                         
  -2  11   5        935.32        881.38       131.20 o                         
  -1  11   5        126.26        115.90        15.06 o                         
   0  11   5         61.20         58.54        10.38 o                         
   1  11   5         10.49         12.23         2.00 o                         
   2  11   5        126.39        119.37        19.02 o                         
   3  11   5          3.74          4.42         2.58 o                         
   4  11   5         63.16         56.59        10.66 o                         
   5  11   5          0.21          0.94         7.19 o                         
   6  11   5         68.68          8.45        23.70 o                         
   7  11   5          1.72          5.79        34.92 o                         
  -8  12   5          7.00         -0.67         7.84 o                         
  -7  12   5          4.98          2.78         6.09 o                         
  -6  12   5         34.13         55.56        14.61 o                         
  -5  12   5         74.71        106.39        26.73 o                         
  -4  12   5          5.70          7.16         3.26 o                         
  -3  12   5        759.39        809.67       128.87 o                         
  -2  12   5        103.29        118.95        20.97 o                         
  -1  12   5          0.05          0.38         1.82 o                         
   0  12   5          0.89          1.57         1.84 o                         
   1  12   5        156.04        135.24        17.91 o                         
   2  12   5        300.76        285.18        43.28 o                         
   3  12   5        162.21        145.30        33.41 o                         
   4  12   5        489.06        602.17       146.59 o                         
   5  12   5         24.75         11.64        23.09 o                         
   6  12   5         20.71         10.97         7.84 o                         
  -8  13   5          1.43          1.38        15.45 o                         
  -7  13   5          8.59          1.62        10.45 o                         
  -6  13   5          0.17         -0.72         5.46 o                         
  -5  13   5         27.05         40.84         8.51 o                         
  -4  13   5         62.20        106.22        17.95 o                         
  -3  13   5       1650.81       1357.81       252.58 o                         
  -2  13   5        383.51        351.27        55.72 o                         
  -1  13   5        236.20        198.27        29.20 o                         
   0  13   5         41.14         44.34         8.10 o                         
   2  13   5         33.60         40.08         5.72 o                         
   3  13   5          1.60          3.54         3.70 o                         
   4  13   5         13.42         15.96         5.80 o                         
   5  13   5          4.33         10.37        14.59 o                         
   6  13   5         30.84         11.49         9.10 o                         
  -7  14   5         11.81          1.40         7.34 o                         
  -6  14   5         16.88         25.12         7.54 o                         
  -5  14   5          0.19          1.20         5.10 o                         
  -4  14   5         33.40         63.22        12.97 o                         
  -3  14   5          9.14         10.14         3.63 o                         
  -2  14   5        255.59        331.54        52.61 o                         
  -1  14   5        135.16        109.50        15.15 o                         
   0  14   5        205.97        202.38        37.90 o                         
   1  14   5        191.44        218.58        46.72 o                         
   2  14   5         23.05         19.06         3.87 o                         
   3  14   5        111.51        118.52        26.70 o                         
   4  14   5          1.27          3.79         4.94 o                         
   5  14   5        115.28        112.77        36.92 o                         
   6  14   5         12.10          0.25        22.80 o                         
  -7  15   5         47.18         49.25        23.75 o                         
  -6  15   5          0.13         -1.18         5.96 o                         
  -5  15   5          1.94          7.96         4.75 o                         
  -4  15   5         10.50          9.48         6.18 o                         
  -3  15   5        871.85       1386.45       319.71 o                         
  -2  15   5         14.62         15.14         4.11 o                         
  -1  15   5        389.91        446.96        82.32 o                         
   0  15   5         65.30         73.93        15.05 o                         
   1  15   5          6.31          8.78         2.35 o                         
   2  15   5        950.00       1021.54       218.18 o                         
   3  15   5        234.36        266.13        49.62 o                         
   4  15   5        303.31        387.92        84.54 o                         
   5  15   5         37.42         20.21        10.16 o                         
  -7  16   5          2.11         -0.37         7.87 o                         
  -6  16   5          3.23          4.83         5.65 o                         
  -5  16   5         28.96         51.16        12.59 o                         
  -4  16   5        270.78        383.65        73.26 o                         
  -3  16   5          0.90          2.09         5.19 o                         
  -2  16   5         12.08          9.52         3.73 o                         
  -1  16   5        173.89        158.41        28.79 o                         
   0  16   5          0.70          8.63         3.28 o                         
   1  16   5         60.44         98.42        16.99 o                         
   2  16   5          0.74          0.47         4.91 o                         
   3  16   5        307.72        287.83        56.86 o                         
   4  16   5         20.83          9.99         6.31 o                         
   5  16   5         60.94         23.12        19.30 o                         
  -6  17   5         54.95         79.44        29.75 o                         
  -5  17   5         70.81         90.16        17.34 o                         
  -4  17   5        203.33        307.78        61.61 o                         
  -3  17   5        117.50        138.88        27.14 o                         
  -2  17   5          0.08         -1.75         5.11 o                         
  -1  17   5         79.99        117.35        20.53 o                         
   0  17   5        387.68        489.94        96.44 o                         
   1  17   5        214.23        272.34        52.72 o                         
   2  17   5          6.60          6.26         5.50 o                         
   3  17   5        164.33        133.44        45.20 o                         
   4  17   5         47.11         29.45        16.74 o                         
   5  17   5          0.03          7.40        26.62 o                         
  -6  18   5          8.65          5.32         8.61 o                         
  -5  18   5         12.14         10.52         6.48 o                         
  -4  18   5          8.62         10.73         5.71 o                         
  -3  18   5         17.65         22.69         6.66 o                         
  -2  18   5         74.77        103.37        17.28 o                         
  -1  18   5          8.65          4.34         3.82 o                         
   0  18   5         30.60         28.99         6.23 o                         
   1  18   5        109.18        139.94        23.70 o                         
   2  18   5        168.13        141.33        26.42 o                         
   3  18   5         94.25         90.50        25.33 o                         
   4  18   5        128.02         63.45        30.70 o                         
   5  18   5          3.81         -0.02        49.83 o                         
  -5  19   5         10.41          3.56         7.17 o                         
  -4  19   5         13.18         35.08         9.51 o                         
  -3  19   5          7.11          9.16         4.76 o                         
  -2  19   5         26.21         33.43         8.21 o                         
  -1  19   5         40.45         70.47        13.28 o                         
   0  19   5         13.11         20.31         5.59 o                         
   1  19   5        152.88        169.13        61.70 o                         
   2  19   5         22.89         21.11         7.45 o                         
  -5  20   5          1.86          9.38         9.14 o                         
  -4  20   5         18.68         19.78         6.40 o                         
  -3  20   5          2.18         -0.07         6.63 o                         
  -2  20   5          2.52          7.90         4.63 o                         
  -1  20   5          8.28         10.18         4.24 o                         
   0  20   5          2.74          2.71         4.20 o                         
   1  20   5         14.00         12.63         4.55 o                         
   2  20   5          0.07          0.75         6.34 o                         
   3  20   5         16.22          9.45         5.03 o                         
   4  20   5          0.02         12.22        48.27 o                         
  -4  21   5         21.45          8.55        10.69 o                         
  -3  21   5         32.07         37.09         9.43 o                         
  -2  21   5          4.68         14.19         5.49 o                         
  -1  21   5        123.53         87.09        18.09 o                         
   0  21   5          0.01          0.23         4.82 o                         
   1  21   5          3.98          4.29         4.54 o                         
   2  21   5          9.41          6.26         5.03 o                         
   3  21   5          4.87        -11.46        62.03 o                         
  -3  22   5         12.63         12.49         9.38 o                         
  -2  22   5         17.98         19.99         9.91 o                         
  -1  22   5          3.75          1.64         5.96 o                         
   0  22   5         56.08         70.84        13.83 o                         
   1  22   5          5.12          3.27         6.04 o                         
   2  22   5          3.00          2.83        10.69 o                         
  -2  23   5          4.32         -0.99        15.50 o                         
  -1  23   5         87.75         41.56        15.22 o                         
   0  23   5         30.76         15.45        10.59 o                         
   1  23   5          0.08        -22.41        62.22 o                         
  -6   0   6        400.34        267.82       187.12 o                         
  -4   0   6          0.02          0.23         3.15 o                         
  -2   0   6         67.11         84.41        13.80 o                         
   0   0   6        865.29        975.04       260.67 o                         
   2   0   6       1355.54       1854.34       477.90 o                         
   4   0   6          1.44          0.25         6.91 o                         
   6   0   6        113.14        103.39        35.21 o                         
   8   0   6          0.01          2.31        22.99 o                         
  -7   1   6         23.46         19.32        12.12 o                         
  -6   1   6         65.52         76.50        13.26 o                         
  -5   1   6         35.28         33.51         3.77 o                         
  -4   1   6         67.02         69.83         7.74 o                         
  -3   1   6        107.46        113.56        14.38 o                         
  -2   1   6        513.73        477.24        54.56 o                         
  -1   1   6        220.57        179.83        22.69 o                         
   0   1   6          1.30          0.46         0.90 o                         
   1   1   6         48.29         38.95         4.30 o                         
   2   1   6        590.67        649.45       132.93 o                         
   3   1   6          7.99          5.61         2.03 o                         
   4   1   6          5.67          7.99         3.08 o                         
   5   1   6        118.66        117.18        38.41 o                         
   6   1   6        113.92        275.53       163.82 o                         
   7   1   6        120.51        138.53        67.22 o                         
   8   1   6         43.18         -0.47        20.02 o                         
  -8   2   6         24.84          9.09        17.36 o                         
  -7   2   6         98.74         66.17        16.02 o                         
  -6   2   6        199.42        172.70        30.87 o                         
  -5   2   6         12.34         10.06         2.04 o                         
  -4   2   6         10.11         11.00         1.03 o                         
  -3   2   6        637.03        645.40        94.35 o                         
  -2   2   6       1350.47       1246.66       174.01 o                         
  -1   2   6        234.45        257.64        30.03 o                         
   0   2   6       2029.93       1903.47       270.65 o                         
   1   2   6        336.49        352.69        53.69 o                         
   2   2   6       1024.47        884.77       143.76 o                         
   3   2   6        157.40        187.73        32.18 o                         
   4   2   6          0.71          1.90         4.34 o                         
   5   2   6         45.22         27.20         9.83 o                         
   6   2   6         20.61         73.28        48.15 o                         
   7   2   6          0.57         -5.14        19.05 o                         
   8   2   6         19.69          3.47        32.19 o                         
  -7   3   6         11.15         12.01        18.17 o                         
  -6   3   6         47.25         37.77         7.28 o                         
  -5   3   6        101.71        128.64        19.92 o                         
  -4   3   6        313.72        316.90        38.58 o                         
  -3   3   6         43.32         47.43         4.52 o                         
  -2   3   6        932.64        792.02       103.76 o                         
  -1   3   6       2087.33       2370.85       329.39 o                         
   0   3   6       2525.47       2623.09       406.04 o                         
   1   3   6       1083.54       1289.48       185.57 o                         
   3   3   6          0.00          0.95         2.81 o                         
   4   3   6         68.07         77.66        12.22 o                         
   5   3   6          0.25          2.47         6.19 o                         
   6   3   6         28.53         49.70        31.06 o                         
   7   3   6          0.18          4.44        17.53 o                         
   8   3   6          5.33         -1.49        21.13 o                         
  -9   4   6          3.88          4.72        21.16 o                         
  -8   4   6         61.99         19.82        16.40 o                         
  -7   4   6          5.34          2.73         6.61 o                         
  -6   4   6        104.84         92.84        18.74 o                         
  -5   4   6         69.35         60.06         7.75 o                         
  -4   4   6         97.28         99.53        15.84 o                         
  -3   4   6          8.22          8.80         0.99 o                         
  -2   4   6        941.98       1215.48       172.92 o                         
  -1   4   6       1383.48       1539.21       208.51 o                         
   0   4   6          1.15          0.97         1.11 o                         
   1   4   6       1149.13       1365.08       193.15 o                         
   2   4   6        141.44        152.37        22.42 o                         
   3   4   6          8.43          9.84         2.64 o                         
   4   4   6         36.78         34.45         5.42 o                         
   5   4   6         58.06         47.03         7.62 o                         
   6   4   6         44.73         59.88        38.20 o                         
   7   4   6         13.89         17.41        15.48 o                         
   8   4   6         55.33          3.14        18.65 o                         
  -9   5   6         39.86         43.08        26.22 o                         
  -8   5   6         10.13          7.16        27.78 o                         
  -7   5   6          9.06          7.86        13.61 o                         
  -6   5   6          0.63          1.02         3.17 o                         
  -5   5   6         77.51         76.78        14.61 o                         
  -4   5   6          4.82          4.91         0.87 o                         
  -3   5   6        116.32        112.09        11.92 o                         
  -2   5   6         16.97         18.35         0.95 o                         
  -1   5   6         39.60         45.79         4.53 o                         
   0   5   6         19.89         20.12         1.83 o                         
   1   5   6         12.46         10.48         1.05 o                         
   2   5   6        382.49        457.38        61.57 o                         
   3   5   6          0.71          2.14         3.00 o                         
   4   5   6         39.48         45.98         9.12 o                         
   5   5   6        158.47        240.72        53.84 o                         
   6   5   6          0.07          1.12        13.49 o                         
   7   5   6         23.31         10.99        17.69 o                         
   8   5   6          0.59         -1.03        16.25 o                         
  -9   6   6         41.87         45.60        26.61 o                         
  -8   6   6         45.60         77.73        29.82 o                         
  -7   6   6        235.26        358.92       112.94 o                         
  -6   6   6       1200.58       1428.23       366.37 o                         
  -5   6   6        769.01        662.85       102.31 o                         
  -4   6   6          0.05          1.83         1.58 o                         
  -3   6   6          8.16          9.08         0.99 o                         
  -2   6   6        136.20        129.10        15.79 o                         
  -1   6   6        189.73        172.81        20.66 o                         
   0   6   6        898.54        977.78       129.72 o                         
   1   6   6         26.37         26.89         4.03 o                         
   2   6   6          7.92          8.09         0.91 o                         
   3   6   6         27.34         29.72         4.90 o                         
   4   6   6        148.22        178.49        39.58 o                         
   5   6   6         90.49         80.63        23.47 o                         
   6   6   6         56.22         87.89        51.92 o                         
   7   6   6          6.51          3.24        12.13 o                         
  -9   7   6          0.41         -1.01        17.90 o                         
  -8   7   6          5.49         13.64        15.06 o                         
  -7   7   6         18.64         36.44         9.79 o                         
  -6   7   6         16.57         27.57         8.14 o                         
  -5   7   6        318.78        295.43        37.69 o                         
  -4   7   6        791.91        826.89       136.99 o                         
  -3   7   6       1214.51       1468.84       184.34 o                         
  -2   7   6        730.87        790.77       118.56 o                         
  -1   7   6        204.08        204.83        25.21 o                         
   0   7   6        400.45        395.51        63.71 o                         
   1   7   6        207.47        238.25        35.10 o                         
   2   7   6          0.77          3.45         1.58 o                         
   3   7   6        486.71        612.89       106.66 o                         
   4   7   6        233.03        287.01        50.65 o                         
   5   7   6        303.53        319.36       110.88 o                         
   6   7   6         76.54        189.00       123.19 o                         
   7   7   6          0.14         -2.38        13.06 o                         
  -8   8   6         15.08         27.84        14.63 o                         
  -7   8   6          0.63          1.46         5.67 o                         
  -6   8   6        141.88        170.68        28.98 o                         
  -5   8   6        293.91        313.39        55.17 o                         
  -4   8   6         30.56         26.28         2.68 o                         
  -3   8   6         14.00         16.69         1.87 o                         
  -2   8   6         62.06         76.52         8.14 o                         
  -1   8   6          8.04          8.43         0.68 o                         
   0   8   6          4.43          2.58         0.75 o                         
   1   8   6         10.56         10.53         0.98 o                         
   2   8   6        769.44        783.08       124.76 o                         
   3   8   6          3.09          4.34         1.28 o                         
   4   8   6        935.85        970.52       215.04 o                         
   5   8   6         62.18         40.02        12.14 o                         
   6   8   6         80.73         48.12        38.18 o                         
   7   8   6          0.53         -5.27        21.30 o                         
  -8   9   6          2.39          0.92         6.46 o                         
  -7   9   6         50.57         82.05        19.45 o                         
  -6   9   6         13.73         17.51         4.41 o                         
  -5   9   6        385.94        451.13       125.70 o                         
  -4   9   6        106.99         93.35        13.33 o                         
  -3   9   6        957.82        969.79       134.63 o                         
  -2   9   6        123.48        128.80        19.33 o                         
  -1   9   6        164.45        147.70        19.08 o                         
   0   9   6        507.89        470.64        74.49 o                         
   1   9   6        904.98        820.64       108.27 o                         
   2   9   6         26.87         26.52         3.25 o                         
   3   9   6        566.71        655.89        99.40 o                         
   4   9   6        917.44        731.35       241.25 o                         
   5   9   6         10.15         12.99         7.72 o                         
   6   9   6         38.91         12.74        28.70 o                         
   7   9   6          0.19          0.40        20.73 o                         
  -8  10   6          1.95          3.29         7.61 o                         
  -6  10   6         33.46         42.73        14.11 o                         
  -5  10   6          3.94          3.29         3.32 o                         
  -4  10   6        515.79        580.79       112.86 o                         
  -3  10   6         87.32         92.08        12.30 o                         
  -2  10   6          0.02          0.25         2.03 o                         
  -1  10   6         17.08         20.14         3.66 o                         
   0  10   6         29.04         34.78         4.68 o                         
   1  10   6        193.01        152.29        20.27 o                         
   2  10   6          0.74          1.19         2.33 o                         
   3  10   6          0.89          1.59         3.84 o                         
   4  10   6          0.18          4.75         7.12 o                         
   5  10   6         45.59         54.22        19.45 o                         
   6  10   6          4.15         -7.91        22.35 o                         
   7  10   6          3.67         -3.98        37.69 o                         
  -8  11   6         25.94         10.07         8.87 o                         
  -7  11   6          4.27          8.99         5.29 o                         
  -6  11   6         32.89         49.15        10.36 o                         
  -5  11   6          0.17          0.35         4.34 o                         
  -4  11   6        134.00        182.35        36.68 o                         
  -3  11   6         16.13         17.95         3.23 o                         
  -2  11   6          1.36          1.20         2.32 o                         
  -1  11   6         60.13         48.73         6.23 o                         
   0  11   6        261.62        220.67        38.40 o                         
   1  11   6          9.13         10.34         1.30 o                         
   2  11   6        435.58        403.11        61.32 o                         
   3  11   6        104.92         93.12        19.85 o                         
   4  11   6         84.56        155.96        62.87 o                         
   5  11   6         18.14         27.59        10.60 o                         
  -8  12   6          9.07          4.14         8.50 o                         
  -7  12   6         23.21         37.49        10.23 o                         
  -6  12   6          6.09          7.40         4.14 o                         
  -5  12   6         16.12         27.84         6.22 o                         
  -4  12   6        434.37        590.06       128.74 o                         
  -3  12   6        380.39        484.68        91.82 o                         
  -2  12   6         16.05         16.76         2.14 o                         
  -1  12   6        103.42         78.53        10.15 o                         
   0  12   6        212.86        213.02        28.83 o                         
   1  12   6        426.76        356.57        58.89 o                         
   2  12   6          0.35          1.56         2.11 o                         
   3  12   6         20.00         21.76         6.74 o                         
   4  12   6          4.09          6.25         5.53 o                         
   5  12   6         30.91         24.52        10.41 o                         
   6  12   6          4.20          4.22        17.11 o                         
  -8  13   6          2.90          2.29        14.33 o                         
  -7  13   6         48.60         42.98        16.24 o                         
  -6  13   6         19.07         32.60         8.74 o                         
  -5  13   6          0.34          1.24         7.34 o                         
  -4  13   6         47.53         60.40        12.34 o                         
  -3  13   6        113.60        119.50        29.47 o                         
  -2  13   6        102.94         95.03        15.98 o                         
  -1  13   6          1.15          1.34         2.62 o                         
   0  13   6         25.06         22.31         2.00 o                         
   1  13   6          3.52          4.04         1.00 o                         
   2  13   6         45.98         40.34         7.06 o                         
   3  13   6          6.47          8.85         3.45 o                         
   4  13   6         82.32        108.74        23.66 o                         
   5  13   6          5.45          1.29         9.18 o                         
   6  13   6          0.34          1.73        18.39 o                         
  -7  14   6         51.66         56.61        31.03 o                         
  -6  14   6         27.77         14.71         5.33 o                         
  -5  14   6         14.40         22.41         9.17 o                         
  -4  14   6         11.23         25.59         6.82 o                         
  -3  14   6        225.72        347.35        60.90 o                         
  -2  14   6          8.36         10.59         3.76 o                         
  -1  14   6        209.34        270.95        45.33 o                         
   0  14   6         76.95         81.94        13.45 o                         
   1  14   6         11.80          9.25         2.26 o                         
   2  14   6          4.76          4.52         2.73 o                         
   3  14   6         90.54        171.02        53.88 o                         
   4  14   6         37.85         26.43         7.95 o                         
   5  14   6        172.59         55.72        55.06 o                         
  -7  15   6         74.47         51.48        17.52 o                         
  -6  15   6        129.68        101.97        38.74 o                         
  -5  15   6          6.38          8.39         4.75 o                         
  -4  15   6         29.33         19.37         5.34 o                         
  -3  15   6        103.86        130.83        23.66 o                         
  -2  15   6          0.23          1.80         4.63 o                         
  -1  15   6         13.81         15.08         4.21 o                         
   0  15   6          4.84          9.41         3.29 o                         
   1  15   6        185.29        236.75        43.69 o                         
   2  15   6         19.56         16.44         4.18 o                         
   3  15   6         12.64         15.45         4.51 o                         
   4  15   6          0.03          0.54         6.42 o                         
   5  15   6          3.71          2.92        10.95 o                         
  -7  16   6          1.94          7.03        12.34 o                         
  -6  16   6          0.01         -0.59         5.96 o                         
  -5  16   6         13.50         19.16         5.94 o                         
  -4  16   6        298.85        319.20        55.07 o                         
  -3  16   6        253.34        364.02        78.05 o                         
  -2  16   6         63.41        107.33        25.43 o                         
  -1  16   6        120.43        119.14        21.08 o                         
   0  16   6        198.03        213.18        41.85 o                         
   1  16   6        454.10        492.64       116.10 o                         
   2  16   6        208.34        190.37        41.91 o                         
   3  16   6         59.38         41.95        17.48 o                         
   4  16   6         43.03         19.64        22.84 o                         
   5  16   6          0.66         -4.90        21.48 o                         
  -6  17   6          6.91         15.95         6.40 o                         
  -5  17   6          3.52          0.73         6.17 o                         
  -4  17   6          6.06         10.79         5.24 o                         
  -3  17   6          2.00          3.43         6.34 o                         
  -2  17   6          3.38          6.70         4.65 o                         
  -1  17   6        190.07        253.34        45.30 o                         
   0  17   6        144.49        174.52        30.84 o                         
   1  17   6         52.96         41.65         9.45 o                         
   2  17   6          0.96          2.05         5.18 o                         
   3  17   6        103.84         11.77        41.23 o                         
   4  17   6          2.82          1.33        15.16 o                         
   5  17   6         14.55        -15.06        40.14 o                         
  -6  18   6          0.20          2.35         9.55 o                         
  -5  18   6         17.11         15.64         6.19 o                         
  -4  18   6        426.89        489.22       109.68 o                         
  -3  18   6          0.45          1.31         6.48 o                         
  -2  18   6        212.11        402.59        93.83 o                         
  -1  18   6          0.77         -0.69         6.29 o                         
   0  18   6         20.27         21.58         5.39 o                         
   1  18   6         18.48         18.05         5.99 o                         
   3  18   6          2.80         -0.29         6.21 o                         
   4  18   6         47.90         23.74        11.48 o                         
  -5  19   6         33.76         25.06        10.16 o                         
  -4  19   6          0.49         -4.51         8.05 o                         
  -3  19   6         62.86         78.18        18.34 o                         
  -2  19   6          2.14         -1.63         5.81 o                         
  -1  19   6         25.64         22.17         6.24 o                         
   0  19   6         11.18         13.87         4.73 o                         
   1  19   6          7.71          8.27         4.29 o                         
   2  19   6         11.82          8.14         5.93 o                         
   3  19   6         65.96         28.43        17.47 o                         
   4  19   6         37.33         44.74        42.70 o                         
  -5  20   6         41.01         36.02        21.58 o                         
  -4  20   6         62.64         45.06        14.04 o                         
  -3  20   6        181.34        151.91        37.38 o                         
  -2  20   6          7.06          6.96         5.04 o                         
  -1  20   6         37.52         27.65         7.18 o                         
   0  20   6         53.67         51.73         9.94 o                         
   1  20   6          5.85          5.18         4.67 o                         
   2  20   6          2.90          0.68         6.85 o                         
   3  20   6         47.50          7.34        32.70 o                         
  -4  21   6         19.45         11.72         9.30 o                         
  -3  21   6          0.13          0.75         9.27 o                         
  -2  21   6         15.94         11.82         6.05 o                         
  -1  21   6          4.34          7.46         5.07 o                         
   0  21   6         95.39         59.89        13.86 o                         
   1  21   6          3.60          2.27         5.96 o                         
   2  21   6          1.59          5.56        11.18 o                         
  -3  22   6          0.69          0.94         9.92 o                         
  -2  22   6         22.25         26.16        11.22 o                         
  -1  22   6         15.81         14.04         8.82 o                         
   0  22   6        123.24        113.77        40.12 o                         
   1  22   6          2.05         11.23        10.88 o                         
  -5   0   7          0.25          1.89         3.71 o                         
  -3   0   7        522.73        515.98       159.24 o                         
  -1   0   7        371.79        304.69        59.80 o                         
   1   0   7        119.32        155.97        30.97 o                         
   3   0   7        185.27        210.76        52.33 o                         
   5   0   7        126.18         72.20        23.56 o                         
   7   0   7         50.66        128.31        98.90 o                         
  -7   1   7        654.93        361.87       145.80 o                         
  -6   1   7         15.38         11.43        26.71 o                         
  -5   1   7         25.33         26.62         3.77 o                         
  -4   1   7        314.81        298.12        37.65 o                         
  -3   1   7        934.19       1019.03       124.59 o                         
  -2   1   7        587.66        554.93        73.75 o                         
  -1   1   7        538.48        464.77        60.57 o                         
   0   1   7        396.87        367.57        52.44 o                         
   1   1   7         49.57         51.69         6.14 o                         
   2   1   7        494.88        363.92        74.56 o                         
   3   1   7         50.58         58.48        11.58 o                         
   4   1   7         43.42         61.36        10.71 o                         
   5   1   7         52.34        138.73        75.83 o                         
   6   1   7          3.65         13.56        13.53 o                         
   7   1   7         81.74        315.11       179.03 o                         
   8   1   7          3.78         -8.50        47.70 o                         
  -6   2   7        184.76        179.68        36.16 o                         
  -5   2   7        113.96        128.86        16.65 o                         
  -4   2   7         29.33         32.50         2.80 o                         
  -3   2   7        572.86        691.91       117.46 o                         
  -2   2   7         39.62         48.53         4.87 o                         
  -1   2   7         13.89         14.28         1.43 o                         
   0   2   7        182.72        184.67        26.48 o                         
   1   2   7        674.67        824.85       119.08 o                         
   2   2   7          0.03         -0.04         2.21 o                         
   3   2   7         15.01         21.14         3.13 o                         
   4   2   7          0.63          2.85         5.01 o                         
   5   2   7          0.72          0.18        10.36 o                         
   6   2   7         76.78        124.34        49.42 o                         
   7   2   7         14.28         55.21        28.44 o                         
   8   2   7         31.76          1.14        50.85 o                         
  -8   3   7         65.28         19.79        23.53 o                         
  -7   3   7        223.13        132.74        92.10 o                         
  -6   3   7        452.72        400.94       146.94 o                         
  -5   3   7        135.80        138.21        19.19 o                         
  -4   3   7         18.16         20.25         2.01 o                         
  -3   3   7        672.04        713.81        99.64 o                         
  -2   3   7         70.87         80.49         8.16 o                         
  -1   3   7         70.92         75.44         9.44 o                         
   0   3   7        370.52        358.86        49.92 o                         
   1   3   7        360.28        397.49        52.17 o                         
   2   3   7          4.35          3.23         0.74 o                         
   3   3   7         45.81         59.64        13.82 o                         
   4   3   7          6.04          8.86         4.36 o                         
   5   3   7         69.24         81.46        23.69 o                         
   6   3   7          2.20          4.38        13.29 o                         
   7   3   7          1.53          2.36        20.49 o                         
   8   3   7          7.93         11.38        45.91 o                         
  -8   4   7          1.16          0.26        22.10 o                         
  -7   4   7         24.85         29.42        10.98 o                         
  -6   4   7         53.93         42.75        11.27 o                         
  -5   4   7        102.47        109.31        16.27 o                         
  -4   4   7         80.04         69.77         8.98 o                         
  -3   4   7          0.00          0.09         1.50 o                         
  -2   4   7         20.31         24.88         2.49 o                         
  -1   4   7        129.38        123.36        16.12 o                         
   0   4   7        186.77        156.36        20.27 o                         
   1   4   7        819.70        850.82       116.63 o                         
   2   4   7        156.34        142.59        20.05 o                         
   3   4   7         28.02         25.04         3.58 o                         
   4   4   7         43.43         30.24         6.34 o                         
   5   4   7         15.82         13.67         8.88 o                         
   6   4   7          4.28          6.48        10.28 o                         
   7   4   7          1.03          0.38        20.21 o                         
  -9   5   7        157.50        430.78       213.89 o                         
  -7   5   7         45.17         43.38        19.01 o                         
  -6   5   7          4.43          3.62         4.64 o                         
  -5   5   7        314.43        441.72        89.84 o                         
  -4   5   7         97.15         99.14        12.51 o                         
  -3   5   7          0.68          1.72         1.03 o                         
  -2   5   7        189.14        195.29        21.89 o                         
  -1   5   7         66.60         66.84         7.87 o                         
   0   5   7       1691.79       1588.20       221.05 o                         
   1   5   7        409.81        370.71        55.12 o                         
   2   5   7         34.08         32.83         3.02 o                         
   3   5   7         12.22         10.55         2.64 o                         
   4   5   7         86.06        149.63        43.03 o                         
   5   5   7          6.58          6.86         8.13 o                         
   6   5   7         44.19         43.59        21.99 o                         
   7   5   7         29.12         -0.26        20.64 o                         
  -9   6   7          0.33        -10.65        24.41 o                         
  -8   6   7          0.01         -0.49         6.51 o                         
  -7   6   7        190.29        276.96        76.19 o                         
  -6   6   7        180.94        289.11        95.14 o                         
  -5   6   7         62.41         61.93        13.43 o                         
  -4   6   7        487.23        474.07        64.31 o                         
  -3   6   7         17.99         23.31         2.83 o                         
  -2   6   7        248.54        275.45        42.67 o                         
  -1   6   7       1276.80       1264.10       173.05 o                         
   0   6   7        677.48        678.90        99.24 o                         
   1   6   7        216.51        227.53        32.38 o                         
   2   6   7         89.29         75.72        14.83 o                         
   3   6   7          0.10          1.01         3.49 o                         
   4   6   7          0.33          0.56         8.84 o                         
   5   6   7          3.97          3.15        11.57 o                         
   6   6   7         32.24         55.32        39.56 o                         
   7   6   7          1.43          0.54        15.35 o                         
  -9   7   7          3.22          9.11        17.26 o                         
  -8   7   7          1.82          4.18         5.80 o                         
  -7   7   7        125.71        114.26        40.48 o                         
  -6   7   7          2.96          2.57         4.97 o                         
  -5   7   7       1271.21       1296.67       315.45 o                         
  -4   7   7          3.33          2.34         2.46 o                         
  -3   7   7         96.71         88.38         9.18 o                         
  -1   7   7        195.26        173.11        21.58 o                         
   0   7   7          0.98          0.83         1.27 o                         
   1   7   7         55.03         52.31         6.57 o                         
   2   7   7         13.96         21.45         4.24 o                         
   3   7   7          0.01          0.74         3.74 o                         
   4   7   7        223.40        261.16        42.24 o                         
   5   7   7         41.36         89.69        48.18 o                         
   6   7   7         71.14        149.84        83.08 o                         
   7   7   7         49.33         15.30        20.94 o                         
  -8   8   7          9.67          8.37         5.16 o                         
  -7   8   7         35.22         33.35         9.68 o                         
  -6   8   7          7.06          4.80         4.20 o                         
  -5   8   7         78.83         73.30        12.09 o                         
  -4   8   7         42.75         55.69         7.81 o                         
  -3   8   7        185.79        144.83        20.21 o                         
  -2   8   7          8.53          9.24         0.69 o                         
  -1   8   7        173.64        165.85        25.92 o                         
   0   8   7          3.64          2.74         1.57 o                         
   1   8   7        277.01        300.70        44.25 o                         
   2   8   7         23.25         19.48         2.55 o                         
   3   8   7         41.77         47.50         7.51 o                         
   4   8   7         15.77         30.83        10.71 o                         
   5   8   7         29.53         31.59        10.44 o                         
   6   8   7         17.48         16.71        11.39 o                         
   7   8   7         15.57          1.20        23.42 o                         
  -8   9   7         21.13          6.20         5.86 o                         
  -7   9   7         13.91         19.57         5.96 o                         
  -6   9   7         20.29         22.62         6.00 o                         
  -5   9   7        308.59        407.61        90.55 o                         
  -4   9   7         30.35         26.29         4.24 o                         
  -3   9   7         46.96         48.16         6.07 o                         
  -2   9   7          0.02          1.47         1.45 o                         
  -1   9   7          2.55          2.38         1.92 o                         
   0   9   7        626.64        787.96       134.15 o                         
   1   9   7          5.92          4.89         1.85 o                         
   2   9   7          8.04         10.84         2.80 o                         
   3   9   7          2.53          4.69         3.24 o                         
   4   9   7        148.66        153.76        32.98 o                         
   5   9   7         14.98         21.17         8.46 o                         
  -8  10   7          0.00         -1.35         7.16 o                         
  -7  10   7        206.59        275.49        77.22 o                         
  -6  10   7         55.56         76.76        18.48 o                         
  -5  10   7        257.26        315.36        61.96 o                         
  -4  10   7        978.06       1148.00       238.85 o                         
  -3  10   7         32.93         36.13         3.49 o                         
  -2  10   7        459.42        474.30        74.34 o                         
  -1  10   7        832.35        783.09       117.79 o                         
   0  10   7         85.03         78.80        10.50 o                         
   1  10   7        136.42        107.03        17.01 o                         
   2  10   7        456.97        471.42        93.48 o                         
   3  10   7          0.00          4.40         4.21 o                         
   4  10   7        304.52        531.71       157.05 o                         
   5  10   7          8.31          7.28         8.21 o                         
   6  10   7         16.15          7.01        31.37 o                         
  -8  11   7         33.14         15.78        23.98 o                         
  -7  11   7         12.89          8.21         5.78 o                         
  -6  11   7         84.72        112.01        56.61 o                         
  -5  11   7          0.42          1.56         5.93 o                         
  -4  11   7        106.47        122.99        19.36 o                         
  -3  11   7         25.25         36.17         6.55 o                         
  -2  11   7        230.55        191.42        26.26 o                         
  -1  11   7        118.24         97.63        13.05 o                         
   0  11   7          0.68          2.84         1.86 o                         
   1  11   7         44.82         42.18         6.17 o                         
   2  11   7        227.34        297.74        63.13 o                         
   3  11   7        712.19        928.72       203.10 o                         
   4  11   7         38.58         41.72        15.82 o                         
   5  11   7        212.35        162.02        89.59 o                         
   6  11   7         11.83         -0.70        18.86 o                         
  -8  12   7         87.51         52.46        48.37 o                         
  -7  12   7          1.71          5.06         4.76 o                         
  -6  12   7          8.35         16.38         5.18 o                         
  -5  12   7          1.76          2.29         4.26 o                         
  -4  12   7        141.51        206.21        42.07 o                         
  -3  12   7        135.31        184.30        34.15 o                         
  -2  12   7        206.31        219.04        36.62 o                         
  -1  12   7        233.75        228.03        42.85 o                         
   0  12   7         24.23         22.05         1.96 o                         
   1  12   7         46.02         59.13        14.23 o                         
   2  12   7        214.71        263.78        55.21 o                         
   3  12   7        534.11        777.00       192.23 o                         
   4  12   7        169.11        286.44       120.99 o                         
   5  12   7          7.07         10.50        11.52 o                         
   6  12   7         29.86         -3.81        19.00 o                         
  -7  13   7         13.60         12.40         5.25 o                         
  -6  13   7          3.66          9.01         4.40 o                         
  -5  13   7         81.71        115.05        30.81 o                         
  -4  13   7          0.88          2.59         5.06 o                         
  -3  13   7          0.16          1.70         6.44 o                         
  -2  13   7        322.49        284.40        68.81 o                         
  -1  13   7         64.44         69.85        11.33 o                         
   0  13   7         66.90        102.46        22.01 o                         
   1  13   7          1.14          2.59         3.65 o                         
   2  13   7        306.30        352.60        86.50 o                         
   3  13   7         13.12         11.10         4.95 o                         
   4  13   7          2.31          4.77         7.20 o                         
   5  13   7          1.00          9.10        27.27 o                         
   6  13   7          0.02         -0.98        29.40 o                         
  -7  14   7          1.27         -1.07         6.42 o                         
  -6  14   7         32.53         40.36        11.53 o                         
  -5  14   7          1.34          5.49         4.42 o                         
  -4  14   7          7.89         19.16         6.00 o                         
  -3  14   7          1.89         -2.05         5.96 o                         
  -2  14   7          0.70          3.13         4.26 o                         
  -1  14   7        140.80        197.57        38.10 o                         
   0  14   7          0.90          6.21         2.63 o                         
   1  14   7         78.19         97.90        22.16 o                         
   2  14   7          4.28          6.80         5.84 o                         
   3  14   7        164.75        197.73        69.03 o                         
   4  14   7         20.72         12.68         7.07 o                         
   5  14   7         28.87          2.73        30.68 o                         
  -7  15   7          8.16          1.27        11.28 o                         
  -6  15   7          0.51          3.30         5.75 o                         
  -5  15   7          2.80          1.71        13.63 o                         
  -4  15   7          0.71          2.72         5.12 o                         
  -3  15   7         18.45         40.27         8.89 o                         
  -2  15   7         36.87         42.36         7.16 o                         
  -1  15   7          0.50         -0.88         6.28 o                         
   0  15   7          3.73          2.55         4.94 o                         
   1  15   7         72.67         86.94        18.76 o                         
   2  15   7         66.64         65.33        17.66 o                         
   3  15   7        241.23        284.45       101.23 o                         
   4  15   7         56.40         54.90        16.57 o                         
   5  15   7         44.23          0.60        18.11 o                         
  -6  16   7         22.27         23.64         7.62 o                         
  -5  16   7        123.81        183.11        32.76 o                         
  -4  16   7         60.23         76.70        15.38 o                         
  -3  16   7        175.14        255.19        47.64 o                         
  -2  16   7         63.90         79.15        15.90 o                         
  -1  16   7         64.08        103.59        19.38 o                         
   0  16   7         77.70         77.76        15.20 o                         
   1  16   7        161.86        208.73        47.52 o                         
   2  16   7         82.45         82.41        16.68 o                         
   3  16   7        299.65        239.18        63.17 o                         
   4  16   7         13.59          9.92         7.69 o                         
   5  16   7         78.95          0.11        31.70 o                         
  -6  17   7         27.35         20.95         9.01 o                         
  -5  17   7         13.49         16.32         6.09 o                         
  -4  17   7         96.33         93.07        17.92 o                         
  -3  17   7        384.63        714.72       151.70 o                         
  -2  17   7          8.47         12.87         4.83 o                         
  -1  17   7         18.37         20.77         5.26 o                         
   0  17   7          4.41         16.97         5.78 o                         
   1  17   7         55.10         48.83        10.50 o                         
   2  17   7        264.49        195.35        62.24 o                         
   4  17   7        118.69         37.36        29.49 o                         
  -5  18   7          1.70          3.68         8.14 o                         
  -4  18   7         14.55         16.26         6.04 o                         
  -3  18   7          0.60          3.64         5.75 o                         
  -2  18   7         14.21         16.61         5.85 o                         
  -1  18   7         14.75         14.82         8.62 o                         
   0  18   7         94.27        139.35        32.13 o                         
   1  18   7          3.55         -0.23         6.18 o                         
   2  18   7         12.50         12.32         9.42 o                         
   3  18   7          0.35          0.48         9.92 o                         
   4  18   7         15.62         10.50        37.86 o                         
  -5  19   7         22.14         15.47         8.45 o                         
  -4  19   7        199.21        228.88        62.23 o                         
  -3  19   7         12.20         17.82         6.29 o                         
  -2  19   7         98.25        126.21        24.29 o                         
  -1  19   7         12.51         13.34         5.02 o                         
   0  19   7         50.77         41.11         7.02 o                         
   1  19   7         30.61         27.71        10.57 o                         
   2  19   7         20.65         15.67         7.27 o                         
   3  19   7        105.59         68.11        59.32 o                         
  -4  20   7         17.03         20.20         9.98 o                         
  -3  20   7         70.08        107.43        30.14 o                         
  -2  20   7         15.30         19.66         6.11 o                         
  -1  20   7          0.01          1.32         5.90 o                         
   0  20   7          1.12         -1.14         7.51 o                         
   1  20   7          0.26          0.03         6.65 o                         
   2  20   7         17.11          3.55        10.64 o                         
   3  20   7         13.02          1.28        41.60 o                         
  -3  21   7          2.36          0.49         8.99 o                         
  -2  21   7          5.99          7.45         8.94 o                         
  -1  21   7         17.60         42.97        28.43 o                         
   0  21   7         81.23         33.13        17.04 o                         
   1  21   7          2.16         -0.10        14.73 o                         
   2  21   7          1.47          9.21        40.12 o                         
  -1  22   7         10.02         -2.54        29.14 o                         
  -6   0   8       1193.08       1288.16       535.42 o                         
  -4   0   8        293.68        336.49        78.91 o                         
  -2   0   8        823.33        939.25       175.16 o                         
   2   0   8        268.56        288.27        90.75 o                         
   4   0   8        130.27        316.59       112.67 o                         
   6   0   8        125.51        114.79        76.72 o                         
  -7   1   8        167.06        151.12        59.72 o                         
  -6   1   8         59.99         64.82        14.85 o                         
  -5   1   8         48.17         43.04         4.86 o                         
  -4   1   8        133.92        131.75        19.59 o                         
  -3   1   8        191.54        188.78        25.08 o                         
  -2   1   8          7.08          7.36         1.07 o                         
  -1   1   8         19.73         31.30         5.74 o                         
   0   1   8          0.70          0.46         1.53 o                         
   1   1   8          4.88          4.24         0.80 o                         
   2   1   8          0.15          3.23         1.49 o                         
   3   1   8         54.77         61.59        11.62 o                         
   4   1   8        186.79        179.46        46.80 o                         
   5   1   8          3.44          5.10        10.86 o                         
   6   1   8          0.04          0.09        16.55 o                         
   7   1   8         27.81         35.54        22.28 o                         
  -7   2   8          0.05          3.49        14.72 o                         
  -6   2   8        422.27        512.72       122.31 o                         
  -5   2   8         13.34         12.53         2.27 o                         
  -3   2   8        108.08         97.37        14.17 o                         
  -2   2   8         56.12         58.40         6.31 o                         
  -1   2   8        434.16        453.28        58.40 o                         
   1   2   8        150.77        155.01        22.03 o                         
   2   2   8        485.42        453.96        84.32 o                         
   3   2   8         62.03         59.12         9.47 o                         
   4   2   8        212.35        263.42        70.68 o                         
   5   2   8          0.94          1.33        10.98 o                         
   6   2   8         25.73         53.46        29.74 o                         
   7   2   8          3.18          5.80        18.83 o                         
  -8   3   8         21.30         20.95        26.07 o                         
  -7   3   8        234.60        188.14        54.01 o                         
  -6   3   8          7.89          8.38         4.87 o                         
  -5   3   8         29.43         27.16         4.87 o                         
  -4   3   8         11.27         10.33         1.64 o                         
  -3   3   8         75.78         67.94         8.85 o                         
  -2   3   8         67.54         73.11         9.05 o                         
  -1   3   8         13.26         12.86         0.98 o                         
   0   3   8        118.54        115.94        15.34 o                         
   1   3   8          0.90          1.56         1.30 o                         
   2   3   8         18.65         20.67         2.52 o                         
   3   3   8         83.78         74.01        17.60 o                         
   4   3   8        157.98        225.17        67.30 o                         
   5   3   8         17.15         13.40        10.59 o                         
   6   3   8         25.10         27.99        17.00 o                         
   7   3   8         10.57         18.09        17.11 o                         
  -7   4   8        173.04        159.52        51.82 o                         
  -6   4   8        109.65        108.18        19.71 o                         
  -5   4   8         58.15         51.46        10.05 o                         
  -4   4   8        369.15        342.16        45.97 o                         
  -3   4   8         97.21        114.99        14.05 o                         
  -2   4   8         36.73         36.92         4.03 o                         
  -1   4   8        105.16        108.85        14.80 o                         
   0   4   8        618.40        525.87        81.33 o                         
   1   4   8        424.44        458.49        71.89 o                         
   2   4   8        132.99        108.84        16.22 o                         
   3   4   8         11.98          9.30         2.78 o                         
   4   4   8         88.63         92.05        28.47 o                         
   5   4   8         22.79         21.08        13.62 o                         
   6   4   8         58.39        254.16       128.66 o                         
   7   4   8          1.37          6.43        21.36 o                         
  -9   5   8          4.56         -0.71        19.61 o                         
  -8   5   8          0.12          0.06        26.76 o                         
  -7   5   8          5.59          6.39         6.05 o                         
  -6   5   8          0.54          1.90         5.27 o                         
  -5   5   8         84.47         92.83        22.22 o                         
  -4   5   8         53.17         50.21         6.55 o                         
  -3   5   8         83.39        103.24        11.51 o                         
  -2   5   8         10.95          9.90         0.96 o                         
  -1   5   8          5.20          6.14         0.99 o                         
   0   5   8        132.57        112.71        14.43 o                         
   1   5   8         20.11         18.43         2.13 o                         
   2   5   8         78.19        107.43        14.55 o                         
   3   5   8          2.34          2.09         5.19 o                         
   4   5   8        236.65        376.23       138.07 o                         
   5   5   8        139.33        176.30        42.94 o                         
   6   5   8          0.02         -2.82        14.82 o                         
   7   5   8        137.45        318.14       327.91 o                         
  -7   6   8         70.10         45.16        18.22 o                         
  -6   6   8          8.10          4.14         5.04 o                         
  -5   6   8         91.38        110.41        26.61 o                         
  -4   6   8          2.47          0.92         2.11 o                         
  -3   6   8         51.67         46.76         4.62 o                         
  -2   6   8         56.82         50.32         6.61 o                         
  -1   6   8          0.57          0.77         1.73 o                         
   0   6   8        334.07        326.50        45.92 o                         
   1   6   8         65.12         69.60         8.24 o                         
   2   6   8          8.65          9.58         2.08 o                         
   3   6   8         15.68         21.08         4.32 o                         
   4   6   8          4.84         32.92        11.10 o                         
   5   6   8        172.13        342.12       121.79 o                         
   6   6   8         23.88         18.52        15.40 o                         
   7   6   8         16.03         43.30        36.19 o                         
  -8   7   8          9.95         14.14         6.07 o                         
  -7   7   8          2.97         -0.42         6.32 o                         
  -6   7   8         14.67         19.38         6.93 o                         
  -5   7   8        209.04        185.91        52.30 o                         
  -4   7   8        235.28        176.99        38.13 o                         
  -3   7   8        335.56        357.29        47.27 o                         
  -2   7   8        388.51        372.87        48.40 o                         
  -1   7   8        395.16        525.90        69.61 o                         
   0   7   8         43.44         41.87         4.57 o                         
   1   7   8       1451.77       1390.76       213.20 o                         
   2   7   8          9.19          9.83         1.84 o                         
   3   7   8          5.94          9.01         3.39 o                         
   4   7   8          1.25          1.74         8.61 o                         
   5   7   8          7.77          0.95        10.17 o                         
   6   7   8         40.13          5.77        16.96 o                         
   7   7   8          8.86          7.68        13.09 o                         
  -8   8   8          5.02          2.30         6.06 o                         
  -7   8   8         14.98         16.23         5.41 o                         
  -6   8   8         15.11         11.63         4.92 o                         
  -5   8   8         93.05         68.80        25.22 o                         
  -4   8   8        145.82        143.61        34.46 o                         
  -3   8   8         10.00          8.49         1.32 o                         
  -2   8   8        700.20        677.74        86.67 o                         
  -1   8   8         42.73         37.48         4.55 o                         
   0   8   8         18.62         20.28         2.97 o                         
   1   8   8        276.75        291.26        43.70 o                         
   2   8   8        408.82        490.20        75.26 o                         
   3   8   8        158.46        167.89        48.36 o                         
   4   8   8         77.39        119.09        25.77 o                         
   5   8   8         23.57         29.79        15.04 o                         
   6   8   8         18.37         32.35        26.78 o                         
  -8   9   8          7.07          8.59         5.34 o                         
  -7   9   8         32.54         33.67        10.00 o                         
  -6   9   8          6.41         14.07         5.92 o                         
  -5   9   8        309.96        448.93       105.19 o                         
  -4   9   8          1.16          0.85         4.03 o                         
  -3   9   8       1154.69       1356.52       283.62 o                         
  -2   9   8         43.52         35.77         4.49 o                         
  -1   9   8        550.94        513.24        72.08 o                         
   0   9   8        513.93        508.28        70.74 o                         
   1   9   8         59.14         74.33         8.85 o                         
   2   9   8        111.91        175.64        28.26 o                         
   3   9   8          5.44          6.46         3.01 o                         
   4   9   8         22.65         32.02        10.64 o                         
   5   9   8         11.70          5.21         8.79 o                         
   6   9   8          0.25          0.60        11.95 o                         
  -8  10   8          0.09          1.13         7.61 o                         
  -7  10   8         11.58         12.20         5.41 o                         
  -6  10   8          1.09          3.31         4.60 o                         
  -5  10   8        150.39        174.52        45.84 o                         
  -4  10   8         31.98         53.90        11.49 o                         
  -3  10   8        852.52        906.03       182.84 o                         
  -2  10   8         28.76         23.58         4.03 o                         
  -1  10   8         81.82         90.94        15.82 o                         
   0  10   8         26.26         24.85         3.46 o                         
   1  10   8        245.54        250.58        53.18 o                         
   2  10   8         49.66         49.00         8.55 o                         
   3  10   8          7.67         12.72         4.17 o                         
   4  10   8         84.25        131.79        31.52 o                         
   5  10   8          2.03          5.43         8.53 o                         
  -8  11   8          4.44          2.26         7.23 o                         
  -7  11   8         37.89         30.04         9.64 o                         
  -6  11   8        114.25        125.95        28.80 o                         
  -5  11   8          4.10          4.81         4.83 o                         
  -4  11   8          0.19          1.92         4.11 o                         
  -3  11   8        188.49        276.02        49.60 o                         
  -2  11   8          0.03          1.40         4.29 o                         
  -1  11   8          0.22          2.02         3.99 o                         
   0  11   8        844.12       1236.44       238.30 o                         
   1  11   8        228.93        231.75        43.00 o                         
   2  11   8        231.33        268.96        50.59 o                         
   3  11   8         37.72         46.83         8.48 o                         
   4  11   8          0.98          0.22         9.02 o                         
   5  11   8          2.66          1.19        12.28 o                         
   6  11   8         10.85         -0.88        35.43 o                         
  -7  12   8          5.13         -0.96         5.65 o                         
  -6  12   8          0.06          0.31         8.68 o                         
  -5  12   8          1.72          3.68         4.21 o                         
  -4  12   8          0.05          2.24         4.35 o                         
  -3  12   8        104.84        111.67        24.89 o                         
  -2  12   8          3.80          2.36         4.92 o                         
  -1  12   8         89.28        115.28        20.95 o                         
   0  12   8         16.52         18.55         3.63 o                         
   1  12   8        343.48        581.47       127.52 o                         
   2  12   8        283.23        330.59       165.46 o                         
   3  12   8        150.76        191.60        37.00 o                         
   4  12   8         19.68         17.51         8.49 o                         
   5  12   8          0.50          2.93        14.77 o                         
  -7  13   8          1.54          2.11         5.61 o                         
  -6  13   8         38.96         42.82        10.74 o                         
  -5  13   8          0.08          2.08         4.44 o                         
  -4  13   8        148.92        178.20        32.23 o                         
  -3  13   8         35.43         51.81         9.26 o                         
  -2  13   8        214.15        246.00        32.67 o                         
  -1  13   8        124.13        189.55        33.14 o                         
   0  13   8         78.29        115.34        28.19 o                         
   1  13   8         18.50         24.53         8.31 o                         
   2  13   8         21.14         26.26         8.12 o                         
   3  13   8         16.23         25.21         6.30 o                         
   4  13   8          4.36         12.60         8.73 o                         
   5  13   8          4.13         -0.49        17.22 o                         
  -7  14   8          3.49          4.81         7.30 o                         
  -6  14   8         69.80         83.00        21.01 o                         
  -5  14   8          1.31          2.77         4.64 o                         
  -4  14   8          9.31         16.90         4.79 o                         
  -3  14   8        147.19        159.96        30.79 o                         
  -2  14   8         86.41         85.17        14.31 o                         
  -1  14   8          9.63         16.79         4.47 o                         
   0  14   8         73.75         91.83        19.00 o                         
   1  14   8          5.38          2.41         5.91 o                         
   2  14   8        366.73        546.79       135.82 o                         
   3  14   8          0.22         -0.44        10.49 o                         
   4  14   8         33.98         12.90        10.81 o                         
   5  14   8          4.26          3.31        19.17 o                         
  -6  15   8         37.66         29.31         9.29 o                         
  -5  15   8         17.68         15.08         5.65 o                         
  -4  15   8         43.67         51.52        11.14 o                         
  -3  15   8         22.82         28.82         6.40 o                         
  -2  15   8          0.40          5.31         4.37 o                         
  -1  15   8          1.99          6.23         4.36 o                         
   0  15   8         19.24         20.08         5.72 o                         
   1  15   8        101.54        111.55        22.37 o                         
   2  15   8          1.28          3.69         6.71 o                         
   3  15   8        229.00        274.04       196.03 o                         
   4  15   8         13.91         10.62        15.93 o                         
  -6  16   8         13.20          9.31         6.47 o                         
  -5  16   8          0.76          2.69         5.46 o                         
  -4  16   8          5.35         14.42         5.24 o                         
  -3  16   8         67.59         84.52        17.38 o                         
  -2  16   8          5.49          3.17         5.94 o                         
  -1  16   8          1.12          3.09         4.86 o                         
   0  16   8          5.05          6.32         4.83 o                         
   1  16   8          4.64          3.84         5.35 o                         
   3  16   8         85.53         55.69        24.32 o                         
   4  16   8          2.05          4.34        21.03 o                         
  -6  17   8          2.54          2.57        10.67 o                         
  -5  17   8          0.66         -0.33         6.73 o                         
  -4  17   8          8.70         15.53         5.20 o                         
  -3  17   8         23.83         32.97         7.39 o                         
  -2  17   8          0.44          2.56         5.44 o                         
  -1  17   8          0.00          2.83         4.52 o                         
   0  17   8         15.79         14.39         4.60 o                         
   1  17   8          0.09          0.66         6.26 o                         
   2  17   8         29.38          9.57         7.78 o                         
   3  17   8         10.58         13.65        11.24 o                         
   4  17   8         62.80         47.96        44.19 o                         
  -5  18   8        107.91        123.59        32.64 o                         
  -4  18   8        228.63        150.85        27.78 o                         
  -3  18   8          4.43          0.30         5.23 o                         
  -2  18   8         78.79         86.84        16.68 o                         
  -1  18   8         19.97         18.72         8.52 o                         
   0  18   8          8.26          9.74         5.45 o                         
   1  18   8         53.85         73.85        17.79 o                         
   2  18   8         18.40         13.13        10.92 o                         
   3  18   8          0.03          1.45        24.71 o                         
  -4  19   8          5.05         10.02         8.06 o                         
  -3  19   8         20.59         37.63         9.34 o                         
  -2  19   8          0.67          2.80         7.07 o                         
  -1  19   8          0.23          0.96         5.46 o                         
   0  19   8          1.39          0.02         6.77 o                         
   1  19   8          7.06          2.74         7.50 o                         
   2  19   8        186.42        133.79        75.73 o                         
  -3  20   8         38.31         19.42         9.27 o                         
  -2  20   8         28.66         47.81        19.08 o                         
  -1  20   8         22.37         20.37         7.60 o                         
   0  20   8         69.84         95.06        24.10 o                         
   1  20   8          5.47          7.61        11.63 o                         
   2  20   8         54.49         42.20        34.68 o                         
  -2  21   8          1.48         -0.73        12.90 o                         
  -1  21   8          1.90          4.56        11.69 o                         
   0  21   8          6.97          0.43        22.08 o                         
  -7   0   9         60.92         50.67        25.24 o                         
  -5   0   9          0.89         -0.11        10.38 o                         
  -3   0   9        428.94        450.67        97.68 o                         
  -1   0   9        205.19        147.99        28.10 o                         
   1   0   9         98.37         68.28        12.27 o                         
   5   0   9          2.15         -2.16        18.51 o                         
   7   0   9         65.03        149.48       117.05 o                         
  -7   1   9         88.25         94.56        39.16 o                         
  -6   1   9        257.02        209.68       103.56 o                         
  -5   1   9          5.67          4.21         5.70 o                         
  -4   1   9        433.61        361.96        53.66 o                         
  -3   1   9         67.64         77.11        10.43 o                         
  -2   1   9         60.22         55.11         7.51 o                         
  -1   1   9          0.03          0.88         1.95 o                         
   0   1   9        135.72        134.09        19.38 o                         
   1   1   9        585.93        494.85        84.93 o                         
   2   1   9         27.27         31.95         4.68 o                         
   3   1   9         35.48         25.78         9.23 o                         
   4   1   9          0.47          3.37         8.34 o                         
   5   1   9         39.97         42.14        27.48 o                         
   6   1   9          1.66         -0.31        14.00 o                         
   7   1   9          0.46          8.17        19.28 o                         
  -7   2   9         26.78         24.74        15.14 o                         
  -6   2   9        179.86        181.29        45.73 o                         
  -5   2   9         37.50         29.81         7.69 o                         
  -4   2   9         55.19         56.54         8.40 o                         
  -3   2   9         72.68         74.69         9.74 o                         
  -2   2   9          4.90          4.87         0.63 o                         
  -1   2   9        214.49        206.78        31.23 o                         
   0   2   9        147.39        142.15        18.97 o                         
   1   2   9         82.23         82.12        11.24 o                         
   2   2   9         44.69         47.07         8.58 o                         
   3   2   9        202.82        215.97        51.60 o                         
   4   2   9          1.02         -0.93         8.93 o                         
   5   2   9          1.25          4.77         9.67 o                         
   6   2   9          8.77          8.04        12.44 o                         
   7   2   9         30.18         10.42        18.94 o                         
  -7   3   9        609.22        617.74       258.73 o                         
  -6   3   9          0.42          1.83         6.47 o                         
  -5   3   9        246.96        414.41       107.51 o                         
  -4   3   9          7.64          7.24         1.87 o                         
  -3   3   9         36.51         32.75         3.80 o                         
  -2   3   9         37.42         31.51         3.99 o                         
  -1   3   9          0.08         -0.43         2.00 o                         
   0   3   9        171.54        182.18        26.75 o                         
   1   3   9        120.74        109.81        13.71 o                         
   2   3   9          2.08          2.11         3.86 o                         
   3   3   9         58.88         95.65        25.66 o                         
   4   3   9         38.51        123.19        54.37 o                         
   5   3   9        110.13        147.22        47.05 o                         
   6   3   9         10.77         24.52        23.81 o                         
   7   3   9          3.58          0.16        18.00 o                         
  -7   4   9          0.24          5.94        30.41 o                         
  -6   4   9         47.86         32.82        17.58 o                         
  -5   4   9        102.93        105.80        21.51 o                         
  -4   4   9        149.81        145.45        28.98 o                         
  -3   4   9          0.82         -0.37         2.41 o                         
  -2   4   9         43.82         38.22         3.54 o                         
  -1   4   9        129.24        128.44        15.07 o                         
   0   4   9        791.45       1199.85       200.35 o                         
   1   4   9         38.21         42.46         6.43 o                         
   2   4   9         89.33         94.30        16.19 o                         
   3   4   9        201.39        210.85        61.85 o                         
   4   4   9         10.15         12.47        10.70 o                         
   5   4   9         10.26         12.30        12.04 o                         
   6   4   9          0.74          4.05        15.89 o                         
   7   4   9         16.55         60.48        43.55 o                         
  -7   5   9         21.09         18.31         7.72 o                         
  -6   5   9        414.95        601.36       176.63 o                         
  -5   5   9         42.77         43.16         7.39 o                         
  -4   5   9         30.48         32.96         6.00 o                         
  -3   5   9        155.11        168.13        22.17 o                         
  -2   5   9          2.97          2.81         1.31 o                         
  -1   5   9        397.42        348.25        49.88 o                         
   0   5   9        111.58        104.86        12.60 o                         
   1   5   9         62.23         57.93         7.97 o                         
   2   5   9          0.98          2.61         2.84 o                         
   3   5   9          5.88          8.29         8.39 o                         
   4   5   9         31.98         42.96         9.19 o                         
   5   5   9         73.06         43.20        35.66 o                         
   6   5   9         11.69         43.87        38.01 o                         
   7   5   9          1.92         11.20        25.59 o                         
  -7   6   9          8.75         -3.50        25.98 o                         
  -6   6   9          2.66          5.44         6.24 o                         
  -5   6   9         90.56         71.98        15.27 o                         
  -4   6   9        234.76        233.38        55.40 o                         
  -3   6   9        118.56         93.20        15.47 o                         
  -2   6   9        103.73         94.29        10.81 o                         
  -1   6   9        313.43        279.24        41.94 o                         
   0   6   9         39.64         34.08         4.02 o                         
   1   6   9        493.45        621.07        98.57 o                         
   2   6   9         29.81         35.40         7.35 o                         
   3   6   9         28.58         46.88        10.54 o                         
   4   6   9         30.23        161.60       110.21 o                         
   5   6   9         49.92         57.66        39.80 o                         
   6   6   9         39.43        100.08        51.27 o                         
  -8   7   9          5.44          5.78         5.95 o                         
  -7   7   9          0.49          4.96         5.46 o                         
  -6   7   9         48.14         64.03        17.37 o                         
  -5   7   9        170.40        317.10       115.86 o                         
  -4   7   9          1.14          0.91         5.13 o                         
  -3   7   9        100.26         89.62        17.29 o                         
  -2   7   9        107.26         94.35        11.66 o                         
  -1   7   9         11.18         13.13         2.45 o                         
   0   7   9       1615.24       1626.03       233.36 o                         
   1   7   9        403.66        383.89        69.23 o                         
   2   7   9        151.01        187.58        34.20 o                         
   3   7   9          9.35          3.28         4.60 o                         
   4   7   9         12.30         24.67        10.20 o                         
   5   7   9         31.16         35.18        28.78 o                         
   6   7   9         16.90         13.86        16.87 o                         
  -8   8   9          2.50         10.27         7.44 o                         
  -7   8   9         12.43          9.14         5.11 o                         
  -6   8   9          5.74          5.24         4.36 o                         
  -5   8   9         66.15         78.48        20.53 o                         
  -4   8   9         53.94         73.22        18.74 o                         
  -3   8   9        885.68        802.95       161.42 o                         
  -2   8   9        104.82        114.89        21.06 o                         
  -1   8   9        627.38        649.41       126.05 o                         
   0   8   9          7.57          8.45         1.78 o                         
   1   8   9        403.77        599.44        99.55 o                         
   2   8   9          2.34          3.79         3.45 o                         
   3   8   9        601.66        708.60       152.12 o                         
   4   8   9         22.21         30.83         7.85 o                         
   5   8   9          0.15          1.60        13.04 o                         
   6   8   9         18.10          4.61        13.89 o                         
  -8   9   9         11.45          2.55        11.67 o                         
  -7   9   9         13.63         13.48         5.37 o                         
  -6   9   9          0.12         -1.53         5.37 o                         
  -5   9   9         69.47        132.70        37.26 o                         
  -4   9   9         42.07         55.58        10.90 o                         
  -3   9   9        144.41        180.40        44.94 o                         
  -2   9   9         12.25         10.57         3.72 o                         
  -1   9   9          0.55         -2.12         5.16 o                         
   0   9   9          5.06         11.47         2.38 o                         
   1   9   9        764.75        747.18       179.74 o                         
   2   9   9        315.94        372.88        67.79 o                         
   3   9   9          0.55         -0.25         6.33 o                         
   4   9   9        250.50        571.99       381.59 o                         
   5   9   9         36.24         68.09        45.02 o                         
   6   9   9         28.97         34.80        30.39 o                         
  -8  10   9          7.06          1.92         8.20 o                         
  -7  10   9         39.81         33.49         9.86 o                         
  -6  10   9          0.89          4.18         4.50 o                         
  -5  10   9        297.51        360.97        83.88 o                         
  -4  10   9         44.79         48.57         9.00 o                         
  -3  10   9        250.08        308.65        84.74 o                         
  -2  10   9        306.94        319.43        86.23 o                         
  -1  10   9         76.65         89.95        20.42 o                         
   0  10   9        360.35        433.20        78.87 o                         
   1  10   9        118.76        184.21        46.34 o                         
   2  10   9        157.80        180.28        37.71 o                         
   3  10   9          0.30          4.14         9.44 o                         
   4  10   9        106.32         95.04        41.37 o                         
   5  10   9         15.46         13.34        10.63 o                         
  -7  11   9         13.97          5.89         5.76 o                         
  -6  11   9         19.66         40.36        10.41 o                         
  -5  11   9         58.15         61.47        13.14 o                         
  -4  11   9         51.47         76.63        17.74 o                         
  -3  11   9         60.76         82.50        15.78 o                         
  -2  11   9         18.38         20.63         5.71 o                         
  -1  11   9          0.13          0.09         3.50 o                         
   0  11   9         53.12        102.86        31.40 o                         
   1  11   9        124.76        145.77        22.96 o                         
   2  11   9        104.59        121.98        26.73 o                         
   3  11   9        106.99        240.15        69.95 o                         
   4  11   9         10.91         14.44         9.67 o                         
   5  11   9         34.37         90.13        60.72 o                         
  -7  12   9          3.69          2.67         4.62 o                         
  -6  12   9          6.64          3.20         4.93 o                         
  -5  12   9          8.06         13.74         4.70 o                         
  -4  12   9          0.04         -0.63         5.48 o                         
  -3  12   9         22.83         28.51         6.32 o                         
  -2  12   9          7.30         11.29         3.66 o                         
  -1  12   9         25.49         30.56         8.17 o                         
   0  12   9          3.14          3.85         7.48 o                         
   1  12   9          0.03          1.63         6.03 o                         
   2  12   9         65.33         81.57        19.62 o                         
   3  12   9         20.63         26.36         8.76 o                         
   4  12   9          7.43         16.35        20.43 o                         
   5  12   9          0.04          4.27        16.41 o                         
  -7  13   9         10.57          0.27         5.22 o                         
  -6  13   9         60.16         48.92        18.11 o                         
  -5  13   9          8.78          6.56         4.35 o                         
  -4  13   9         20.82         30.68         6.37 o                         
  -3  13   9         16.11         11.73         3.91 o                         
  -2  13   9          8.29         13.68         4.70 o                         
  -1  13   9         70.29         92.57        20.95 o                         
   0  13   9          1.65          3.46         4.84 o                         
   1  13   9        162.62        235.53        58.36 o                         
   2  13   9          7.95         16.69         7.48 o                         
   3  13   9        101.02         59.17        24.00 o                         
   4  13   9          5.29          3.89        13.56 o                         
   5  13   9         30.98         -4.63        26.21 o                         
  -6  14   9          0.10         -1.03         5.98 o                         
  -5  14   9         14.07         17.63         5.51 o                         
  -4  14   9          1.66          1.50         4.96 o                         
  -3  14   9         25.60         32.25         7.14 o                         
  -2  14   9         35.78         80.99        19.32 o                         
  -1  14   9        211.65        362.63       107.69 o                         
   0  14   9        165.40        228.43        47.81 o                         
   1  14   9         22.21         53.47        10.67 o                         
   2  14   9          6.03          6.21         7.13 o                         
   3  14   9          0.76          3.00        10.51 o                         
  -6  15   9          9.43          4.70         7.11 o                         
  -5  15   9          0.98          0.19         5.43 o                         
  -4  15   9          1.61          0.15         5.42 o                         
  -3  15   9          5.30          8.03         4.88 o                         
  -2  15   9          0.08          0.21         5.12 o                         
  -1  15   9        187.55        167.16        37.23 o                         
   0  15   9          5.32          2.04         6.89 o                         
   2  15   9         37.14         28.72        11.34 o                         
   3  15   9         33.52         12.00        10.50 o                         
   4  15   9          1.11         -5.13        40.86 o                         
  -6  16   9         50.32         18.76        15.87 o                         
  -5  16   9          0.42          2.14         6.61 o                         
  -4  16   9          6.20          3.04         5.17 o                         
  -3  16   9         40.08         64.37        11.87 o                         
  -2  16   9         74.06        126.86        24.45 o                         
  -1  16   9          2.76          5.47         5.14 o                         
   0  16   9          0.08          0.01         6.49 o                         
   1  16   9         15.74          5.95         6.93 o                         
   2  16   9          5.12          4.55        18.23 o                         
   3  16   9          4.23          4.27        10.53 o                         
  -5  17   9         17.25          7.07         6.83 o                         
  -4  17   9          9.40         11.64         3.83 o                         
  -3  17   9         21.70         19.98         5.27 o                         
  -2  17   9          0.01          0.82         5.66 o                         
  -1  17   9          2.11          0.85         7.82 o                         
   0  17   9          1.11          0.86         7.71 o                         
   1  17   9          2.10          1.46         8.11 o                         
   2  17   9         28.57         18.63        11.73 o                         
   3  17   9         54.92         92.91        38.79 o                         
  -4  18   9          0.43         -1.62         8.41 o                         
  -3  18   9         53.32         60.89        12.92 o                         
  -2  18   9         63.97         50.44        10.89 o                         
  -1  18   9          0.07         -0.66         7.88 o                         
   0  18   9         31.21         25.35         7.80 o                         
   1  18   9         16.01         10.89        11.32 o                         
   2  18   9        108.21        126.36        49.61 o                         
  -3  19   9         34.36         41.38        11.32 o                         
  -2  19   9          8.14          7.41         7.76 o                         
  -1  19   9         16.81         14.95         7.07 o                         
   0  19   9         46.96         42.09        16.62 o                         
  -2  20   9          7.58         12.83        10.15 o                         
  -1  20   9          2.03          4.18        16.92 o                         
   0  20   9          3.79         -2.87        22.16 o                         
  -6   0  10         44.21         32.42        20.03 o                         
  -4   0  10         85.09         58.35        32.87 o                         
  -2   0  10         14.37          8.38         2.80 o                         
   0   0  10          1.43          2.04         3.30 o                         
   2   0  10        317.84        518.80       422.11 o                         
   4   0  10        265.88        276.94        83.93 o                         
   6   0  10         69.83         39.03        31.13 o                         
  -6   1  10         69.97         61.15        43.25 o                         
  -5   1  10          1.48          2.35         5.18 o                         
  -4   1  10          0.46         -1.70         5.80 o                         
  -3   1  10          0.46         -0.96         4.07 o                         
  -2   1  10         14.29         15.39         1.76 o                         
  -1   1  10         48.44         52.33         7.36 o                         
   0   1  10        718.82        621.91        99.96 o                         
   1   1  10        123.25        133.51        21.70 o                         
   2   1  10          0.80          1.78         6.47 o                         
   3   1  10         44.24         86.93        21.32 o                         
   4   1  10        132.52        178.26        42.31 o                         
   5   1  10          2.14         11.67        13.76 o                         
   6   1  10          0.02          1.41        18.72 o                         
  -7   2  10        152.50        118.87        50.80 o                         
  -6   2  10         77.30         50.96        16.54 o                         
  -5   2  10        204.17        194.44        38.20 o                         
  -4   2  10         15.07         16.83         4.77 o                         
  -3   2  10        211.19        243.05        50.75 o                         
  -2   2  10          0.31          3.09         2.03 o                         
  -1   2  10        309.59        305.06        44.17 o                         
   0   2  10        176.47        148.93        20.03 o                         
   1   2  10          8.98          4.43         3.01 o                         
   2   2  10         12.64         14.32         5.60 o                         
   3   2  10         33.01         54.80        15.89 o                         
   4   2  10          4.67         -3.03        11.28 o                         
   5   2  10          1.41          7.91         9.34 o                         
   6   2  10          0.09         -3.37        21.05 o                         
  -7   3  10          0.40          4.39        21.75 o                         
  -6   3  10          0.32         -4.04        14.66 o                         
  -5   3  10         43.46         31.22         8.89 o                         
  -4   3  10          2.14          0.93         8.54 o                         
  -3   3  10          5.93          7.41         2.89 o                         
  -2   3  10         14.46         12.03         2.15 o                         
  -1   3  10         17.19         16.80         2.19 o                         
   0   3  10       1432.15       2092.06       351.02 o                         
   1   3  10         22.26         30.61         6.95 o                         
   2   3  10         46.81         47.47        10.29 o                         
   3   3  10          7.71          2.53         7.65 o                         
   4   3  10         55.89         43.72        10.36 o                         
   5   3  10         20.68         16.07         9.27 o                         
   6   3  10          0.14         -1.45        20.96 o                         
  -7   4  10         42.75         49.77        25.26 o                         
  -6   4  10         32.99         25.29        20.16 o                         
  -5   4  10         29.71         28.09         6.25 o                         
  -4   4  10         42.03         51.73        10.78 o                         
  -3   4  10        225.25        273.41        53.93 o                         
  -2   4  10        121.73        149.21        22.14 o                         
  -1   4  10         41.15         59.00         8.40 o                         
   0   4  10       1659.91       1697.83       350.31 o                         
   1   4  10        168.38        188.63        35.70 o                         
   2   4  10          5.14         14.47         4.72 o                         
   3   4  10          4.14          6.97         8.77 o                         
   4   4  10        146.05        185.04       102.09 o                         
   5   4  10         20.83         40.12        30.44 o                         
   6   4  10          0.30         -0.84        17.37 o                         
  -7   5  10         24.28          5.64         7.70 o                         
  -6   5  10          2.33          1.82         6.21 o                         
  -5   5  10         47.99         81.70        20.17 o                         
  -4   5  10         66.62         77.79        16.65 o                         
  -3   5  10        335.02        379.00        81.31 o                         
  -2   5  10         10.48         15.21         3.27 o                         
  -1   5  10         37.19         42.20         6.03 o                         
   0   5  10        123.26        201.93        40.54 o                         
   1   5  10        360.40        468.98        78.85 o                         
   2   5  10        144.12        162.29        35.30 o                         
   3   5  10         12.34         18.66         6.19 o                         
   4   5  10         13.36         42.13        15.97 o                         
   5   5  10         12.01         14.35        14.70 o                         
   6   5  10         11.40         -1.08        19.38 o                         
  -7   6  10          7.92         12.00         8.14 o                         
  -6   6  10         57.90         92.28        27.19 o                         
  -5   6  10         20.88         11.00         6.21 o                         
  -4   6  10        470.52        595.87       143.14 o                         
  -3   6  10          7.49         10.30         4.25 o                         
  -2   6  10         22.95         31.34         6.51 o                         
  -1   6  10        111.75        136.24        28.05 o                         
   0   6  10        193.28        222.44        34.84 o                         
   1   6  10        529.38        720.89       146.57 o                         
   2   6  10         55.65         69.83        13.61 o                         
   3   6  10         31.35         76.04        20.13 o                         
   4   6  10         73.71         49.87        19.26 o                         
   5   6  10          4.24          9.63        12.90 o                         
   6   6  10         45.29         33.79        21.90 o                         
  -8   7  10          4.78          9.98        11.13 o                         
  -7   7  10        112.29        118.53        46.52 o                         
  -6   7  10        114.35         93.34        31.67 o                         
  -5   7  10          1.39          1.36         5.14 o                         
  -4   7  10         62.04         48.16        11.83 o                         
  -3   7  10         45.56         38.29         7.20 o                         
  -2   7  10        242.14        259.66        58.51 o                         
  -1   7  10        474.37        537.44       103.75 o                         
   0   7  10         16.00         23.65         4.94 o                         
   1   7  10         34.57         53.55        10.71 o                         
   2   7  10         88.72         88.93        19.35 o                         
   3   7  10          2.72          5.74         7.02 o                         
   4   7  10         37.00         47.76        24.62 o                         
   5   7  10         31.77         17.44        11.27 o                         
   6   7  10         34.00         14.17        17.04 o                         
  -8   8  10         12.97         20.57         9.75 o                         
  -7   8  10          3.71         -1.64         6.23 o                         
  -6   8  10          0.69          1.54         4.98 o                         
  -5   8  10         14.01         31.33        10.19 o                         
  -4   8  10        446.90        586.20       171.57 o                         
  -3   8  10         51.64         48.47        12.76 o                         
  -2   8  10          0.11          0.87         3.13 o                         
  -1   8  10          3.57          3.63         2.24 o                         
   0   8  10        643.42        903.09       186.74 o                         
   1   8  10         10.72         17.26         5.75 o                         
   2   8  10         17.21         33.41         6.15 o                         
   3   8  10          3.54          4.13         8.43 o                         
   4   8  10         23.55          9.14         7.51 o                         
   5   8  10          7.28         10.13        12.57 o                         
   6   8  10         16.25          4.21        16.10 o                         
  -7   9  10          0.23          0.69         6.00 o                         
  -6   9  10         26.62         40.15        13.81 o                         
  -5   9  10         38.01         36.08         8.99 o                         
  -4   9  10         59.94         65.07        14.79 o                         
  -3   9  10         18.16         27.07         6.05 o                         
  -2   9  10        175.85        259.32        52.05 o                         
  -1   9  10        438.29        589.40       118.41 o                         
   0   9  10         28.87         77.46        23.20 o                         
   1   9  10        572.16        781.06       153.18 o                         
   2   9  10         12.75         11.35         5.74 o                         
   3   9  10        135.79        196.94        45.38 o                         
   4   9  10          0.84          3.94        10.02 o                         
   5   9  10         55.67         90.01        61.48 o                         
  -7  10  10          0.98          0.49         4.97 o                         
  -6  10  10          1.54          2.28         5.11 o                         
  -5  10  10         32.53         36.37         9.14 o                         
  -4  10  10         98.84        163.65        43.55 o                         
  -3  10  10         75.85         63.43        11.85 o                         
  -2  10  10          0.96          3.38         3.90 o                         
  -1  10  10         21.61         32.76         6.65 o                         
   0  10  10         10.29         11.06         3.70 o                         
   1  10  10          0.01          0.91         4.93 o                         
   2  10  10         85.59        102.42        16.89 o                         
   3  10  10         36.40         30.88        11.51 o                         
   4  10  10          8.11          7.62         7.38 o                         
   5  10  10          1.96          0.61        14.61 o                         
  -7  11  10          0.89         -0.57         5.37 o                         
  -6  11  10          3.83          5.77         4.69 o                         
  -5  11  10         13.35         16.03         5.26 o                         
  -4  11  10        214.24        207.55        51.51 o                         
  -3  11  10         22.71         25.34         5.80 o                         
  -2  11  10        191.42        200.48        50.32 o                         
  -1  11  10         10.86          9.95         4.18 o                         
   0  11  10         72.88        108.59        21.77 o                         
   1  11  10         12.99         22.10         6.64 o                         
   2  11  10        143.23        182.41        34.55 o                         
   3  11  10          9.77         10.87         9.48 o                         
   4  11  10          0.49          0.47         8.79 o                         
   5  11  10          0.06         -1.59        26.80 o                         
  -7  12  10         19.02          9.51         5.99 o                         
  -6  12  10        138.19        147.63        44.06 o                         
  -5  12  10          0.01         -1.51         5.41 o                         
  -4  12  10          0.13          2.34         4.56 o                         
  -3  12  10          0.01         -0.45         5.28 o                         
  -2  12  10         56.06         51.61        11.24 o                         
  -1  12  10        105.41        105.98        23.53 o                         
   0  12  10         60.75         83.57        16.43 o                         
   1  12  10        104.39        147.20        34.93 o                         
   2  12  10         27.38         20.84         9.94 o                         
   3  12  10         30.54         15.19         8.89 o                         
   4  12  10          1.89          4.57        17.49 o                         
  -6  13  10          3.84          5.81         6.61 o                         
  -5  13  10          6.62          7.77         4.52 o                         
  -4  13  10          3.14          4.94         4.37 o                         
  -3  13  10          0.32          0.72         4.76 o                         
  -2  13  10         43.06         60.57        13.73 o                         
  -1  13  10         64.59         90.27        17.22 o                         
   0  13  10          5.05          7.96         6.67 o                         
   1  13  10         23.54         36.18         9.49 o                         
   2  13  10         10.25          2.87         6.25 o                         
   3  13  10          1.48          4.28        15.72 o                         
   4  13  10         55.59         57.17        45.24 o                         
  -6  14  10         49.94         20.99        17.23 o                         
  -5  14  10         21.36         19.98         6.73 o                         
  -4  14  10         79.69         82.88        21.17 o                         
  -3  14  10          4.37          5.53         4.82 o                         
  -2  14  10        141.08        129.69        27.76 o                         
  -1  14  10          0.00          2.93         6.32 o                         
   0  14  10         10.56         10.64         6.91 o                         
   1  14  10          1.57          0.83         8.40 o                         
   2  14  10        147.21        143.81        44.82 o                         
   4  14  10         13.52         36.13        36.67 o                         
  -5  15  10          0.46          0.46         7.05 o                         
  -4  15  10          8.05          7.68         5.14 o                         
  -3  15  10          0.08         -0.23         5.66 o                         
  -2  15  10         88.11        106.85        35.44 o                         
  -1  15  10          0.04          0.10         7.02 o                         
   0  15  10        105.29        105.62        26.68 o                         
   1  15  10         78.86         66.28        24.01 o                         
   2  15  10          0.10          1.82         9.56 o                         
   3  15  10         25.48         49.83        59.87 o                         
  -5  16  10          1.60         -1.65         8.10 o                         
  -4  16  10          1.84          0.48         8.93 o                         
  -3  16  10          0.21          3.47         5.28 o                         
  -2  16  10         29.83         32.34        13.13 o                         
  -1  16  10          1.68          4.30         6.42 o                         
   0  16  10         14.65         22.15         8.94 o                         
   1  16  10          0.03          0.68         7.98 o                         
   3  16  10         43.62         36.82        21.63 o                         
  -4  17  10         17.57         15.40         7.56 o                         
  -3  17  10         38.84         39.21        14.11 o                         
  -2  17  10         66.19         60.89        28.54 o                         
  -1  17  10        108.46         86.24        27.71 o                         
   0  17  10          1.49         -0.34         8.95 o                         
   1  17  10          2.43          1.38        11.69 o                         
   2  17  10         73.64         69.85        27.85 o                         
  -3  18  10         20.09         20.97         8.02 o                         
  -2  18  10          2.86          3.42         7.51 o                         
  -1  18  10         29.24         19.69        10.19 o                         
   0  18  10          5.70          7.36        12.75 o                         
   1  18  10          8.38         12.88        22.40 o                         
  -2  19  10         58.70         66.95        26.18 o                         
  -1  19  10         59.54         47.92        17.80 o                         
  -5   0  11        178.16        232.51        76.81 o                         
  -3   0  11        131.65        171.15        59.24 o                         
  -1   0  11        513.34        562.69       210.13 o                         
   1   0  11          6.62          8.03         4.54 o                         
   3   0  11         15.57         50.20        32.59 o                         
   5   0  11          1.79          4.49        14.98 o                         
  -7   1  11          1.14          0.72        20.01 o                         
  -6   1  11         43.60         40.57        17.49 o                         
  -5   1  11        254.65        264.37        65.91 o                         
  -4   1  11        220.01        207.95        49.94 o                         
  -3   1  11         18.89         24.75         7.23 o                         
  -2   1  11        368.53        384.95        97.94 o                         
  -1   1  11        695.01       1139.06       248.83 o                         
   0   1  11        134.32        135.97        23.99 o                         
   1   1  11          3.68          4.38         3.19 o                         
   2   1  11         28.45         49.36        12.27 o                         
   3   1  11        220.10        301.70        80.15 o                         
   4   1  11         46.13         47.42        35.21 o                         
   5   1  11         19.03         51.27        26.52 o                         
   6   1  11          8.21          6.61        17.49 o                         
  -7   2  11         31.35         39.53        33.33 o                         
  -6   2  11          4.81          5.87        12.88 o                         
  -5   2  11         17.18         19.85        13.47 o                         
  -4   2  11         97.41        108.47        23.87 o                         
  -3   2  11        121.04        156.04        33.76 o                         
  -2   2  11         36.93         51.57        10.39 o                         
  -1   2  11        723.29        642.01       163.56 o                         
   0   2  11         57.70         66.38        14.45 o                         
   1   2  11          3.21          4.72         3.35 o                         
   2   2  11         28.56         37.28         9.05 o                         
   3   2  11          0.83          2.21         7.42 o                         
   4   2  11         19.21         28.64        23.86 o                         
   5   2  11          2.35          1.89        12.99 o                         
   6   2  11         20.98         65.19        33.56 o                         
  -7   3  11          2.69          7.14        19.85 o                         
  -6   3  11          0.17         10.27        14.05 o                         
  -5   3  11          5.40          9.74         5.79 o                         
  -4   3  11         56.98         71.24        14.49 o                         
  -3   3  11        353.02        433.31        94.34 o                         
  -2   3  11         18.32         23.67         4.75 o                         
  -1   3  11        450.11        475.11       114.35 o                         
   0   3  11        167.82        257.64        59.06 o                         
   1   3  11          9.83         10.96         4.90 o                         
   2   3  11         61.36         72.16        19.23 o                         
   3   3  11         22.38         30.27         8.03 o                         
   4   3  11          1.10          2.29        11.34 o                         
   5   3  11         13.80         14.09        14.91 o                         
   6   3  11         20.97         56.13        45.10 o                         
  -7   4  11         51.36         25.90        28.74 o                         
  -6   4  11         59.63         44.51        16.81 o                         
  -5   4  11         45.02         38.13         9.75 o                         
  -4   4  11        125.99        114.36        20.68 o                         
  -3   4  11         10.74         24.48         5.95 o                         
  -2   4  11        189.56        217.09        45.96 o                         
  -1   4  11        213.70        239.35        52.43 o                         
   0   4  11        205.47        244.54        50.75 o                         
   1   4  11         15.97         20.77         4.74 o                         
   2   4  11          1.30          0.52         8.05 o                         
   3   4  11         23.85         29.38         9.48 o                         
   4   4  11         23.86         27.38        15.64 o                         
   5   4  11          0.77          2.46        12.99 o                         
  -7   5  11         32.29         26.39        30.04 o                         
  -6   5  11         76.77         72.17        24.01 o                         
  -5   5  11        115.29        138.23        26.55 o                         
  -4   5  11         20.35         24.13         6.30 o                         
  -3   5  11          6.44          4.15         4.26 o                         
  -2   5  11         79.50        101.76        20.92 o                         
  -1   5  11          0.12          6.14         3.97 o                         
   0   5  11         15.30         23.24         4.99 o                         
   1   5  11        197.55        212.17        40.59 o                         
   2   5  11          0.58          2.16         7.97 o                         
   3   5  11         32.16         55.25        12.41 o                         
   5   5  11          0.31         -4.93        15.21 o                         
  -7   6  11          7.20          1.13        11.14 o                         
  -6   6  11          7.49          8.19         5.66 o                         
  -5   6  11          5.94          4.50         4.99 o                         
  -4   6  11         13.01         12.61         5.84 o                         
  -3   6  11          4.03          8.25         4.42 o                         
  -2   6  11        605.89        803.18       185.17 o                         
  -1   6  11         76.45        125.92        23.08 o                         
   0   6  11        305.21        338.87        76.82 o                         
   1   6  11         55.10         76.52        16.09 o                         
   2   6  11         12.26         42.11        10.53 o                         
   3   6  11         32.61         53.34        11.10 o                         
   4   6  11          0.00          2.20        14.30 o                         
   5   6  11          8.46         12.78        15.97 o                         
  -7   7  11         40.02         56.70        23.66 o                         
  -6   7  11         19.28         22.04         9.57 o                         
  -5   7  11          8.40         14.30         5.80 o                         
  -4   7  11         74.34         89.72        24.02 o                         
  -3   7  11        311.70        514.10       140.86 o                         
  -2   7  11         39.61         49.86         8.85 o                         
  -1   7  11         40.15         53.85         9.12 o                         
   0   7  11         17.82         23.81         5.09 o                         
   1   7  11        329.06        581.75       136.77 o                         
   2   7  11        104.97        120.30        23.44 o                         
   3   7  11        173.34        197.01        78.00 o                         
   4   7  11         36.25         47.33        38.48 o                         
   5   7  11         51.94        106.58        59.42 o                         
  -7   8  11          8.46         -0.93        12.93 o                         
  -6   8  11          2.43          4.75         4.94 o                         
  -5   8  11         23.59         35.86         7.90 o                         
  -4   8  11        128.47        120.85        37.18 o                         
  -3   8  11        213.11        331.97        81.33 o                         
  -2   8  11         62.27         74.92        15.33 o                         
  -1   8  11        593.00        774.20       182.20 o                         
   0   8  11        120.84        152.85        25.41 o                         
   1   8  11         80.07        122.02        20.40 o                         
   2   8  11         40.96         42.27        16.95 o                         
   3   8  11         13.61          5.95         8.31 o                         
   4   8  11         16.89          7.02         8.14 o                         
   5   8  11         26.79        117.23        64.66 o                         
  -7   9  11         60.80         49.55        16.37 o                         
  -6   9  11          0.63         -1.28         6.71 o                         
  -5   9  11          0.00          1.15         5.63 o                         
  -4   9  11        267.02        335.73        77.00 o                         
  -3   9  11        489.52        633.12       185.48 o                         
  -2   9  11        167.81        197.63        44.69 o                         
  -1   9  11          0.30          1.07         4.69 o                         
   0   9  11          7.96         11.43         4.83 o                         
   1   9  11        324.80        450.99       115.47 o                         
   2   9  11         86.49         99.52        18.17 o                         
   3   9  11          0.11          1.79         9.08 o                         
   4   9  11         51.76         29.12        24.55 o                         
   5   9  11          2.82          5.58        17.20 o                         
  -7  10  11          2.35          3.10         6.35 o                         
  -6  10  11          3.97          3.37         5.47 o                         
  -5  10  11          3.49          6.08         4.42 o                         
  -4  10  11         24.57         23.46         6.43 o                         
  -3  10  11         26.02         21.74         7.20 o                         
  -2  10  11          4.50         10.16         5.57 o                         
  -1  10  11         28.56         41.32        10.31 o                         
   0  10  11         67.16         70.14        15.18 o                         
   1  10  11         17.76         36.99         6.74 o                         
   2  10  11         32.42         35.35        10.92 o                         
   3  10  11         90.93        105.08        44.20 o                         
   4  10  11         15.91          4.42         9.89 o                         
  -6  11  11          0.50          0.74         5.72 o                         
  -5  11  11        129.56        142.53        33.07 o                         
  -4  11  11          0.02         -1.01         5.26 o                         
  -3  11  11          0.01          1.26         4.83 o                         
  -2  11  11          3.09          2.81         5.38 o                         
  -1  11  11         71.49         83.86        20.40 o                         
   0  11  11          0.04          3.40         4.88 o                         
   1  11  11          4.58          3.18         5.23 o                         
   2  11  11          3.93          8.32        11.51 o                         
   3  11  11         49.72         45.62        17.09 o                         
   4  11  11          2.13          4.39        11.30 o                         
  -6  12  11          8.91          0.48         5.20 o                         
  -5  12  11          4.27          1.38         4.46 o                         
  -4  12  11          9.26         16.15         8.03 o                         
  -3  12  11         12.41          7.44         5.22 o                         
  -2  12  11          3.10          7.82         4.30 o                         
  -1  12  11         57.96         67.62        15.76 o                         
   0  12  11         41.74         27.63        11.39 o                         
   1  12  11          2.72          0.39         6.29 o                         
   2  12  11         58.02         30.73        13.68 o                         
   3  12  11          0.08         -1.60        14.62 o                         
   4  12  11         16.38         12.70        21.85 o                         
  -6  13  11          0.19          1.47         4.86 o                         
  -5  13  11         56.31         47.37        12.89 o                         
  -4  13  11         26.65         20.70         5.84 o                         
  -3  13  11          0.81          2.42         5.06 o                         
  -2  13  11         21.72         15.37         5.33 o                         
  -1  13  11         28.71         35.13        12.62 o                         
   0  13  11          0.09          0.57         7.15 o                         
   1  13  11         12.19         10.84         6.51 o                         
   2  13  11         15.18         13.93        13.17 o                         
   3  13  11          4.70          1.31        21.62 o                         
  -5  14  11          7.98          0.62         7.31 o                         
  -4  14  11          6.89          5.86         5.77 o                         
  -3  14  11          4.55          2.16         4.98 o                         
  -2  14  11          0.93          0.95         5.09 o                         
  -1  14  11          1.61         -1.83         7.61 o                         
   0  14  11          3.01         10.97         8.04 o                         
   1  14  11          0.16          3.64         5.95 o                         
   2  14  11         14.04         17.28        12.76 o                         
   3  14  11          8.14         17.62        22.47 o                         
  -5  15  11         30.06         16.43        15.80 o                         
  -4  15  11          1.53          1.48         6.73 o                         
  -3  15  11          4.15          3.91         4.99 o                         
  -2  15  11          0.98          0.68         5.93 o                         
  -1  15  11          4.89          5.38         8.35 o                         
   0  15  11          4.74          2.53         7.71 o                         
   1  15  11          0.25         -0.10         8.49 o                         
   2  15  11         14.95         12.06        20.91 o                         
  -4  16  11          3.51          2.07         7.26 o                         
  -3  16  11          0.39         -1.55         7.66 o                         
  -2  16  11          8.63          3.73         7.28 o                         
  -1  16  11          8.71          2.78         7.88 o                         
   0  16  11          8.71          6.94         8.28 o                         
   1  16  11          0.26          9.94        15.22 o                         
  -3  17  11          0.43          2.26        11.50 o                         
  -2  17  11          0.09          0.47        11.84 o                         
  -1  17  11          1.13          1.19        10.62 o                         
   0  17  11         95.58         85.42        35.33 o                         
   1  17  11          0.28         -6.66        32.18 o                         
  -4   0  12        365.81        327.36       119.19 o                         
  -2   0  12        649.19        690.84       238.80 o                         
   0   0  12          0.95          2.35         9.61 o                         
   2   0  12         57.83         75.84        25.21 o                         
   4   0  12          0.24          5.91        13.06 o                         
  -6   1  12         14.71          2.45        17.02 o                         
  -5   1  12          1.04         -1.37        12.62 o                         
  -4   1  12        111.23        141.24        32.54 o                         
  -3   1  12         22.47         23.10         7.64 o                         
  -2   1  12         33.79         45.76        10.56 o                         
  -1   1  12        167.32        217.30        55.75 o                         
   0   1  12         94.21        141.82        35.51 o                         
   1   1  12          0.30          0.64         7.60 o                         
   2   1  12          0.00          6.65         7.93 o                         
   3   1  12         26.18         63.31        23.42 o                         
   4   1  12         27.15         16.28        15.46 o                         
   5   1  12          4.54         16.10        17.76 o                         
  -6   2  12         39.03         17.62        17.18 o                         
  -5   2  12         63.55         53.78        15.81 o                         
  -4   2  12         15.03         16.70         8.20 o                         
  -3   2  12         58.65         77.65        17.18 o                         
  -2   2  12          0.98          0.76         8.05 o                         
  -1   2  12        131.42        178.46        44.49 o                         
   0   2  12        562.91        937.18       306.09 o                         
   1   2  12         12.85         26.15         7.79 o                         
   2   2  12        338.44        542.61       150.42 o                         
   3   2  12         14.71         13.11         9.72 o                         
   4   2  12          2.74          2.75        12.50 o                         
   5   2  12          0.02          1.00        17.62 o                         
  -6   3  12          6.54          1.96        22.37 o                         
  -5   3  12         37.63         28.13        11.57 o                         
  -4   3  12         28.43         33.72         8.66 o                         
  -3   3  12          7.07          2.96         5.51 o                         
  -2   3  12         77.40         95.89        20.03 o                         
  -1   3  12        237.37        336.76        82.70 o                         
   0   3  12         97.43        254.06        62.27 o                         
   1   3  12         10.84         11.11         7.57 o                         
   2   3  12         10.11         27.51         8.40 o                         
   3   3  12         13.82         10.63         7.47 o                         
   4   3  12         17.36          8.62        12.23 o                         
   5   3  12          0.21         -0.09        19.80 o                         
  -6   4  12          6.48          8.50        17.39 o                         
  -5   4  12          7.72          9.55         5.89 o                         
  -4   4  12         51.37         63.56        13.74 o                         
  -3   4  12          0.54          0.81         6.09 o                         
  -2   4  12         24.66         37.57         8.16 o                         
  -1   4  12         26.85         36.42         7.55 o                         
   0   4  12         31.69         31.76         7.54 o                         
   1   4  12         45.34         70.49        16.18 o                         
   2   4  12        114.10        186.87        48.72 o                         
   3   4  12         66.44        208.50       105.99 o                         
   4   4  12         11.64         25.48        16.69 o                         
   5   4  12          2.89         13.90        17.82 o                         
  -6   5  12          7.48         18.04        14.34 o                         
  -5   5  12          5.28          2.73         6.15 o                         
  -4   5  12         66.20         73.86        20.29 o                         
  -3   5  12         40.16         64.51        16.60 o                         
  -2   5  12        448.75        744.25       185.26 o                         
  -1   5  12        395.94        501.28       115.72 o                         
   0   5  12         26.84         48.58         9.61 o                         
   1   5  12         41.41         57.23        11.28 o                         
   2   5  12         10.78         16.33         7.89 o                         
   3   5  12        161.28        199.54        54.13 o                         
   4   5  12          1.13         -3.80        11.74 o                         
   5   5  12         21.83          3.23        16.85 o                         
  -6   6  12         77.83        120.39        38.28 o                         
  -5   6  12          0.43          0.56         6.37 o                         
  -4   6  12        194.03        262.92        74.93 o                         
  -3   6  12          8.04         11.35         4.65 o                         
  -2   6  12         11.48         22.73         5.84 o                         
  -1   6  12         65.35         70.31        15.60 o                         
   0   6  12        106.27        123.19        21.36 o                         
   1   6  12         20.65         17.08         5.34 o                         
   2   6  12         61.74         82.06        17.68 o                         
   3   6  12          8.02          5.94         9.30 o                         
   4   6  12         33.80         26.34        17.30 o                         
  -7   7  12          0.23         -1.46         8.89 o                         
  -6   7  12          1.32          2.09         6.77 o                         
  -5   7  12         42.43         68.23        20.95 o                         
  -4   7  12          5.20         13.62         5.45 o                         
  -3   7  12          8.90         21.37         6.39 o                         
  -2   7  12         64.63        111.77        23.06 o                         
  -1   7  12         10.40         22.99         5.89 o                         
   0   7  12         24.57         46.76        10.81 o                         
   1   7  12         18.79         27.02         6.42 o                         
   2   7  12        122.58        170.45        42.63 o                         
   3   7  12        115.66        127.13        83.53 o                         
   4   7  12         17.06         44.42        26.21 o                         
  -7   8  12          1.94          1.88         8.87 o                         
  -6   8  12          2.26          0.12         7.97 o                         
  -5   8  12         11.78         11.26         5.31 o                         
  -4   8  12         34.55         37.24         8.52 o                         
  -3   8  12        107.56        132.95        26.66 o                         
  -2   8  12          3.97          3.60         4.92 o                         
  -1   8  12          0.01         -0.67         5.30 o                         
   0   8  12        243.00        335.16        66.81 o                         
   1   8  12          0.70          1.46         5.53 o                         
   2   8  12         74.96         82.81        39.11 o                         
   3   8  12          1.46          0.94         8.86 o                         
   4   8  12         21.82         11.96        17.99 o                         
  -6   9  12          2.57          8.25         6.76 o                         
  -5   9  12          2.22          0.85         5.19 o                         
  -4   9  12         57.52         45.01        11.96 o                         
  -3   9  12        257.42        416.71       127.84 o                         
  -2   9  12         33.64         60.32        16.51 o                         
  -1   9  12        122.57        127.18        35.66 o                         
   0   9  12        199.40        166.12        43.46 o                         
   1   9  12         22.59         32.20         7.23 o                         
   2   9  12         11.86          7.50         7.47 o                         
   3   9  12          0.57         -1.18        10.93 o                         
   4   9  12          5.98          4.86        17.00 o                         
  -6  10  12          8.57          2.46         4.56 o                         
  -5  10  12         84.36         85.71        21.60 o                         
  -4  10  12         23.52         20.25         6.04 o                         
  -3  10  12          7.34          8.53         4.43 o                         
  -2  10  12         92.74         98.01        18.14 o                         
  -1  10  12          1.14         -0.35         5.90 o                         
   0  10  12         89.39         90.75        23.42 o                         
   1  10  12          0.98          0.12         7.36 o                         
   2  10  12         97.60        153.46        85.67 o                         
   3  10  12         11.65          8.97        10.10 o                         
  -6  11  12          6.23          2.34         4.79 o                         
  -5  11  12          0.78          2.23         4.11 o                         
  -4  11  12          0.02         -0.10         5.20 o                         
  -3  11  12          7.39          7.74         5.33 o                         
  -2  11  12         14.38          8.25         5.95 o                         
  -1  11  12          0.44          2.49         7.63 o                         
   0  11  12         38.31         45.61        10.32 o                         
   1  11  12         48.97         63.51        16.11 o                         
   2  11  12         32.51         39.77        14.12 o                         
   3  11  12        141.53         84.38        21.88 o                         
  -5  12  12          8.92          1.05         4.76 o                         
  -4  12  12         34.74         21.43         6.63 o                         
  -2  12  12          5.75          2.79         5.24 o                         
  -1  12  12          0.60          1.06         5.72 o                         
   0  12  12         37.72         26.55        10.11 o                         
   1  12  12          0.04         -2.85        14.62 o                         
   3  12  12          4.39         10.97        29.15 o                         
  -5  13  12          8.42         -0.56         5.45 o                         
  -4  13  12         29.78         15.10         6.85 o                         
  -3  13  12          0.04          3.74         8.94 o                         
  -2  13  12         49.04         34.98        11.36 o                         
  -1  13  12          0.00          2.39         5.68 o                         
   0  13  12          4.04         -0.11         8.82 o                         
   1  13  12          1.57          3.80        13.27 o                         
   2  13  12          3.30         -0.43        20.47 o                         
  -4  14  12         11.47          2.42         7.20 o                         
  -3  14  12         12.54          6.49         7.15 o                         
  -2  14  12         20.39         10.54         5.37 o                         
  -1  14  12         10.10          6.39         8.66 o                         
   0  14  12         15.39         16.26         8.85 o                         
   1  14  12          6.68          4.81        13.46 o                         
   2  14  12          5.72         -0.99        24.59 o                         
  -3  15  12          1.30          2.45         9.08 o                         
  -2  15  12         45.95         30.98        22.79 o                         
  -1  15  12         13.48          4.95        12.69 o                         
   0  15  12         74.74         37.01        14.15 o                         
   1  15  12         22.35          5.70        20.47 o                         
  -2  16  12          0.07          3.95        17.66 o                         
  -1  16  12          2.12          5.60        14.16 o                         
  -5   0  13         75.88         50.64        26.86 o                         
  -3   0  13         16.59         20.69        10.39 o                         
  -1   0  13        168.14        267.07       100.22 o                         
   1   0  13         82.32        147.06        47.58 o                         
   3   0  13          1.22          1.47        13.78 o                         
  -6   1  13          4.58          3.64        19.78 o                         
  -5   1  13         82.41         77.98        24.05 o                         
  -4   1  13          2.80          1.00         9.05 o                         
  -3   1  13         58.57         54.55        11.79 o                         
  -2   1  13          0.40         -1.27         8.42 o                         
  -1   1  13        738.20        942.74       237.68 o                         
   0   1  13          0.36          1.36         8.46 o                         
   1   1  13        140.66        187.27        40.12 o                         
   2   1  13         10.89         12.53         9.32 o                         
   3   1  13         11.71          1.79         9.17 o                         
   4   1  13          0.30          0.09        18.46 o                         
  -6   2  13          1.79         10.16        17.80 o                         
  -5   2  13        178.17        114.03        66.58 o                         
  -4   2  13         24.92         16.29         8.48 o                         
  -3   2  13         49.39         54.19        12.15 o                         
  -2   2  13         42.37         55.30        12.71 o                         
  -1   2  13          9.79         24.88         8.71 o                         
   0   2  13         38.96         75.05        19.08 o                         
   1   2  13         12.72         26.03         8.63 o                         
   2   2  13          0.03         -2.45        12.27 o                         
   3   2  13          0.06          0.27        12.33 o                         
   4   2  13          0.02          0.11        17.03 o                         
  -6   3  13         39.19         14.77        15.57 o                         
  -5   3  13         99.79         65.72        21.99 o                         
  -4   3  13         22.43         18.10        10.23 o                         
  -3   3  13         42.15         37.88        10.32 o                         
  -2   3  13         79.16        104.48        24.75 o                         
  -1   3  13          0.13         -2.90         9.57 o                         
   0   3  13         49.26         62.09        12.59 o                         
   1   3  13          1.88          2.88         8.80 o                         
   2   3  13          0.28          5.49         8.16 o                         
   3   3  13         10.34         10.71         8.97 o                         
   4   3  13         10.85         19.27        15.68 o                         
  -6   4  13         61.54         13.15        19.33 o                         
  -5   4  13         32.85         24.59        20.14 o                         
  -4   4  13         26.19         20.37        10.00 o                         
  -3   4  13        120.48        116.89        26.75 o                         
  -2   4  13        130.96        225.69        58.01 o                         
  -1   4  13         99.13        148.93        41.47 o                         
   0   4  13          4.64          1.90         8.30 o                         
   1   4  13          4.75          8.74         7.12 o                         
   2   4  13         35.03         43.09        11.93 o                         
   3   4  13          7.23         12.67        11.78 o                         
   4   4  13          1.10         -2.55        18.82 o                         
  -5   5  13          1.91         -0.73         7.40 o                         
  -4   5  13         14.93         18.03         6.48 o                         
  -3   5  13          5.72          1.62         9.70 o                         
  -2   5  13          6.01          5.22         7.29 o                         
  -1   5  13          3.11          7.28         6.43 o                         
   0   5  13          9.88          6.32         7.51 o                         
   1   5  13        162.96        265.73        58.64 o                         
   2   5  13          1.53          2.49         8.62 o                         
   3   5  13          0.01         -1.18        14.38 o                         
   4   5  13         33.15          2.34        16.73 o                         
  -6   6  13         15.55         16.48        23.32 o                         
  -5   6  13         27.40         23.26         8.16 o                         
  -4   6  13          0.02          1.16         6.06 o                         
  -3   6  13         57.32         74.69        18.25 o                         
  -2   6  13         91.26         97.80        16.92 o                         
  -1   6  13         75.63         98.03        24.37 o                         
   0   6  13          8.58         11.14         6.46 o                         
   1   6  13          1.60          4.52         7.09 o                         
   2   6  13          2.11          7.19         7.88 o                         
   3   6  13         10.73          5.53         7.40 o                         
  -6   7  13         28.08         10.96         7.02 o                         
  -5   7  13          9.43         -0.88        26.48 o                         
  -4   7  13          2.74          7.17         5.39 o                         
  -3   7  13          6.73          8.30         5.21 o                         
  -2   7  13         36.98         39.97         7.83 o                         
  -1   7  13         12.36         13.32         4.62 o                         
   0   7  13         33.90         33.42         7.28 o                         
   1   7  13        321.81        499.29       142.03 o                         
   2   7  13          3.79         12.21         7.99 o                         
   3   7  13         22.86         18.70        15.48 o                         
  -6   8  13          1.12          0.22         8.44 o                         
  -5   8  13         17.76         10.42         5.43 o                         
  -4   8  13          4.11          2.00         5.51 o                         
  -3   8  13         17.88         38.10         9.78 o                         
  -2   8  13        147.19        192.56        53.78 o                         
  -1   8  13        239.43        291.03        63.38 o                         
   0   8  13         61.93         91.31        29.54 o                         
   1   8  13        276.97        318.14        52.62 o                         
   2   8  13          0.54          2.47         9.15 o                         
   3   8  13         35.31         17.62        14.88 o                         
  -5   9  13          4.27         10.09         5.93 o                         
  -4   9  13         36.19         33.20         7.87 o                         
  -3   9  13         30.61         24.61        14.98 o                         
  -2   9  13          0.29          3.03         5.51 o                         
  -1   9  13         35.06         39.44        11.33 o                         
   0   9  13         43.15         21.66         7.10 o                         
   1   9  13        102.26        146.97        37.16 o                         
   2   9  13         50.75         99.61        51.69 o                         
   3   9  13         27.55          7.32        23.14 o                         
  -5  10  13          9.95          1.86         4.68 o                         
  -4  10  13          0.84          2.11         5.17 o                         
  -3  10  13         62.48         41.65        11.52 o                         
  -2  10  13         20.27         20.33         6.91 o                         
  -1  10  13          5.67          7.88         5.15 o                         
   0  10  13         26.91         24.02         6.52 o                         
   1  10  13          7.46         13.92        10.14 o                         
   2  10  13          2.11         -1.14        12.48 o                         
  -5  11  13          0.72         -1.30         6.21 o                         
  -4  11  13         10.83         -1.50         6.23 o                         
  -3  11  13          2.46          2.29         8.53 o                         
  -1  11  13          3.82         -0.57         6.33 o                         
   0  11  13          0.22          0.55         7.99 o                         
   1  11  13         19.57         16.77        18.37 o                         
   2  11  13          2.83          5.52        19.16 o                         
  -4  12  13          3.88          0.71         5.28 o                         
  -3  12  13          3.38          0.47         6.36 o                         
  -2  12  13          2.02         -1.07         6.07 o                         
  -1  12  13          0.01          1.66         8.88 o                         
   0  12  13         23.49         -2.40        18.76 o                         
   1  12  13         13.69          4.10        14.56 o                         
  -3  13  13         19.90          4.17         7.40 o                         
  -2  13  13         10.04          3.73         8.77 o                         
  -1  13  13         18.70          8.72        12.61 o                         
   0  13  13          0.04          1.47        16.95 o                         
   1  13  13         20.32         10.82        20.64 o                         
  -2  14  13          0.98          3.32        17.02 o                         
  -1  14  13          1.94         -1.33        14.21 o                         
  -4   0  14          6.31          4.70        15.10 o                         
  -2   0  14         20.54         13.09        11.66 o                         
   0   0  14         20.28         23.58        11.98 o                         
   2   0  14          1.22          2.30        15.41 o                         
  -5   1  14         12.62          1.58        16.49 o                         
  -3   1  14         41.72         31.71         8.85 o                         
  -2   1  14          9.92         11.08         7.69 o                         
  -1   1  14        114.88         98.63        25.09 o                         
   0   1  14          0.68          4.98         9.14 o                         
   1   1  14        159.31        234.91        59.82 o                         
   2   1  14         18.10         31.97         9.37 o                         
   3   1  14          4.77          0.70        18.75 o                         
  -5   2  14         12.13          1.03        15.61 o                         
  -4   2  14          9.27          8.40        11.37 o                         
  -3   2  14         16.02          9.87        10.06 o                         
  -2   2  14         25.51         41.19        10.57 o                         
  -1   2  14          5.27         11.70         8.46 o                         
   0   2  14         49.60         52.28        10.86 o                         
   1   2  14         18.44         20.20        11.39 o                         
   2   2  14         24.80         30.49        14.51 o                         
   3   2  14         26.31          6.74        17.79 o                         
  -5   3  14         20.27         -2.09        15.94 o                         
  -4   3  14          1.90          9.30        10.85 o                         
  -3   3  14          0.96          3.37        11.26 o                         
  -2   3  14          6.90         13.94         9.55 o                         
  -1   3  14         52.02         77.13        18.94 o                         
   0   3  14          1.12          5.13         8.77 o                         
   1   3  14          5.16          5.80         9.57 o                         
   2   3  14          1.51          2.34        10.68 o                         
   3   3  14          2.84          7.31        15.54 o                         
  -5   4  14          0.75         -5.61        24.91 o                         
  -4   4  14          6.35          2.23        12.15 o                         
  -3   4  14         20.13         16.53        10.12 o                         
  -2   4  14         91.65        100.17        25.31 o                         
  -1   4  14         39.06         31.36        14.55 o                         
   0   4  14        116.33        173.26        61.28 o                         
   1   4  14         11.17         16.45         9.01 o                         
   2   4  14         47.00         65.09        49.71 o                         
   3   4  14         36.98         10.94        21.00 o                         
  -5   5  14         13.03          4.00        21.80 o                         
  -4   5  14          0.47         -5.85        15.58 o                         
  -3   5  14         57.65         54.85        20.20 o                         
  -2   5  14          6.57          7.81         7.58 o                         
  -1   5  14         54.36         40.31        11.29 o                         
   0   5  14          7.64         14.95         8.96 o                         
   1   5  14         17.50         22.25         9.57 o                         
   2   5  14         57.76         71.20        26.97 o                         
  -5   6  14         13.40         21.60        23.79 o                         
  -4   6  14         26.42          4.93         8.21 o                         
  -3   6  14         47.35         28.63         7.77 o                         
  -2   6  14        222.38        201.71        38.10 o                         
  -1   6  14          0.21         -1.44         9.40 o                         
   0   6  14         56.80         60.97        22.29 o                         
   1   6  14          9.98         13.03         9.76 o                         
   2   6  14          7.17         13.19        10.99 o                         
  -5   7  14          1.05          1.74         7.88 o                         
  -4   7  14         53.62         32.72        19.46 o                         
  -3   7  14         25.83         13.02         5.95 o                         
  -2   7  14        122.77         96.53        39.11 o                         
  -1   7  14          9.59         14.17         9.84 o                         
   0   7  14         80.97        113.30        39.99 o                         
   1   7  14          6.30          9.34        11.96 o                         
   2   7  14          0.90          2.18        18.48 o                         
  -4   8  14         63.78         37.89        16.49 o                         
  -3   8  14         91.11         47.36        23.60 o                         
  -2   8  14          0.60          1.01         6.80 o                         
  -1   8  14          0.09          0.25         8.11 o                         
   0   8  14         88.85         83.22        19.49 o                         
   1   8  14         12.37          5.60        14.13 o                         
   2   8  14        173.66        103.04        70.23 o                         
  -4   9  14          0.69          3.77        10.81 o                         
  -3   9  14         30.72         13.62         6.99 o                         
  -2   9  14          0.26          1.55         7.46 o                         
  -1   9  14          9.57         14.06        15.22 o                         
   0   9  14          2.73         11.04        15.60 o                         
   1   9  14         20.90          5.45        14.22 o                         
  -3  10  14          5.36          6.56         8.77 o                         
  -2  10  14          0.28         -5.18        17.97 o                         
  -1  10  14          1.42         -0.72        16.65 o                         
   0  10  14         95.57        121.87        35.00 o                         
   1  10  14          3.97          9.34        26.34 o                         
  -3  11  14         66.94         53.62        29.00 o                         
  -2  11  14          2.83         -2.13        19.53 o                         
  -1  11  14         10.47          9.04        17.71 o                         
   0  11  14         22.31          6.58        26.59 o                         
  -3   0  15          1.77         -6.18        18.11 o                         
  -1   0  15         24.27          8.53        14.14 o                         
   1   0  15         10.90          9.79        15.59 o                         
  -4   1  15          1.25          0.37        14.16 o                         
  -3   1  15         16.36          3.94        11.41 o                         
  -2   1  15          6.22          0.26        10.56 o                         
  -1   1  15         30.05         20.47        10.06 o                         
   0   1  15         19.32          9.50        10.15 o                         
   1   1  15          0.00         -0.05        11.21 o                         
  -4   2  15          2.28          0.63        14.28 o                         
  -3   2  15         24.24          4.74        11.87 o                         
  -2   2  15          1.43          2.13        10.93 o                         
  -1   2  15          4.44          9.46         9.01 o                         
   0   2  15         60.41         51.64        14.66 o                         
   1   2  15         98.79        101.26        26.13 o                         
  -4   3  15          0.42         -0.23        16.01 o                         
  -3   3  15         12.69          3.08        12.41 o                         
  -2   3  15         12.88          6.17        10.32 o                         
  -1   3  15          2.74          2.29        10.39 o                         
   0   3  15          0.57          2.55        10.84 o                         
   1   3  15         10.72          2.53        12.47 o                         
  -4   4  15         46.91         22.78        19.85 o                         
  -3   4  15         27.72         15.32        16.99 o                         
  -2   4  15          6.86          5.31        13.15 o                         
  -1   4  15          1.98          1.98        11.59 o                         
   0   4  15          0.96          0.52        12.66 o                         
   1   4  15         16.95          6.44        13.80 o                         
  -4   5  15         25.37         13.63        27.65 o                         
  -3   5  15         11.42         15.16        19.21 o                         
  -2   5  15          9.12          1.52        16.58 o                         
  -1   5  15          1.97          5.06        15.80 o                         
   0   5  15         10.51          2.84        13.27 o                         
   1   5  15          4.10         19.09        31.32 o                         
  -3   6  15          0.90         -1.46        20.64 o                         
  -2   6  15         27.19         32.61        34.37 o                         
  -1   6  15          1.40         13.42        15.88 o                         
   0   6  15         35.72         14.68        16.51 o                         
  -3   7  15         13.83         16.26        20.43 o                         
  -2   7  15         87.87         58.16        41.39 o                         
  -1   7  15          8.59          4.36        20.75 o                         
   0   7  15          3.90          7.38        20.22 o                         
  -2   8  15         61.96         44.83        26.43 o                         
  -1   8  15         41.14         19.66        23.92 o                         
                                                                                
