# Supplementary material for: Three-component reaction between isatoic anhydride, amine and meth­yl-subs­tituted furyl­acryl­alde­hydes: crystal structures of 3-benzyl-2-[(E)-2-(5-methylfuran-2-yl)vin­yl]-2,3-di­hydro­quinazolin-4(1H)-one, 3-benzyl-2-[(E)-2-(furan-2-yl)-1-methyl­vin­yl]-2,3-di­hydro­quinazolin-4(1H)-one and 3-(furan-2-ylmeth­yl)-2-[(E)-2-(furan-2-yl)-1-methyl­vin­yl]-2,3-di­hydro­quinazolin-4(1H)-one
Source: Acta Crystallogr E Crystallogr Commun. 2018 Jul 13;74(Pt 8):1101–6. doi: 10.1107/S2056989018009982 (PMC6072988; doi:10.1107/S2056989018009982)
Supplement: Supplementary file 3 [file e-74-01101-IIsup3.hkl]

data_II                                                                         
_shelx_title ' II in Pbca'                                                      
_shelx_refln_list_code          4                                               
_shelx_F_calc_maximum      212.07                                               
_exptl_crystal_F_000      1456.00                                               
_reflns_d_resolution_high  0.7813                                               
                                                                                
loop_                                                                           
 _space_group_symop_operation_xyz                                               
 'x, y, z'                                                                      
 '-x+1/2, -y, z+1/2'                                                            
 '-x, y+1/2, -z+1/2'                                                            
 'x+1/2, -y+1/2, -z'                                                            
 '-x, -y, -z'                                                                   
 'x-1/2, y, -z-1/2'                                                             
 'x, -y-1/2, z-1/2'                                                             
 '-x-1/2, y-1/2, z'                                                             
                                                                                
_cell_length_a    13.9211                                                       
_cell_length_b    11.2956                                                       
_cell_length_c    22.6233                                                       
_cell_angle_alpha  90.000                                                       
_cell_angle_beta   90.000                                                       
_cell_angle_gamma  90.000                                                       
                                                                                
_shelx_F_squared_multiplier     1.000                                           
                                                                                
loop_                                                                           
 _refln_index_h                                                                 
 _refln_index_k                                                                 
 _refln_index_l                                                                 
 _refln_F_squared_calc                                                          
 _refln_F_squared_meas                                                          
 _refln_F_squared_sigma                                                         
 _refln_observed_status                                                         
   6   0   0      35235.49      50057.67      9082.41 o                         
   8   0   0       1890.05       2134.87       392.65 o                         
  10   0   0       1395.97       1777.85       329.08 o                         
  12   0   0        746.71        660.60       127.14 o                         
  14   0   0       2538.38       2546.72       468.99 o                         
  16   0   0        185.37        200.03        48.60 o                         
   2   1   0       9887.20       9123.32      1659.93 o                         
   6   1   0       1390.73       1256.73       233.14 o                         
   8   1   0       1861.62       1809.01       234.93 o                         
  10   1   0        916.44        900.86       120.07 o                         
  12   1   0         62.54         53.10        17.07 o                         
  14   1   0          6.34         21.25        14.14 o                         
  16   1   0         11.32         -5.45        12.65 o                         
   0   2   0       4851.08       4292.65       784.26 o                         
   6   2   0        237.56        203.63        36.71 o                         
   8   2   0       3371.18       3340.26       611.56 o                         
  10   2   0        121.61        109.94        19.65 o                         
  12   2   0         60.28         56.88        18.73 o                         
  14   2   0        541.03        673.63        91.88 o                         
  16   2   0          3.86         12.42        15.71 o                         
   2   3   0       3790.20       4029.83       520.16 o                         
   4   3   0         40.57         98.65        20.06 o                         
   6   3   0       3484.28       2926.02       427.72 o                         
   8   3   0       5529.90       5259.26       871.47 o                         
  10   3   0         53.63         46.59        13.37 o                         
  12   3   0        196.72        239.67        37.90 o                         
  14   3   0         26.47         15.44        15.44 o                         
  16   3   0         34.35         10.09        14.80 o                         
   0   4   0      11537.92       9822.47      1592.59 o                         
   2   4   0        310.30        356.04        38.37 o                         
   4   4   0         14.15          8.71         7.69 o                         
   6   4   0       1045.73       1080.60       161.54 o                         
   8   4   0       1208.71       1353.68       221.09 o                         
  10   4   0       1385.80       1327.74       149.05 o                         
  12   4   0        396.81        516.59        72.13 o                         
  14   4   0        437.19        501.44        69.97 o                         
  16   4   0          3.59          7.21        17.51 o                         
   2   5   0      14126.81      15668.89      1897.19 o                         
   4   5   0       2632.07       2600.42       296.21 o                         
   6   5   0       1210.40       1235.98       168.39 o                         
   8   5   0        105.59        152.84        25.50 o                         
  10   5   0       3152.12       3378.55       639.55 o                         
  12   5   0       1676.33       1990.38       230.45 o                         
  14   5   0        177.80        197.32        33.86 o                         
  16   5   0        601.36        619.76        92.83 o                         
   0   6   0        965.85       1422.18       477.42 o                         
   2   6   0        563.60        578.46        92.06 o                         
   4   6   0        441.38        404.85        45.25 o                         
   6   6   0        123.15        138.24        19.27 o                         
   8   6   0         86.06        103.98        14.10 o                         
  10   6   0        348.76        389.17        51.33 o                         
  12   6   0       1146.19       1527.66       199.26 o                         
  14   6   0        965.39       1268.13       168.44 o                         
  16   6   0         41.55         27.08        33.74 o                         
   2   7   0       3700.40       3409.23       381.18 o                         
   4   7   0        323.84        314.75        62.81 o                         
   6   7   0       2016.74       2447.33       278.09 o                         
   8   7   0         81.80        107.38        16.48 o                         
  10   7   0       4571.09       6432.44      1018.93 o                         
  12   7   0        323.23        495.00       104.99 o                         
  14   7   0        150.74         18.95        40.92 o                         
   0   8   0         13.43         51.38        23.40 o                         
   2   8   0         51.68        107.39        25.83 o                         
   4   8   0       1415.04       1616.49       237.93 o                         
   6   8   0          6.32         36.26        12.48 o                         
   8   8   0         13.86         19.39         9.17 o                         
  10   8   0         10.06         25.03        12.15 o                         
  14   8   0         79.93         10.98        27.08 o                         
   2   9   0         12.40         29.74        12.12 o                         
   4   9   0         80.86        110.77        24.26 o                         
   6   9   0        199.42        310.37        50.62 o                         
   8   9   0          4.82         37.45        25.54 o                         
  10   9   0          1.29         15.01        10.12 o                         
  12   9   0          8.00         20.45        19.15 o                         
   0  10   0        601.99        858.27       288.67 o                         
   2  10   0         28.64         42.06        16.08 o                         
   4  10   0         22.40         49.46        21.46 o                         
   6  10   0          6.77          7.93        14.96 o                         
   8  10   0        644.49        817.38       121.61 o                         
  10  10   0         42.80         -7.77        32.42 o                         
   2  11   0         20.35         20.81        11.34 o                         
   4  11   0        139.49        133.29        47.35 o                         
   6  11   0        241.36        356.33       121.26 o                         
   8  11   0         26.46         38.46        20.77 o                         
   0  12   0        119.73        201.68        69.43 o                         
   6  12   0          0.45         -4.95        13.66 o                         
   6  13   0          2.26         36.94        18.87 o                         
   0  14   0         59.36         53.05        22.68 o                         
   1   1   1       4772.58       4875.39       395.74 o                         
   2   1   1        189.97        169.16        18.70 o                         
   3   1   1      14636.40      14372.20      1511.85 o                         
   4   1   1        137.88        143.94        27.38 o                         
   5   1   1        858.78        808.22       107.81 o                         
   6   1   1       2688.69       2512.50       265.99 o                         
   7   1   1         34.11         40.85         9.47 o                         
   8   1   1         73.18        100.87        18.52 o                         
   9   1   1        723.70        780.83        73.93 o                         
  10   1   1         25.04         30.84         8.52 o                         
  11   1   1          1.39         15.59         9.52 o                         
  12   1   1        310.44        351.23        35.90 o                         
  13   1   1        359.16        414.10        41.59 o                         
  14   1   1        127.05        121.33        16.87 o                         
  15   1   1         24.66         28.05        11.14 o                         
  16   1   1        127.25        152.35        19.39 o                         
  17   1   1          1.23          1.24        12.08 o                         
   0   2   1      11806.28      13872.24      3253.80 o                         
   1   2   1       4332.48       3688.54       300.16 o                         
   2   2   1      36746.33      46962.43     11135.39 o                         
   3   2   1        691.21        542.17        48.16 o                         
   4   2   1       2741.34       2355.93       251.55 o                         
   5   2   1       3224.26       2674.96       292.02 o                         
   6   2   1        328.50        291.65        34.64 o                         
   7   2   1        465.18        478.21        47.95 o                         
   8   2   1          9.43         37.06         9.89 o                         
   9   2   1         81.64         72.16        12.66 o                         
  10   2   1          6.88          6.20         6.96 o                         
  11   2   1          9.51          4.66         7.78 o                         
  12   2   1         91.11        106.84        15.29 o                         
  13   2   1         16.80         14.58        10.74 o                         
  14   2   1        149.67        219.35        24.87 o                         
  15   2   1         20.02         26.38        10.65 o                         
  16   2   1          5.28          7.30        10.08 o                         
  17   2   1         79.39         56.76        13.96 o                         
   1   3   1       2205.57       1839.63       128.30 o                         
   2   3   1       8870.82       8592.56       727.81 o                         
   3   3   1        431.57        399.12        40.80 o                         
   4   3   1        712.60        747.72        68.22 o                         
   5   3   1       1668.78       1599.74       167.92 o                         
   6   3   1       1718.67       1549.78       172.79 o                         
   7   3   1        775.53        748.14        81.73 o                         
   8   3   1        471.85        492.62        49.23 o                         
   9   3   1         39.87         41.81         8.10 o                         
  10   3   1         56.27         47.53         9.60 o                         
  11   3   1        300.46        309.19        31.30 o                         
  12   3   1         58.66         73.21        12.49 o                         
  13   3   1          4.07         13.43        10.76 o                         
  14   3   1         23.85         35.00        11.20 o                         
  15   3   1         71.51         65.33        13.35 o                         
  16   3   1          2.84          1.86        10.71 o                         
  17   3   1         73.76         57.96        14.96 o                         
   0   4   1         10.91         24.31         7.46 o                         
   1   4   1          1.25          2.32         3.37 o                         
   2   4   1        475.50        521.02        44.86 o                         
   3   4   1       1474.02       1302.56       102.18 o                         
   4   4   1        405.61        414.41        39.94 o                         
   5   4   1        284.02        274.99        32.09 o                         
   6   4   1       6530.44       6289.48       684.69 o                         
   7   4   1        440.79        425.82        45.54 o                         
   8   4   1         60.45         97.72        11.10 o                         
   9   4   1        247.85        255.56        24.88 o                         
  10   4   1        240.89        241.79        23.67 o                         
  11   4   1         90.01        127.42        14.82 o                         
  12   4   1        134.29        183.90        21.47 o                         
  13   4   1          1.16         -7.58         9.94 o                         
  14   4   1         14.77         21.14        10.76 o                         
  15   4   1         79.66         90.18        16.05 o                         
  16   4   1          3.27          4.57        11.46 o                         
  17   4   1        109.22         97.92        22.90 o                         
   1   5   1        611.30        555.12        47.28 o                         
   2   5   1          4.42          4.77         3.78 o                         
   3   5   1        412.46        420.80        36.95 o                         
   4   5   1        321.70        326.63        26.58 o                         
   5   5   1        750.30        879.82        84.75 o                         
   6   5   1        406.02        407.88        38.35 o                         
   7   5   1        239.41        280.52        28.00 o                         
   8   5   1       1098.77       1061.93       104.45 o                         
   9   5   1        224.16        236.88        23.29 o                         
  10   5   1       1819.46       2046.74       185.58 o                         
  11   5   1       1001.29       1043.43        88.70 o                         
  12   5   1        531.17        578.36        50.57 o                         
  13   5   1        304.39        395.76        40.63 o                         
  14   5   1         48.24         58.23        13.84 o                         
  15   5   1        130.17        117.98        18.19 o                         
  16   5   1         30.97         27.21        14.61 o                         
   0   6   1        138.59        140.60        19.48 o                         
   1   6   1        340.53        336.21        28.39 o                         
   2   6   1       1155.72       1296.77       104.62 o                         
   3   6   1       1281.29       1387.23       130.67 o                         
   4   6   1          3.79          2.94         4.01 o                         
   5   6   1        193.64        214.08        19.94 o                         
   6   6   1        161.24        179.00        16.50 o                         
   7   6   1         43.90         44.86         6.07 o                         
   8   6   1         25.38         25.93         5.84 o                         
   9   6   1       1633.94       1613.28       130.85 o                         
  10   6   1       1181.26       1238.78       103.09 o                         
  11   6   1        226.09        285.24        28.79 o                         
  12   6   1        680.68        813.22        69.60 o                         
  13   6   1         76.85         99.99        15.66 o                         
  14   6   1        355.37        312.33        33.48 o                         
  15   6   1        204.67        180.12        23.50 o                         
  16   6   1         70.64         30.88        25.97 o                         
   1   7   1        520.62        659.73        66.60 o                         
   2   7   1        334.22        431.75        46.05 o                         
   3   7   1        800.70        992.74       102.66 o                         
   4   7   1        777.08        934.73        81.75 o                         
   5   7   1        493.13        558.41        47.52 o                         
   6   7   1         60.53         69.18        10.45 o                         
   7   7   1        362.95        383.48        27.44 o                         
   8   7   1         70.00         75.26         8.86 o                         
   9   7   1       1838.64       2004.51       158.39 o                         
  10   7   1         53.24         93.58        19.83 o                         
  11   7   1        677.11        786.73        70.19 o                         
  12   7   1          4.33         13.47        10.50 o                         
  13   7   1          3.83         13.10        10.70 o                         
  14   7   1        280.70        132.36        46.21 o                         
  15   7   1          6.12          4.28        19.15 o                         
   0   8   1       1221.06       1452.82       345.51 o                         
   1   8   1         35.17         34.51         6.96 o                         
   2   8   1        593.50        651.86        69.42 o                         
   3   8   1        612.80        646.05        84.91 o                         
   4   8   1          1.64         85.70        33.54 o                         
   5   8   1        128.18        147.12        17.73 o                         
   6   8   1        745.99        868.76        71.67 o                         
   7   8   1          6.47          8.08         6.37 o                         
   8   8   1        253.13        281.12        29.71 o                         
   9   8   1        183.12        206.97        20.70 o                         
  10   8   1         89.02        102.25        15.60 o                         
  11   8   1         30.96         30.03        12.19 o                         
  12   8   1         37.61          1.12        11.23 o                         
  13   8   1          1.42          1.26        13.21 o                         
  14   8   1         12.21          5.49        19.41 o                         
   1   9   1         57.92         82.63        15.66 o                         
   2   9   1         30.38         40.52         9.86 o                         
   3   9   1         40.60         58.74        16.64 o                         
   4   9   1        557.53        664.92        73.54 o                         
   5   9   1        332.28        403.03        48.78 o                         
   6   9   1        315.93        431.26        50.32 o                         
   7   9   1         20.18         30.46         8.31 o                         
   8   9   1        173.19        222.52        24.34 o                         
   9   9   1        245.76        269.03        32.87 o                         
  11   9   1          0.51          1.15        15.82 o                         
  12   9   1          6.48          8.60        12.92 o                         
  13   9   1          0.20         10.72        31.13 o                         
   0  10   1          0.36         19.29        13.49 o                         
   1  10   1          2.62          9.00        11.98 o                         
   2  10   1          0.97         14.30         8.21 o                         
   3  10   1          5.59         29.74         9.24 o                         
   4  10   1         15.16         36.72        10.48 o                         
   5  10   1         19.32         29.17         8.63 o                         
   6  10   1        149.06        171.33        20.43 o                         
   7  10   1         26.67         31.40         9.75 o                         
   8  10   1         53.34         63.15        18.12 o                         
   9  10   1         21.21         23.75         9.31 o                         
   1  11   1         92.74        183.76        63.45 o                         
   2  11   1        168.00        285.84        48.36 o                         
   3  11   1          0.81          6.15        18.23 o                         
   4  11   1          5.28         53.42        24.77 o                         
   5  11   1         72.21         31.23        24.73 o                         
   6  11   1          0.61         -3.94         9.43 o                         
   7  11   1         14.64          3.13         8.67 o                         
   8  11   1         72.02         59.64        22.42 o                         
   9  11   1         43.60         37.06        28.44 o                         
   0  12   1          5.20         38.74        14.73 o                         
   1  12   1       1422.39       2327.37       546.35 o                         
   2  12   1         48.20        221.58       106.97 o                         
   3  12   1          0.01          5.72        15.50 o                         
   4  12   1         68.09        125.33        33.03 o                         
   5  12   1        211.70        323.84        63.45 o                         
   6  12   1         73.13         93.30        36.44 o                         
   7  12   1        215.70        242.98        84.90 o                         
   8  12   1          0.48          4.57        17.00 o                         
   9  12   1         19.40         15.89        15.46 o                         
   1  13   1         29.81         45.74        15.69 o                         
   3  13   1          0.75          4.23        15.46 o                         
   4  13   1         12.80         24.13        19.05 o                         
   5  13   1          4.08          4.91        14.13 o                         
   6  13   1          5.61        -12.28        12.32 o                         
   0  14   1          2.33         21.86        14.09 o                         
   1  14   1          3.80          7.49        10.40 o                         
   2  14   1         24.53         52.74        25.24 o                         
   3  14   1         16.96         14.52        17.30 o                         
   4  14   1         10.20          3.63        17.85 o                         
   1   0   2       3006.52       2730.76       500.65 o                         
   2   0   2        552.61        651.34        70.07 o                         
   3   0   2       8057.40       6870.03       805.48 o                         
   4   0   2       3968.04       4131.80       657.99 o                         
   5   0   2         70.20         69.03        22.05 o                         
   6   0   2       5879.78       7011.51      1277.41 o                         
   7   0   2        185.70        259.97        54.07 o                         
   8   0   2       2981.26       3493.76       639.54 o                         
   9   0   2        159.72        168.41        37.75 o                         
  10   0   2          0.31          3.76        10.27 o                         
  11   0   2       1060.12       1074.79       142.41 o                         
  12   0   2       3302.95       3851.43       498.43 o                         
  13   0   2        139.28        148.91        28.01 o                         
  14   0   2       2003.09       2178.87       284.57 o                         
  15   0   2        216.55        224.61        36.47 o                         
  16   0   2          0.74          7.28        15.80 o                         
  17   0   2        215.08        194.03        32.97 o                         
   1   1   2       5252.32       5017.98       321.84 o                         
   2   1   2       6582.91       5800.43       467.58 o                         
   3   1   2       1721.61       1548.96       134.16 o                         
   4   1   2        976.04        914.76        90.42 o                         
   5   1   2        915.65        807.96       107.43 o                         
   6   1   2        957.01        894.58       109.58 o                         
   7   1   2        282.40        307.33        44.26 o                         
   8   1   2        115.32        156.56        20.89 o                         
   9   1   2         18.63         27.32         8.55 o                         
  10   1   2        254.09        234.33        24.86 o                         
  11   1   2         39.90         41.31         9.34 o                         
  12   1   2          4.79         14.42         9.96 o                         
  13   1   2          4.99          3.27         9.73 o                         
  14   1   2         43.73         49.38        12.14 o                         
  15   1   2        222.81        274.49        29.49 o                         
  16   1   2         35.62         47.70        12.30 o                         
  17   1   2         74.81         74.87        15.55 o                         
   0   2   2       9561.27      10652.56      1066.53 o                         
   1   2   2       5894.60       5783.53       410.74 o                         
   2   2   2       2095.44       1792.35       135.36 o                         
   3   2   2        698.17        649.72        54.88 o                         
   4   2   2       2433.82       1890.22       187.50 o                         
   5   2   2       2587.39       2154.05       228.06 o                         
   6   2   2       2718.49       2518.08       241.60 o                         
   7   2   2         29.70         12.14         6.98 o                         
   8   2   2       4601.89       4648.85       466.08 o                         
   9   2   2         17.76         31.02         9.64 o                         
  10   2   2         51.31         67.13        12.92 o                         
  11   2   2          4.71         14.19         7.90 o                         
  12   2   2        318.74        398.54        39.91 o                         
  13   2   2         20.23         62.82        18.15 o                         
  14   2   2         91.34         69.92        13.74 o                         
  15   2   2        120.30        114.45        16.20 o                         
  16   2   2        153.69        169.85        20.92 o                         
  17   2   2         43.49         46.33        13.85 o                         
   1   3   2       1052.18        940.33        72.70 o                         
   2   3   2         93.33         77.37         8.30 o                         
   3   3   2       5318.44       4964.06       375.06 o                         
   4   3   2        193.62        180.04        16.22 o                         
   5   3   2       1778.63       1600.55       131.82 o                         
   6   3   2       1878.33       1862.04       177.75 o                         
   7   3   2        458.35        459.90        47.89 o                         
   8   3   2         96.13        134.66        15.24 o                         
   9   3   2        601.77        650.18        64.53 o                         
  10   3   2        519.13        486.83        47.83 o                         
  11   3   2         34.48         27.24         8.45 o                         
  12   3   2          0.09          3.26         9.58 o                         
  13   3   2         24.59         20.78        10.55 o                         
  14   3   2        855.25       1046.41        98.66 o                         
  15   3   2         55.87         58.68        13.26 o                         
  16   3   2        152.19        131.23        18.43 o                         
  17   3   2          1.92          7.63        13.43 o                         
   0   4   2         86.38         83.37        13.51 o                         
   1   4   2         31.44         27.00         5.30 o                         
   2   4   2        678.36        621.93        54.11 o                         
   3   4   2        420.62        425.42        37.62 o                         
   4   4   2        330.03        365.02        29.72 o                         
   5   4   2         55.08         51.64         6.85 o                         
   6   4   2        342.41        399.48        38.48 o                         
   7   4   2       1266.35       1137.29       121.71 o                         
   8   4   2        258.24        316.51        30.85 o                         
   9   4   2        266.08        318.55        32.29 o                         
  10   4   2        213.83        204.85        22.06 o                         
  11   4   2        215.47        175.42        27.69 o                         
  12   4   2        226.79        276.10        29.28 o                         
  13   4   2        118.28        144.18        18.34 o                         
  14   4   2        463.22        572.31        56.15 o                         
  15   4   2        415.86        430.33        44.15 o                         
  16   4   2         11.57         17.22        11.97 o                         
  17   4   2         49.01         48.46        17.06 o                         
   1   5   2        314.19        327.94        29.34 o                         
   2   5   2       4343.09       4613.03       436.88 o                         
   3   5   2         22.02         41.83         5.76 o                         
   4   5   2       4722.54       4849.68       364.43 o                         
   5   5   2         54.59         79.84         8.23 o                         
   6   5   2        124.21        144.68        15.00 o                         
   7   5   2        277.41        240.52        22.13 o                         
   8   5   2        940.59        962.83        82.72 o                         
   9   5   2         24.35         25.18         7.60 o                         
  10   5   2       9577.13      11025.37       980.90 o                         
  11   5   2        996.67       1271.55       127.14 o                         
  12   5   2        502.29        581.09        65.36 o                         
  13   5   2        209.59        284.38        31.01 o                         
  14   5   2        250.59        281.53        30.69 o                         
  15   5   2         51.31         65.97        14.69 o                         
  16   5   2         85.75        101.87        20.87 o                         
   0   6   2        572.66        511.14       164.11 o                         
   1   6   2       1283.79       1432.47       122.47 o                         
   2   6   2          1.27          6.19         6.47 o                         
   3   6   2         15.32         38.62         6.00 o                         
   4   6   2          3.40          7.61         4.34 o                         
   5   6   2         11.47         10.03         3.47 o                         
   6   6   2        168.90        181.69        15.17 o                         
   7   6   2         29.37         27.35         5.24 o                         
   8   6   2        407.39        439.49        35.91 o                         
   9   6   2         62.37         79.62        10.34 o                         
  10   6   2        311.59        334.14        35.93 o                         
  11   6   2          9.94          6.86         8.82 o                         
  12   6   2          4.31          2.16         8.58 o                         
  13   6   2        225.63        272.73        34.73 o                         
  14   6   2        568.87        604.09        58.77 o                         
  15   6   2         10.09        -10.38        11.72 o                         
  16   6   2         29.53         28.57        26.82 o                         
   1   7   2        753.29        700.14        64.26 o                         
   2   7   2       1143.79       1185.56        95.57 o                         
   3   7   2       2980.17       3369.91       256.46 o                         
   4   7   2       1106.93       1477.39       113.73 o                         
   5   7   2         31.89         45.41         6.30 o                         
   6   7   2          5.15         11.69         4.84 o                         
   7   7   2        105.28        122.09        10.90 o                         
   8   7   2       1067.66       1156.67        83.93 o                         
   9   7   2        835.82        941.54        74.14 o                         
  10   7   2       1514.38       1947.23       193.44 o                         
  11   7   2        439.96        468.44        41.81 o                         
  12   7   2        328.66        334.61        48.25 o                         
  13   7   2          5.44          5.10        11.64 o                         
  14   7   2         35.64         31.61        16.87 o                         
  15   7   2         15.22          5.75        19.25 o                         
   0   8   2        199.54        244.12        30.74 o                         
   1   8   2          4.80          8.26         4.98 o                         
   2   8   2         16.69         18.56         5.54 o                         
   3   8   2        624.36        723.20        73.27 o                         
   4   8   2         71.10        101.76        10.32 o                         
   5   8   2        635.98        692.77        58.55 o                         
   6   8   2         28.56         35.07         7.46 o                         
   7   8   2        394.76        434.26        39.96 o                         
   8   8   2        238.48        294.19        28.54 o                         
   9   8   2         27.72         37.26        11.66 o                         
  10   8   2         91.10        125.73        17.89 o                         
  11   8   2         10.30         -0.66        11.34 o                         
  12   8   2        147.16         48.70        34.97 o                         
  13   8   2          1.77         -6.07        13.40 o                         
  14   8   2         12.07         -8.06        18.96 o                         
   1   9   2          1.77          9.59         6.19 o                         
   2   9   2         57.58         74.56         9.79 o                         
   3   9   2        182.28        213.73        26.69 o                         
   4   9   2         62.89         79.85        13.15 o                         
   5   9   2          3.23         17.66         7.12 o                         
   6   9   2         16.34         22.83         7.69 o                         
   7   9   2          0.25         -5.23         8.57 o                         
   8   9   2         12.95          2.97         9.57 o                         
   9   9   2          2.40         21.95        11.19 o                         
  10   9   2         14.33         19.43         8.77 o                         
  11   9   2          1.65         -0.15         8.99 o                         
  12   9   2          1.77          2.70        16.03 o                         
  13   9   2         20.29          8.80        30.19 o                         
   0  10   2         24.24         44.33        19.84 o                         
   1  10   2        309.94        417.22        80.78 o                         
   2  10   2         16.26         25.28        11.68 o                         
   3  10   2        201.00        240.94        41.66 o                         
   4  10   2        875.43       1075.26       175.30 o                         
   5  10   2        594.02        779.44       151.79 o                         
   6  10   2         15.16         29.08         9.53 o                         
   7  10   2        560.82        611.98       106.93 o                         
   8  10   2        128.89        122.25        35.78 o                         
   9  10   2          0.42         10.38         9.90 o                         
  10  10   2         12.08          9.93         9.61 o                         
  11  10   2          4.11         23.48        17.45 o                         
   1  11   2        575.91        890.90       174.50 o                         
   2  11   2         48.03         63.49        16.10 o                         
   3  11   2        253.32        432.58        90.25 o                         
   4  11   2          9.00          5.33        21.82 o                         
   5  11   2         51.40         53.37        11.56 o                         
   6  11   2         12.91         28.80         8.94 o                         
   7  11   2         29.27         11.65         9.81 o                         
   8  11   2          2.01          4.85        10.48 o                         
   9  11   2         38.88         49.95        19.34 o                         
  10  11   2         24.45          2.73        11.10 o                         
   0  12   2       1626.45       2991.27      1003.88 o                         
   1  12   2        181.96        331.81       113.10 o                         
   2  12   2        329.93        424.32        82.70 o                         
   3  12   2         14.56         19.46        10.03 o                         
   4  12   2        103.19        131.98        34.57 o                         
   5  12   2         70.63         82.57        31.27 o                         
   6  12   2         73.60         92.87        18.57 o                         
   7  12   2         20.30         37.72        13.01 o                         
   8  12   2        358.09        184.58        64.16 o                         
   9  12   2          0.58          2.06        13.09 o                         
   1  13   2         71.85         85.99        23.09 o                         
   2  13   2         69.99         58.99        18.08 o                         
   3  13   2         71.91         80.59        18.30 o                         
   4  13   2          6.96          0.59        10.05 o                         
   5  13   2          8.79         23.25        16.25 o                         
   6  13   2          0.80         22.55        22.85 o                         
   7  13   2         86.62         50.36        20.51 o                         
   0  14   2          0.02         -0.33        11.53 o                         
   1  14   2        148.60        135.09        23.73 o                         
   2  14   2         22.22         19.52        12.69 o                         
   3  14   2        123.76         80.34        18.40 o                         
   4  14   2         20.27         18.32        15.80 o                         
   1   1   3      15871.85      17338.92      1681.11 o                         
   2   1   3      18687.29      19946.04      1586.59 o                         
   3   1   3      10201.38       9382.82       675.43 o                         
   4   1   3       8606.36       8341.57       709.17 o                         
   5   1   3         66.52         74.85         8.73 o                         
   6   1   3         27.47         18.91         9.53 o                         
   7   1   3          3.14         11.26        11.44 o                         
   8   1   3          0.16         -0.31         9.52 o                         
   9   1   3         62.06         61.36        11.82 o                         
  10   1   3         48.78         47.19        11.07 o                         
  11   1   3         99.78         97.52        13.44 o                         
  12   1   3         16.22         20.72        10.05 o                         
  13   1   3         54.52         69.88        15.29 o                         
  14   1   3        166.90        213.25        24.20 o                         
  15   1   3          4.08          3.21         9.47 o                         
  16   1   3         64.70         52.95        11.92 o                         
  17   1   3          3.38          1.92        11.45 o                         
   0   2   3      21294.36      17901.74      6004.72 o                         
   1   2   3      14406.27      15501.19       988.31 o                         
   2   2   3       1036.99        920.74        66.25 o                         
   3   2   3       3814.86       3453.91       276.60 o                         
   4   2   3        448.36        386.74        35.99 o                         
   5   2   3       5456.92       5110.39       477.71 o                         
   6   2   3       5290.96       5315.01       561.05 o                         
   7   2   3        211.88        223.69        30.79 o                         
   8   2   3         27.38         13.96         7.88 o                         
   9   2   3          0.00          2.44         6.81 o                         
  10   2   3         30.22         27.94         9.73 o                         
  11   2   3        200.62        184.75        23.71 o                         
  12   2   3          0.84          6.14         9.40 o                         
  13   2   3          0.19          7.76        10.08 o                         
  14   2   3        932.45       1103.00       102.89 o                         
  15   2   3        189.64        185.31        21.40 o                         
  16   2   3         81.08         66.06        13.42 o                         
  17   2   3          6.40          3.95        11.34 o                         
   1   3   3       1570.17       1410.93       103.06 o                         
   2   3   3        223.27        211.68        16.98 o                         
   3   3   3        832.75        649.78        47.06 o                         
   4   3   3       3390.32       3119.17       214.47 o                         
   5   3   3       3410.81       3111.40       250.35 o                         
   6   3   3        190.01        172.62        15.41 o                         
   7   3   3       2110.75       2165.42       210.27 o                         
   8   3   3       3262.75       3404.09       322.51 o                         
   9   3   3        441.80        479.49        51.05 o                         
  10   3   3        122.52        158.44        19.69 o                         
  11   3   3          8.22          4.90         8.99 o                         
  12   3   3        113.99        160.03        19.80 o                         
  13   3   3          7.86         -7.99         9.65 o                         
  14   3   3         14.86         41.75        11.44 o                         
  15   3   3        103.93        112.06        16.89 o                         
  16   3   3         64.75         62.07        13.95 o                         
  17   3   3         33.30         29.63        15.30 o                         
   0   4   3        242.99        250.05        28.25 o                         
   1   4   3         20.73         24.51         4.29 o                         
   2   4   3        403.37        416.68        37.39 o                         
   3   4   3       6039.29       6115.07       455.86 o                         
   4   4   3         49.52         59.49         6.78 o                         
   5   4   3        276.39        320.62        23.39 o                         
   6   4   3         39.07         46.88         6.74 o                         
   7   4   3        723.45        844.94        85.63 o                         
   8   4   3       3100.34       3236.14       310.81 o                         
   9   4   3        736.73        723.06        71.49 o                         
  10   4   3         18.45         11.52         8.46 o                         
  11   4   3        743.69        801.55        81.23 o                         
  12   4   3        101.40        141.91        18.34 o                         
  13   4   3         16.75         21.44        10.53 o                         
  14   4   3         81.77         99.58        15.80 o                         
  15   4   3          0.75          5.60         9.80 o                         
  16   4   3        440.79        460.22        44.82 o                         
  17   4   3         17.82          9.14        24.81 o                         
   1   5   3       1648.61       1677.50       128.97 o                         
   2   5   3       1657.69       1661.04       172.93 o                         
   3   5   3       3540.61       3503.01       282.18 o                         
   4   5   3       4181.07       4895.95       373.23 o                         
   5   5   3        264.60        250.68        19.57 o                         
   6   5   3       1665.43       1635.95       117.40 o                         
   7   5   3       1705.32       1775.66       139.03 o                         
   8   5   3        309.05        344.21        34.40 o                         
   9   5   3         37.31         42.03         7.71 o                         
  10   5   3       3880.90       4507.38       381.28 o                         
  11   5   3         21.59         12.92        10.91 o                         
  12   5   3        459.08        552.50        51.37 o                         
  13   5   3          0.30         -1.62        10.45 o                         
  14   5   3         96.51        112.50        17.65 o                         
  15   5   3         32.36         43.00        13.26 o                         
  16   5   3        321.95        314.66        40.00 o                         
   0   6   3       2877.47       2981.39       339.68 o                         
   1   6   3       1833.84       1882.80       147.93 o                         
   2   6   3        215.85        203.06        20.28 o                         
   3   6   3       2100.70       1909.25       140.55 o                         
   4   6   3         65.10         61.53         7.51 o                         
   5   6   3        722.97        769.72        61.77 o                         
   6   6   3        185.61        174.09        13.17 o                         
   7   6   3        234.99        245.21        21.69 o                         
   8   6   3        319.65        376.74        32.05 o                         
   9   6   3         14.96         17.76         6.21 o                         
  10   6   3          4.83          9.66         8.25 o                         
  11   6   3        591.47        661.36        64.45 o                         
  12   6   3        180.72        206.22        22.89 o                         
  13   6   3        520.69        545.45        52.33 o                         
  14   6   3         88.75         93.37        16.00 o                         
  15   6   3          4.18          5.47        11.87 o                         
   1   7   3        260.46        229.63        20.65 o                         
   2   7   3       1610.76       1787.30       148.84 o                         
   3   7   3       1827.51       2161.14       186.05 o                         
   4   7   3        386.68        473.97        40.47 o                         
   5   7   3        581.94        551.00        45.52 o                         
   6   7   3        497.75        551.79        49.33 o                         
   7   7   3        316.85        319.90        23.78 o                         
   8   7   3       1042.37       1245.39        93.44 o                         
   9   7   3          0.38          6.61         8.02 o                         
  10   7   3       1633.97       1920.31       184.27 o                         
  11   7   3        387.37        441.73        44.38 o                         
  12   7   3        204.33        188.62        33.29 o                         
  13   7   3         53.26         30.50        15.82 o                         
  14   7   3         51.21         42.08        19.33 o                         
   0   8   3       1083.51       1059.71       117.47 o                         
   1   8   3        219.54        263.17        25.07 o                         
   2   8   3        611.24        618.92        53.36 o                         
   3   8   3        369.93        405.52        34.44 o                         
   4   8   3       1248.53       1559.67       119.31 o                         
   5   8   3        440.03        491.29        48.43 o                         
   6   8   3        100.13         77.05         9.59 o                         
   7   8   3         11.29         14.36         6.13 o                         
   8   8   3         10.15         17.36         7.87 o                         
   9   8   3       1149.39       1464.86       127.42 o                         
  10   8   3          1.37          9.70         9.32 o                         
  11   8   3         76.52         37.49        17.38 o                         
  12   8   3        177.77         83.13        31.72 o                         
  13   8   3         42.77          9.84        13.42 o                         
   1   9   3        140.70        168.78        15.69 o                         
   2   9   3         36.05         33.89         6.75 o                         
   3   9   3        158.25        205.27        22.95 o                         
   4   9   3        441.60        337.40        34.78 o                         
   5   9   3       1473.04       1318.39       140.83 o                         
   6   9   3        120.69        158.15        19.49 o                         
   7   9   3        106.04        145.48        20.80 o                         
   8   9   3        957.17       1277.71       129.93 o                         
   9   9   3         64.53         81.04        14.94 o                         
  10   9   3          2.38         -6.58        10.07 o                         
  12   9   3         17.64         14.20        12.65 o                         
  13   9   3          7.73          5.12        29.00 o                         
   0  10   3        298.21        393.22       127.23 o                         
   1  10   3       1770.45       2299.42       289.54 o                         
   2  10   3       1770.63       2212.07       321.33 o                         
   3  10   3         37.39         73.47        12.53 o                         
   4  10   3         14.52          0.90         7.72 o                         
   5  10   3         48.09         59.56        11.37 o                         
   6  10   3         17.81         15.11         9.93 o                         
   7  10   3        136.90        153.42        25.83 o                         
   8  10   3        481.34        430.68        72.75 o                         
   9  10   3          0.00         -6.52        10.04 o                         
  10  10   3          5.54          0.87        10.06 o                         
  11  10   3         20.58         -0.82        11.34 o                         
   1  11   3        482.45        749.28       126.45 o                         
   2  11   3        214.65        350.37        69.38 o                         
   3  11   3         39.18         48.37        12.09 o                         
   4  11   3          1.88         10.62         9.77 o                         
   5  11   3         29.61         38.57        10.58 o                         
   6  11   3         35.01         40.19        10.08 o                         
   7  11   3        202.58        199.20        40.49 o                         
   8  11   3         34.08         28.01         9.03 o                         
   9  11   3        203.49         40.08        54.75 o                         
  10  11   3         58.25         10.21        15.98 o                         
   0  12   3         52.97         50.20        16.87 o                         
   1  12   3        179.53        245.61        42.20 o                         
   2  12   3         20.43         13.14         8.25 o                         
   3  12   3        198.47        292.74        49.52 o                         
   4  12   3        267.27        362.40        71.15 o                         
   5  12   3          2.29          9.97         8.70 o                         
   6  12   3         73.92         78.98        16.30 o                         
   7  12   3         30.42         24.67        10.06 o                         
   8  12   3         32.69         18.95        12.40 o                         
   9  12   3         22.33          6.29        13.98 o                         
   1  13   3          0.28         10.83         9.29 o                         
   2  13   3         28.03         36.81        10.44 o                         
   3  13   3         15.93          9.83         8.99 o                         
   4  13   3         96.25         84.27        17.14 o                         
   5  13   3          2.66         16.17         9.40 o                         
   6  13   3         35.78         25.18        12.79 o                         
   7  13   3        114.48         87.30        23.97 o                         
   0  14   3         76.24         90.13        24.69 o                         
   1  14   3         81.24         61.15        13.48 o                         
   2  14   3         45.12         33.77        12.58 o                         
   0   0   4       2057.70       2261.47       278.91 o                         
   1   0   4       4529.96       4759.87       378.14 o                         
   2   0   4      28190.05      34078.46      5561.81 o                         
   3   0   4      15293.81      15492.59      1568.55 o                         
   4   0   4       9650.13       9869.87      1189.67 o                         
   5   0   4       5115.07       4710.15       512.48 o                         
   6   0   4       1402.47       1534.36       249.51 o                         
   7   0   4        559.02        753.90       143.11 o                         
   8   0   4       3023.05       3268.82       598.94 o                         
   9   0   4        421.72        480.12        93.77 o                         
  10   0   4        438.04        394.52        79.11 o                         
  11   0   4        773.84        716.01        96.68 o                         
  12   0   4         20.38         11.94        12.85 o                         
  13   0   4         36.23         42.64        14.57 o                         
  14   0   4        241.94        300.55        45.38 o                         
  15   0   4        159.01        193.27        32.23 o                         
  16   0   4         47.12         32.74        16.21 o                         
  17   0   4          2.24         -7.79        17.29 o                         
   1   1   4       7152.76       7028.96       393.81 o                         
   2   1   4        808.86        781.88        52.78 o                         
   3   1   4       1969.46       1744.27       124.98 o                         
   4   1   4        709.66        583.07        45.29 o                         
   5   1   4        386.02        333.94        34.07 o                         
   6   1   4       1251.81        918.38        99.48 o                         
   7   1   4        387.88        388.84        49.55 o                         
   8   1   4       2441.23       2391.69       309.75 o                         
   9   1   4        198.76        236.67        35.32 o                         
  10   1   4         55.52         49.00        10.72 o                         
  11   1   4        460.56        442.44        50.25 o                         
  12   1   4          6.68         23.79        10.62 o                         
  13   1   4        349.23        453.83        44.84 o                         
  14   1   4        498.41        591.31        57.20 o                         
  15   1   4         62.57         80.62        13.37 o                         
  16   1   4          7.17          7.11         9.50 o                         
  17   1   4          0.05         -6.10        12.05 o                         
   0   2   4      42067.80      69124.05     23185.83 o                         
   1   2   4       7370.72       7190.58       472.25 o                         
   2   2   4       7360.74       7331.32       483.81 o                         
   3   2   4        976.77        943.36        63.69 o                         
   4   2   4        242.53        268.59        23.85 o                         
   5   2   4        859.15        782.86        74.90 o                         
   7   2   4      11546.23      11682.65      1225.50 o                         
   8   2   4       3407.86       3474.07       449.73 o                         
   9   2   4        489.61        454.28        50.87 o                         
  10   2   4        348.94        339.91        39.59 o                         
  11   2   4        110.76        109.55        16.59 o                         
  12   2   4        551.81        595.07        66.49 o                         
  13   2   4        105.85        112.74        15.82 o                         
  14   2   4       1187.69       1311.23       121.86 o                         
  15   2   4         95.64         89.51        14.26 o                         
  16   2   4         14.41          3.97         9.33 o                         
  17   2   4        297.61        280.07        31.49 o                         
   1   3   4        119.89         85.44         7.98 o                         
   2   3   4       8085.28       8236.57       619.11 o                         
   3   3   4       1935.58       1719.46       134.38 o                         
   4   3   4       2171.25       2047.12       163.18 o                         
   5   3   4        124.86        101.42        10.83 o                         
   6   3   4        175.47        148.35        15.21 o                         
   7   3   4         40.16         36.94         6.28 o                         
   8   3   4        616.46        637.18        62.04 o                         
   9   3   4         46.77         39.28         8.01 o                         
  10   3   4       2090.72       2040.33       202.96 o                         
  11   3   4        307.70        338.17        40.08 o                         
  12   3   4        618.76        796.44       106.30 o                         
  13   3   4        285.41        342.46        35.12 o                         
  14   3   4        110.16        117.11        19.04 o                         
  15   3   4        138.80        147.44        19.48 o                         
  16   3   4         52.62         55.11        13.70 o                         
  17   3   4          3.59         -1.71        12.75 o                         
   0   4   4         10.91         18.13         8.70 o                         
   1   4   4       1772.20       1605.76       126.54 o                         
   2   4   4          2.06          2.69         2.92 o                         
   3   4   4        404.49        364.84        27.84 o                         
   4   4   4         17.34         29.49         4.40 o                         
   5   4   4        174.97        186.60        15.13 o                         
   6   4   4          6.58          8.11         3.64 o                         
   7   4   4        422.63        441.25        35.18 o                         
   8   4   4        248.51        293.86        30.46 o                         
   9   4   4        207.03        242.56        27.70 o                         
  10   4   4         38.52         51.19        11.37 o                         
  11   4   4       1112.84       1233.94       138.12 o                         
  12   4   4          3.07          9.69        10.89 o                         
  13   4   4         18.14         22.49        10.60 o                         
  14   4   4        285.27        331.10        34.47 o                         
  15   4   4         10.78         19.78        11.78 o                         
  16   4   4         44.82         58.09        14.90 o                         
   1   5   4         22.14         11.16         4.04 o                         
   2   5   4       1990.68       1930.51       144.04 o                         
   3   5   4        119.10        146.52        13.83 o                         
   4   5   4       1090.77       1176.76        89.72 o                         
   5   5   4       1346.62       1434.47       106.79 o                         
   6   5   4       1901.32       2052.16       150.92 o                         
   7   5   4        711.09        676.92        55.73 o                         
   8   5   4         88.76        100.14        11.34 o                         
   9   5   4          0.14          9.87         6.33 o                         
  10   5   4       1479.75       1709.96       162.01 o                         
  11   5   4         96.48        128.38        16.54 o                         
  12   5   4         43.16         50.67        13.72 o                         
  13   5   4        189.78        257.07        28.23 o                         
  14   5   4         10.39         14.96        11.18 o                         
  15   5   4        123.98        109.43        17.06 o                         
  16   5   4          1.37         -1.20        12.88 o                         
   0   6   4        880.93        798.39        95.38 o                         
   1   6   4          8.83         22.91         4.72 o                         
   2   6   4       1034.29       1089.20        95.67 o                         
   3   6   4        203.41        224.30        20.21 o                         
   4   6   4         88.06         99.57        10.46 o                         
   5   6   4         73.39         71.72         8.15 o                         
   6   6   4          6.33          5.30         4.07 o                         
   7   6   4        443.93        500.30        41.26 o                         
   8   6   4         40.30         58.08         8.09 o                         
   9   6   4        127.93        140.78        15.20 o                         
  10   6   4       1389.81       1623.27       151.58 o                         
  11   6   4         20.92         35.04        12.54 o                         
  12   6   4          2.15         16.06        12.98 o                         
  13   6   4         24.19          5.44        10.70 o                         
  14   6   4        127.29        150.71        19.88 o                         
  15   6   4         12.47         -6.67        11.24 o                         
   1   7   4          5.98          6.65         4.90 o                         
   2   7   4        690.60        731.66        68.08 o                         
   3   7   4         18.93         38.33         6.37 o                         
   4   7   4       1135.16       1343.67       103.63 o                         
   5   7   4        121.53        126.99        11.90 o                         
   6   7   4       1622.09       1699.55       132.84 o                         
   7   7   4        398.50        413.45        37.38 o                         
   8   7   4        116.87        137.85        13.22 o                         
   9   7   4        444.32        474.77        40.38 o                         
  10   7   4        281.86        395.53        41.78 o                         
  11   7   4        232.56        279.64        33.82 o                         
  12   7   4        232.96        209.82        53.36 o                         
  13   7   4        167.47        128.64        39.25 o                         
  14   7   4          0.47        -10.60        13.35 o                         
  15   7   4         52.87         73.55        34.38 o                         
   0   8   4        530.68        555.80        67.14 o                         
   1   8   4         32.57         35.68         5.73 o                         
   2   8   4        823.83        873.01        77.36 o                         
   3   8   4       1199.98       1198.64       101.68 o                         
   4   8   4        256.70        283.32        26.37 o                         
   5   8   4        437.88        451.91        35.47 o                         
   6   8   4        563.77        566.43        47.82 o                         
   7   8   4        181.67        193.11        25.26 o                         
   8   8   4          4.86          3.89         7.55 o                         
   9   8   4        218.77        280.81        35.92 o                         
  10   8   4         44.13         42.50        12.20 o                         
  11   8   4        246.67        170.77        69.78 o                         
  12   8   4          0.05         10.64        11.88 o                         
  13   8   4          0.86         21.60        12.58 o                         
  14   8   4         43.70          5.72        31.61 o                         
   1   9   4        212.29        208.30        19.91 o                         
   2   9   4         22.09         16.04         5.52 o                         
   3   9   4        406.82        342.22        33.62 o                         
   4   9   4        616.27        622.86        81.63 o                         
   5   9   4         51.20         69.86        14.69 o                         
   6   9   4        196.24        207.71        26.73 o                         
   7   9   4          2.19          0.03         7.62 o                         
   8   9   4         27.94         35.36        11.55 o                         
   9   9   4        208.61        280.88        30.63 o                         
  10   9   4         41.67          7.00        10.89 o                         
  11   9   4         24.60          1.29        13.00 o                         
  12   9   4         35.48         10.01        14.71 o                         
  13   9   4         20.06         -6.11        28.10 o                         
   0  10   4       4049.14       5937.73      1406.34 o                         
   1  10   4         76.96         87.32        14.47 o                         
   2  10   4       1339.59       1597.14       260.90 o                         
   3  10   4          0.61         -3.18        10.28 o                         
   4  10   4         23.11         24.59         8.94 o                         
   5  10   4        282.14        368.21        54.69 o                         
   6  10   4        317.64        357.33        45.86 o                         
   7  10   4         79.32         65.29        12.05 o                         
   8  10   4         34.33         33.92        10.03 o                         
   9  10   4          1.62          7.05         9.38 o                         
  10  10   4         41.93          3.06        10.03 o                         
  11  10   4         40.41         29.71        18.00 o                         
   1  11   4        674.90        816.32       158.21 o                         
   2  11   4        111.00        153.28        22.04 o                         
   3  11   4         33.55         50.06        12.63 o                         
   4  11   4        358.11        420.57        53.23 o                         
   5  11   4          1.41         -5.62         9.13 o                         
   6  11   4        143.46        109.59        31.27 o                         
   7  11   4        142.32        138.73        38.49 o                         
   8  11   4          0.30         14.21         9.40 o                         
   9  11   4          2.12          9.12        11.52 o                         
  10  11   4         71.88         20.63        20.16 o                         
   0  12   4        284.43        381.90        91.23 o                         
   1  12   4         32.33         33.59         9.88 o                         
   2  12   4         71.89         82.38        15.95 o                         
   3  12   4        124.85        128.22        23.47 o                         
   4  12   4         69.56        108.50        19.18 o                         
   5  12   4         59.81         46.95        10.38 o                         
   6  12   4         35.18         30.13         9.27 o                         
   7  12   4          0.47          6.60        11.59 o                         
   8  12   4         11.61         13.11        12.86 o                         
   9  12   4         55.25          0.51        22.51 o                         
   1  13   4          5.14         -0.22         7.96 o                         
   2  13   4          3.31          2.82         8.38 o                         
   3  13   4          0.06          4.41         9.32 o                         
   4  13   4          5.81         -5.04        10.43 o                         
   5  13   4          1.23         -4.78         8.99 o                         
   6  13   4          0.15         -9.91        12.04 o                         
   7  13   4         12.48         -1.11        18.02 o                         
   0  14   4          9.90         20.93        13.43 o                         
   1  14   4         41.03         22.74         9.58 o                         
   2  14   4          6.07          9.33         9.30 o                         
   3  14   4          1.42         10.23        11.48 o                         
   2   1   5       4783.33       4408.57       268.91 o                         
   3   1   5       4427.16       3733.17       242.90 o                         
   4   1   5       3455.14       3076.16       204.73 o                         
   5   1   5         16.13         14.40         3.64 o                         
   6   1   5        146.64        107.76        12.86 o                         
   7   1   5         80.22         63.38        11.90 o                         
   8   1   5        175.09        127.60        19.57 o                         
   9   1   5       2061.14       1903.07       232.75 o                         
  10   1   5        187.64        181.24        28.93 o                         
  11   1   5         69.75         62.68        12.29 o                         
  12   1   5          9.39         17.36        11.55 o                         
  13   1   5        101.65        129.03        17.21 o                         
  14   1   5          2.04          3.33         8.20 o                         
  15   1   5         23.25         29.43        10.07 o                         
  16   1   5         18.49         18.17         9.97 o                         
  17   1   5          2.66          9.84        12.24 o                         
   0   2   5      44973.39      48407.41      9388.58 o                         
   1   2   5       1259.86       1128.95        62.23 o                         
   2   2   5       3194.37       3239.08       185.94 o                         
   3   2   5        140.89        117.76         8.97 o                         
   4   2   5       3251.73       3176.97       223.16 o                         
   5   2   5       1273.69       1138.75        90.30 o                         
   6   2   5       1680.72       1536.31       128.75 o                         
   7   2   5        517.85        468.64        43.40 o                         
   8   2   5       1153.24       1218.84       131.60 o                         
   9   2   5         42.97         22.12         8.73 o                         
  10   2   5         22.84         26.68         8.19 o                         
  11   2   5         52.49         52.92        11.73 o                         
  12   2   5        217.97        251.08        31.37 o                         
  13   2   5        712.77        903.53        84.36 o                         
  14   2   5        172.62        163.65        19.98 o                         
  15   2   5          4.23         -6.82         8.95 o                         
  16   2   5          1.16         -3.32        10.48 o                         
  17   2   5          1.31         10.75        12.13 o                         
   1   3   5       3786.90       3424.06       239.74 o                         
   2   3   5       1484.73       1446.44       109.04 o                         
   3   3   5         20.26         27.11         4.34 o                         
   4   3   5       1950.73       2120.65       155.56 o                         
   5   3   5         40.76         34.89         5.19 o                         
   6   3   5        180.92        172.60        15.30 o                         
   7   3   5          0.74          4.64         5.23 o                         
   8   3   5        451.35        389.98        51.20 o                         
   9   3   5        200.57        213.09        25.14 o                         
  10   3   5       1236.68       1130.70       114.25 o                         
  11   3   5        562.64        547.83       155.38 o                         
  12   3   5        316.61        333.42        40.05 o                         
  13   3   5         77.99         73.62        15.98 o                         
  14   3   5         57.31         80.75        14.67 o                         
  15   3   5          3.36         19.57        11.18 o                         
  16   3   5        366.95        431.95        43.14 o                         
  17   3   5         80.15         74.09        18.15 o                         
   0   4   5       1416.66       1385.27       142.45 o                         
   1   4   5        245.67        247.65        18.78 o                         
   2   4   5       2030.64       2183.64       160.09 o                         
   3   4   5        152.76        124.30        12.69 o                         
   4   4   5        377.42        388.15        28.69 o                         
   5   4   5       3111.63       3082.02       211.25 o                         
   6   4   5         95.97        105.89         9.93 o                         
   7   4   5        167.97        137.76        11.89 o                         
   8   4   5        127.00        113.17        14.37 o                         
   9   4   5        185.03        222.49        24.44 o                         
  10   4   5         54.56         39.15         8.20 o                         
  11   4   5         48.96         32.49        16.35 o                         
  12   4   5       1259.06       1536.84       164.74 o                         
  13   4   5         16.08         39.40        14.61 o                         
  14   4   5         21.18         38.83        11.49 o                         
  15   4   5         29.28         35.67        11.57 o                         
  16   4   5         44.76         39.12        13.80 o                         
   1   5   5        246.96        199.89        16.98 o                         
   2   5   5        843.38        825.64        61.24 o                         
   3   5   5        888.49        854.71        66.47 o                         
   4   5   5        766.80        806.08        68.83 o                         
   5   5   5         22.25         31.06         5.11 o                         
   6   5   5         57.09         53.20         6.40 o                         
   7   5   5        162.94        161.52        13.72 o                         
   8   5   5         29.10         30.07         5.85 o                         
   9   5   5       1334.04       1354.18       114.27 o                         
  10   5   5        633.30        686.50        68.15 o                         
  11   5   5         86.12         78.80        12.72 o                         
  12   5   5          2.66         15.42        10.60 o                         
  13   5   5         42.71         53.37        14.06 o                         
  14   5   5        236.65        258.51        28.95 o                         
  15   5   5         69.96         48.49        13.31 o                         
  16   5   5        203.02        191.04        27.95 o                         
   0   6   5        264.51        249.69        30.61 o                         
   1   6   5        356.63        393.27        34.26 o                         
   2   6   5          0.00          5.11         4.83 o                         
   3   6   5        864.76        782.93        69.18 o                         
   4   6   5       1069.57       1082.80        83.36 o                         
   5   6   5        123.02        151.28        14.66 o                         
   6   6   5        172.85        176.20        16.12 o                         
   7   6   5         16.38         17.41         5.09 o                         
   8   6   5        233.77        217.18        20.83 o                         
   9   6   5         59.67         63.58        11.47 o                         
  10   6   5        278.65        335.01        37.04 o                         
  11   6   5         51.74         64.26        14.09 o                         
  12   6   5        180.31        222.68        36.73 o                         
  13   6   5         89.69         70.68        18.92 o                         
  14   6   5         37.19         24.67        12.43 o                         
  15   6   5         10.20         16.11        14.00 o                         
   1   7   5         37.02         35.62         6.34 o                         
   2   7   5        134.64        181.33        17.85 o                         
   3   7   5        220.79        218.61        22.79 o                         
   4   7   5          7.11          8.26         5.13 o                         
   5   7   5          4.51         11.59         6.03 o                         
   6   7   5         60.00         83.29        11.60 o                         
   7   7   5          5.43          4.48         6.06 o                         
   8   7   5          3.53          8.36         5.74 o                         
   9   7   5          4.48          3.61         8.86 o                         
  10   7   5        837.75        990.53       133.32 o                         
  11   7   5        308.09        347.45        53.03 o                         
  12   7   5        350.24        318.08        72.76 o                         
  13   7   5        221.10        180.57        55.48 o                         
  14   7   5        130.02        113.26        38.26 o                         
  15   7   5          9.22          5.34        32.50 o                         
   0   8   5       2751.39       2825.56       312.83 o                         
   1   8   5          0.05          8.19         5.36 o                         
   2   8   5         23.20         22.92         6.09 o                         
   3   8   5          1.76          1.88         5.06 o                         
   4   8   5         48.44         63.60         9.36 o                         
   5   8   5        604.68        610.17        54.37 o                         
   6   8   5         50.49         43.13         8.41 o                         
   7   8   5        277.57        309.34        36.28 o                         
   8   8   5          0.00          2.65         6.98 o                         
   9   8   5         54.12         57.54        12.66 o                         
  10   8   5          0.00         -5.53        13.61 o                         
  11   8   5         44.78         31.61        13.51 o                         
  13   8   5         19.07          8.49        14.52 o                         
  14   8   5          5.93         32.03        32.28 o                         
   1   9   5         92.12         94.35        12.50 o                         
   2   9   5        186.57        161.75        21.76 o                         
   3   9   5         13.10         17.00         7.67 o                         
   4   9   5        389.57        319.88        38.49 o                         
   5   9   5        229.10        211.05        24.51 o                         
   6   9   5          3.86         11.02         7.40 o                         
   7   9   5         50.15         56.51        10.73 o                         
   8   9   5         11.90         12.84         8.63 o                         
   9   9   5        667.36        749.03        75.51 o                         
  10   9   5         70.26         23.13        13.94 o                         
  12   9   5         33.84        -13.78        13.97 o                         
   0  10   5       2254.57       2235.85       331.56 o                         
   1  10   5         94.06         91.80        15.20 o                         
   2  10   5        561.98        687.05        75.00 o                         
   3  10   5        155.51        189.31        25.22 o                         
   4  10   5        441.04        495.78        63.29 o                         
   5  10   5         19.84         28.45         8.29 o                         
   6  10   5        329.00        241.21        35.19 o                         
   7  10   5        269.05        266.62        36.43 o                         
   8  10   5         77.78         51.42        13.28 o                         
  10  10   5          2.59         24.39        16.04 o                         
  11  10   5         10.39         11.90        19.71 o                         
   1  11   5          0.11          4.13         7.97 o                         
   2  11   5          0.56         14.81         8.57 o                         
   3  11   5        239.53        304.38        43.26 o                         
   4  11   5         12.43         -1.41         7.26 o                         
   5  11   5          0.90         12.70         8.65 o                         
   6  11   5         18.92         16.40         8.80 o                         
   7  11   5          0.52          4.57         8.89 o                         
   8  11   5          3.52         22.00        10.68 o                         
   9  11   5         43.26         18.74        11.18 o                         
  10  11   5          0.15        -23.96        23.96 o                         
   0  12   5        740.56        869.07       208.35 o                         
   1  12   5          1.22         -0.29         8.74 o                         
   2  12   5         66.42         77.61        18.09 o                         
   3  12   5         13.88         24.28        10.59 o                         
   4  12   5         11.90         11.92        10.40 o                         
   5  12   5         19.81         17.39         9.35 o                         
   6  12   5          6.60          1.10         8.70 o                         
   7  12   5         33.22         12.17        14.77 o                         
   8  12   5         44.37         14.47        15.55 o                         
   1  13   5         60.36         72.71        14.65 o                         
   2  13   5          5.73         -1.06         7.59 o                         
   3  13   5          5.22         26.92         9.97 o                         
   4  13   5        159.11        148.47        26.51 o                         
   5  13   5         24.89         34.04        11.23 o                         
   6  13   5        160.11         81.33        23.52 o                         
   0  14   5         77.76         70.42        21.11 o                         
   1  14   5        131.61         89.08        17.47 o                         
   2  14   5         72.46         43.94        13.42 o                         
   3  14   5          0.97         -0.06        12.22 o                         
   0   0   6        433.36        421.29        50.20 o                         
   1   0   6       1714.69       1609.10       124.37 o                         
   2   0   6       1842.13       1791.70       166.12 o                         
   3   0   6       1755.38       1731.35       154.19 o                         
   4   0   6       7524.88       6693.36       633.70 o                         
   5   0   6        187.65        211.49        25.27 o                         
   6   0   6        533.91        514.65        69.69 o                         
   7   0   6        271.95        275.16       102.00 o                         
   8   0   6       1093.53        850.29       310.24 o                         
   9   0   6       2931.80       2501.25      1176.73 o                         
  10   0   6        415.01        432.54        84.96 o                         
  11   0   6          1.79          9.18        16.23 o                         
  12   0   6         85.82         90.57        27.47 o                         
  13   0   6        208.95        289.81        42.91 o                         
  14   0   6          3.86          4.86        12.16 o                         
  15   0   6        197.95        207.67        34.13 o                         
  16   0   6         42.67         36.46        16.73 o                         
  17   0   6          0.49          8.69        17.78 o                         
   1   1   6        389.71        423.33        24.84 o                         
   2   1   6        678.28        568.71        35.48 o                         
   3   1   6        420.16        329.42        23.54 o                         
   4   1   6        980.67        888.13        57.29 o                         
   5   1   6       2283.83       2190.91       159.23 o                         
   6   1   6        154.50        136.69        17.43 o                         
   7   1   6        299.63        251.00        27.12 o                         
   8   1   6       1549.98       1296.05       218.93 o                         
   9   1   6        595.74        590.64       127.69 o                         
  10   1   6         33.94         24.49         9.77 o                         
  11   1   6         53.76         48.89        14.50 o                         
  12   1   6         53.73         80.86        15.88 o                         
  13   1   6         77.74         95.54        14.50 o                         
  14   1   6        118.58        114.25        16.28 o                         
  15   1   6         32.60         24.03        10.73 o                         
  16   1   6         11.25         20.10        10.79 o                         
  17   1   6          2.02         12.58        11.26 o                         
   1   2   6         35.43         32.28         3.64 o                         
   2   2   6        671.56        636.97        36.39 o                         
   3   2   6       2190.81       1987.41       126.93 o                         
   4   2   6       1937.71       1695.56       108.83 o                         
   5   2   6         65.38         82.50         7.52 o                         
   6   2   6       3928.55       4130.07       333.08 o                         
   7   2   6        587.48        489.22        39.29 o                         
   8   2   6        232.34        224.79        39.56 o                         
   9   2   6         33.52         30.38        12.81 o                         
  10   2   6        152.53        148.58        22.70 o                         
  11   2   6         84.91         92.68        15.66 o                         
  12   2   6        141.55        129.19        19.93 o                         
  13   2   6          4.30         14.40        11.88 o                         
  14   2   6        459.92        435.84        43.68 o                         
  15   2   6        105.10        101.46        15.54 o                         
  16   2   6         18.70          4.32        10.01 o                         
  17   2   6         51.96         47.59        16.25 o                         
   1   3   6         38.57         27.66         3.69 o                         
   2   3   6        208.11        203.50        15.08 o                         
   3   3   6        106.33         93.17         7.99 o                         
   4   3   6      13037.28      14035.37      1006.00 o                         
   5   3   6       2647.44       2890.88       216.03 o                         
   6   3   6         23.91         30.36         5.22 o                         
   7   3   6        457.29        434.48        36.79 o                         
   8   3   6         62.17         58.58        11.22 o                         
   9   3   6         74.55         77.92        11.80 o                         
  10   3   6       6163.05       6161.38       597.05 o                         
  11   3   6         70.00        102.65        16.87 o                         
  12   3   6         84.24        124.29        21.09 o                         
  13   3   6          0.72         17.64        12.29 o                         
  14   3   6          6.02         23.87        10.21 o                         
  15   3   6          8.76          9.87        12.66 o                         
  16   3   6        218.13        219.61        25.28 o                         
  17   3   6         39.13          1.11        25.33 o                         
   0   4   6       8712.75       9561.04       988.37 o                         
   1   4   6       8639.45       9632.99       698.13 o                         
   2   4   6          2.65          3.91         4.22 o                         
   3   4   6       1259.30       1418.92       114.28 o                         
   4   4   6          7.87          6.13         4.60 o                         
   5   4   6         48.78         38.88         5.72 o                         
   6   4   6       1111.05       1148.21        86.49 o                         
   7   4   6       1427.17       1360.36       102.05 o                         
   8   4   6        550.42        445.32        37.84 o                         
   9   4   6         51.55         48.90         7.40 o                         
  10   4   6         88.90         94.17        13.29 o                         
  11   4   6         28.30         50.60        12.52 o                         
  12   4   6        252.45        373.79        55.29 o                         
  13   4   6         79.43         77.33        15.30 o                         
  14   4   6        750.52        901.88        85.87 o                         
  15   4   6        325.14        300.18        31.69 o                         
  16   4   6          4.83         -3.99        12.87 o                         
   1   5   6       1278.25       1235.99        90.50 o                         
   2   5   6        180.72        213.66        17.42 o                         
   3   5   6        147.63        179.09        15.56 o                         
   4   5   6       2061.67       2040.55       172.29 o                         
   5   5   6         25.58         26.79         4.55 o                         
   6   5   6        619.54        544.69        39.50 o                         
   7   5   6         82.21         87.80        10.90 o                         
   8   5   6         41.95         29.75         6.16 o                         
   9   5   6        413.04        477.85        41.54 o                         
  10   5   6        635.15        706.17        76.19 o                         
  11   5   6        425.50        561.87        65.36 o                         
  12   5   6          2.27          9.79        13.23 o                         
  13   5   6        341.77        418.04        59.85 o                         
  14   5   6        366.70        406.19        41.74 o                         
  15   5   6         41.64         37.61        12.68 o                         
  16   5   6          2.54        -11.07        15.96 o                         
   0   6   6       1448.73       1313.70       141.67 o                         
   1   6   6         48.91         45.00         6.39 o                         
   2   6   6        526.85        467.65        37.16 o                         
   3   6   6          0.54          0.58         4.18 o                         
   4   6   6        155.88        166.00        14.25 o                         
   5   6   6        802.51        805.00        72.09 o                         
   6   6   6        109.07         99.45        10.86 o                         
   7   6   6         16.94         20.78         5.62 o                         
   8   6   6         36.24         17.54         7.46 o                         
   9   6   6         30.60         26.45         9.85 o                         
  10   6   6          3.32          1.97         8.95 o                         
  11   6   6         25.13         24.35         9.80 o                         
  12   6   6        554.33        606.14        92.80 o                         
  13   6   6         98.97        118.80        20.63 o                         
  14   6   6         33.79         37.19        13.40 o                         
  15   6   6         46.29         21.26        13.87 o                         
   1   7   6        275.30        285.67        27.92 o                         
   2   7   6       1230.73       1287.60       111.18 o                         
   3   7   6         33.22         26.61         6.04 o                         
   4   7   6         58.03         57.03         8.22 o                         
   5   7   6         53.62         64.92         9.09 o                         
   6   7   6         26.56         42.12         7.66 o                         
   7   7   6        116.65        139.85        14.09 o                         
   8   7   6        153.02        161.65        23.65 o                         
   9   7   6         11.71         29.94        10.03 o                         
  10   7   6        878.19       1062.64       152.42 o                         
  11   7   6          6.85         -0.64        13.72 o                         
  12   7   6        120.65         51.06        19.14 o                         
  13   7   6          0.03         -3.20        12.57 o                         
  14   7   6         78.25         63.02        18.53 o                         
   0   8   6          1.22          3.19         7.21 o                         
   1   8   6         84.74         76.59         9.21 o                         
   2   8   6        957.95        984.12        91.71 o                         
   3   8   6         60.79         48.02         7.68 o                         
   4   8   6         24.39         27.52         6.91 o                         
   5   8   6        207.30        195.10        19.69 o                         
   6   8   6        112.90         97.01        12.38 o                         
   7   8   6         31.59         41.63        10.84 o                         
   8   8   6        381.07        452.83        50.34 o                         
   9   8   6         50.05         27.06        11.70 o                         
  10   8   6         26.85         35.55        13.30 o                         
  12   8   6         30.90          9.37        11.72 o                         
  13   8   6          1.64          2.00        14.46 o                         
  14   8   6         58.39         -3.25        28.49 o                         
   1   9   6        350.21        290.96        38.72 o                         
   2   9   6         48.14         68.43        11.80 o                         
   3   9   6        365.70        370.93        38.51 o                         
   4   9   6         71.44         73.39        12.10 o                         
   5   9   6         45.00         49.31        12.67 o                         
   6   9   6        109.66        107.54        18.56 o                         
   7   9   6          2.50         10.86         8.40 o                         
   8   9   6        313.94        425.79        47.69 o                         
   9   9   6        229.08        211.91        32.84 o                         
  10   9   6         23.78          8.52        12.60 o                         
   0  10   6        227.82        259.86        43.37 o                         
   1  10   6         15.26         20.27        13.63 o                         
   2  10   6          3.16         13.54         8.59 o                         
   3  10   6          6.45         25.08         8.75 o                         
   4  10   6         24.93         26.29         9.08 o                         
   5  10   6          0.12          9.30         9.23 o                         
   6  10   6          4.50         13.64         8.66 o                         
   7  10   6        243.21        224.47        33.26 o                         
   8  10   6        503.18        357.16        73.23 o                         
   9  10   6         30.55         18.50        10.39 o                         
  10  10   6         23.97         12.91        16.44 o                         
  11  10   6          1.61         -6.47        13.43 o                         
   1  11   6        179.21        222.60        31.06 o                         
   2  11   6         16.83         40.69         9.80 o                         
   3  11   6        387.06        418.11        64.07 o                         
   4  11   6        183.42        256.07        33.64 o                         
   5  11   6          0.02          3.45         8.23 o                         
   6  11   6        110.51         76.34        21.21 o                         
   7  11   6         73.25         39.22        10.70 o                         
   8  11   6          4.90         12.91        10.69 o                         
  10  11   6         10.50         12.73        23.66 o                         
   0  12   6        437.76        615.87       146.70 o                         
   1  12   6         95.23        154.81        27.03 o                         
   2  12   6          7.03         -5.03         8.08 o                         
   3  12   6        284.03        333.99       103.13 o                         
   4  12   6        210.76        212.52        48.16 o                         
   5  12   6         33.61         28.18        15.82 o                         
   6  12   6          0.47          3.34         9.15 o                         
   7  12   6         47.88         40.70        12.88 o                         
   8  12   6         48.60         27.29        22.79 o                         
   1  13   6         69.07        100.90        19.14 o                         
   2  13   6          3.21          8.40         9.86 o                         
   3  13   6          4.08         -8.64         8.64 o                         
   4  13   6         89.72         97.99        19.50 o                         
   5  13   6         79.87         66.15        16.53 o                         
   6  13   6          4.89          8.17        12.25 o                         
   0  14   6         99.31         52.12        17.84 o                         
   1  14   6         93.72         74.70        15.27 o                         
   2  14   6        154.93         73.76        33.16 o                         
   1   1   7        134.11        186.14        11.42 o                         
   2   1   7          9.79         10.66         3.22 o                         
   3   1   7         27.49         29.39         3.95 o                         
   4   1   7        532.07        516.84        33.22 o                         
   5   1   7        161.55        163.57        11.62 o                         
   6   1   7         11.98         17.66         5.01 o                         
   7   1   7       1406.63       1212.33        97.25 o                         
   8   1   7        718.48        644.54       105.39 o                         
   9   1   7        138.45        101.00        17.76 o                         
  10   1   7         92.65         62.11        23.26 o                         
  11   1   7        200.54        175.56        28.51 o                         
  12   1   7         13.53         12.37        13.98 o                         
  13   1   7         38.06         57.32        14.35 o                         
  14   1   7         12.59         22.95        10.06 o                         
  15   1   7         56.40         60.97        12.81 o                         
  16   1   7          0.38         -6.58         9.67 o                         
  17   1   7         83.34         56.14        14.92 o                         
   0   2   7      10511.71      10782.03       840.90 o                         
   1   2   7        119.65        119.18         8.22 o                         
   2   2   7        319.73        366.31        21.91 o                         
   3   2   7        590.63        618.14        39.58 o                         
   4   2   7        158.30        136.81        10.36 o                         
   5   2   7          0.06          1.96         2.89 o                         
   6   2   7         11.41          9.83         3.98 o                         
   7   2   7        607.17        569.21        48.15 o                         
   8   2   7       1965.47       1955.82       211.98 o                         
   9   2   7          3.62         16.78         7.56 o                         
  10   2   7        119.99         96.69        17.39 o                         
  11   2   7        559.52        578.35        78.81 o                         
  12   2   7        380.32        431.79        50.08 o                         
  13   2   7         12.63         44.49        13.46 o                         
  14   2   7         22.11         42.12        10.96 o                         
  15   2   7          1.34          2.04         9.55 o                         
  16   2   7          4.48          0.72         8.92 o                         
  17   2   7        136.29         88.09        18.51 o                         
   1   3   7         36.50         57.85         6.05 o                         
   2   3   7       7458.00       7222.29       418.17 o                         
   3   3   7       2764.43       3027.77       191.20 o                         
   4   3   7        858.09        997.97        68.88 o                         
   5   3   7         85.73        109.15        10.00 o                         
   6   3   7       1291.38       1244.69        91.14 o                         
   7   3   7        608.28        579.87        46.09 o                         
   8   3   7        109.27        112.30        12.13 o                         
   9   3   7        550.23        505.07        51.03 o                         
  10   3   7       8007.73       8435.57      1114.78 o                         
  11   3   7        493.47        604.17        93.29 o                         
  12   3   7        189.11        185.02        24.88 o                         
  13   3   7        986.48       1311.16       140.68 o                         
  14   3   7        172.32        219.02        29.54 o                         
  15   3   7        302.58        316.04        33.38 o                         
  16   3   7        288.53        347.57        40.53 o                         
   0   4   7       3117.95       3560.89       367.43 o                         
   1   4   7         30.81         34.72         5.02 o                         
   2   4   7        603.79        739.22        51.59 o                         
   3   4   7         34.23         53.88         7.31 o                         
   4   4   7        553.38        523.42        40.95 o                         
   5   4   7         11.47         17.15         4.17 o                         
   6   4   7         12.46          5.71         4.18 o                         
   7   4   7        424.30        457.59        42.32 o                         
   8   4   7        477.93        465.40        40.92 o                         
   9   4   7        290.35        217.79        25.50 o                         
  10   4   7        542.97        585.38        79.55 o                         
  11   4   7          0.99          9.30        11.71 o                         
  12   4   7        716.18        893.92        98.17 o                         
  13   4   7          1.38          1.22        11.67 o                         
  14   4   7        316.46        372.92        44.55 o                         
  15   4   7        588.97        528.52        52.71 o                         
  16   4   7         22.49         28.02        13.81 o                         
   1   5   7        210.23        208.56        17.63 o                         
   2   5   7        501.99        522.65        41.71 o                         
   3   5   7        417.75        391.10        30.41 o                         
   4   5   7        156.05        152.35        13.63 o                         
   5   5   7         55.38         54.88         6.41 o                         
   6   5   7          4.25          7.19         4.78 o                         
   7   5   7        244.83        283.13        24.40 o                         
   8   5   7         74.78         73.91         9.68 o                         
   9   5   7         43.47         39.67         8.75 o                         
  10   5   7        118.38        107.50        19.43 o                         
  11   5   7        227.59        281.49        35.04 o                         
  12   5   7         36.03         46.77        14.69 o                         
  13   5   7         25.39         11.89        10.69 o                         
  14   5   7         16.70         10.39        13.31 o                         
  15   5   7        147.42        121.01        19.39 o                         
  16   5   7         38.38         24.60        25.16 o                         
   0   6   7         67.53         81.33        11.75 o                         
   1   6   7        182.13        212.95        17.96 o                         
   2   6   7       1203.84       1173.48        90.18 o                         
   3   6   7       1915.48       1910.49       159.02 o                         
   4   6   7        128.89        148.15        12.85 o                         
   5   6   7        178.87        158.84        13.95 o                         
   6   6   7         49.79         44.06         6.54 o                         
   7   6   7         65.10         51.42         7.35 o                         
   8   6   7          7.98          5.41         5.68 o                         
   9   6   7        390.78        533.96        62.85 o                         
  10   6   7         11.98         13.33         9.77 o                         
  11   6   7        302.60        400.85        45.97 o                         
  12   6   7         24.54         17.42        13.66 o                         
  13   6   7         27.41         36.32        16.31 o                         
  14   6   7         82.36         28.10        24.49 o                         
  15   6   7          1.90        -14.73        14.78 o                         
   1   7   7       1829.39       1764.48       161.87 o                         
   2   7   7        867.57        937.04        74.30 o                         
   3   7   7        171.24        144.02        15.16 o                         
   4   7   7          0.54          0.43         5.74 o                         
   5   7   7          1.06         11.95         5.86 o                         
   6   7   7          0.15          7.52         5.81 o                         
   7   7   7        118.50        139.38        22.91 o                         
   8   7   7        112.10        118.50        22.51 o                         
   9   7   7          5.64         10.65         9.61 o                         
  10   7   7          1.50          7.59        13.48 o                         
  11   7   7          6.07          0.08        10.10 o                         
  12   7   7          0.17         14.80        10.85 o                         
  13   7   7         45.37         31.37        14.87 o                         
  14   7   7         25.90          4.90        13.66 o                         
   0   8   7       3551.43       2859.71       513.40 o                         
   1   8   7         24.24         29.19         6.63 o                         
   2   8   7         13.71         17.14         6.77 o                         
   3   8   7         14.57          9.35         6.22 o                         
   4   8   7        121.15         94.24        12.33 o                         
   5   8   7         31.29         28.30         6.91 o                         
   6   8   7       1090.87       1069.07       113.44 o                         
   7   8   7          3.41         11.40        11.51 o                         
   8   8   7        430.02        486.56        56.12 o                         
   9   8   7          9.32         26.30        12.31 o                         
  10   8   7         63.05         31.73        14.69 o                         
  11   8   7         13.18          5.20        20.38 o                         
  12   8   7         33.26        -14.98        15.31 o                         
  13   8   7          0.58         -2.46        18.49 o                         
   1   9   7        641.29        631.92        84.78 o                         
   2   9   7       2265.98       2173.11       284.71 o                         
   3   9   7        673.93        712.07        85.81 o                         
   4   9   7        198.35        203.55        29.91 o                         
   5   9   7          0.88         -5.30         8.12 o                         
   6   9   7        362.05        407.66        55.96 o                         
   7   9   7        147.32        149.62        20.92 o                         
   8   9   7        224.11        201.54        27.24 o                         
   9   9   7         35.69         41.27        14.86 o                         
   0  10   7        922.77       1090.19       168.07 o                         
   1  10   7        437.87        543.70        76.07 o                         
   2  10   7        526.09        617.20        85.87 o                         
   3  10   7        697.16        760.10       105.66 o                         
   4  10   7         12.32         22.50        10.12 o                         
   5  10   7         61.72         87.77        15.78 o                         
   6  10   7         88.11        123.03        20.02 o                         
   7  10   7          7.78         24.29        11.86 o                         
   8  10   7        122.31         81.51        17.90 o                         
   9  10   7          0.44          5.04        11.01 o                         
  10  10   7          1.18         14.06        12.98 o                         
  11  10   7         31.06         21.18        18.06 o                         
   1  11   7          5.63          2.76         7.52 o                         
   2  11   7          0.04          7.59         8.30 o                         
   3  11   7         10.17         20.31         8.75 o                         
   4  11   7         67.78         81.90        13.67 o                         
   5  11   7        190.61        151.25        31.65 o                         
   6  11   7         39.93         38.79         9.84 o                         
   7  11   7         88.99         75.64        16.15 o                         
   8  11   7          2.75         19.98        11.18 o                         
   9  11   7          4.54          0.10        12.76 o                         
   0  12   7         71.27        120.39        40.94 o                         
   1  12   7         95.84        123.78        22.42 o                         
   2  12   7        370.39        310.56        60.66 o                         
   3  12   7         14.60         12.79         8.45 o                         
   4  12   7         37.73         29.90        10.71 o                         
   5  12   7         61.87         18.53         9.30 o                         
   6  12   7         76.04         77.24        16.53 o                         
   7  12   7          6.86         16.08        12.49 o                         
   8  12   7         13.51         12.18        15.21 o                         
   1  13   7         12.73         10.04         8.30 o                         
   2  13   7        106.97         87.60        16.74 o                         
   3  13   7         99.00         62.09        18.17 o                         
   4  13   7          2.92         -5.34         9.52 o                         
   5  13   7         23.13          5.34        13.42 o                         
   6  13   7          7.39          3.99        12.49 o                         
   0  14   7        147.69         97.00        37.60 o                         
   1  14   7        117.78         66.91        30.68 o                         
   0   0   8       7389.31       6943.78       834.10 o                         
   1   0   8      10670.46      10814.93       827.42 o                         
   2   0   8        268.26        207.45        19.86 o                         
   3   0   8        526.63        582.45        49.45 o                         
   4   0   8        442.78        513.25        48.19 o                         
   5   0   8         48.55         48.09         7.19 o                         
   6   0   8        582.55        519.60        60.71 o                         
   7   0   8        461.17        398.75        50.17 o                         
   8   0   8        240.30        221.75        47.82 o                         
   9   0   8          2.38         -4.43         6.75 o                         
  10   0   8         14.67         -3.06        14.37 o                         
  11   0   8        169.36        170.47        41.38 o                         
  12   0   8        949.30       1362.49       255.16 o                         
  13   0   8        425.00        414.49        85.43 o                         
  14   0   8        187.64        183.42        31.49 o                         
  15   0   8          9.09         -1.66        11.78 o                         
  16   0   8        297.95        313.29        57.05 o                         
  17   0   8          5.53          6.96        25.84 o                         
   1   1   8         17.51         25.10         3.74 o                         
   2   1   8        586.97        663.15        38.49 o                         
   3   1   8       1735.90       1800.55       103.89 o                         
   4   1   8       4701.75       4765.98       282.76 o                         
   5   1   8        164.08        185.26        13.57 o                         
   6   1   8        708.63        636.75        42.84 o                         
   7   1   8         45.47         41.71         6.35 o                         
   8   1   8       1180.60       1083.89       144.79 o                         
   9   1   8        350.22        300.55        58.16 o                         
  10   1   8        573.38        507.38       123.94 o                         
  11   1   8         11.99          3.60         9.36 o                         
  12   1   8         26.06         33.42        17.16 o                         
  13   1   8          0.59         -1.77        11.51 o                         
  14   1   8          0.19         -0.80         8.07 o                         
  15   1   8         44.69         45.06        11.14 o                         
  16   1   8        160.31        113.71        16.43 o                         
  17   1   8          6.65         10.36        13.39 o                         
   0   2   8      30472.79      37425.82      3217.58 o                         
   1   2   8         49.25         57.01         5.06 o                         
   2   2   8       1109.89       1121.20        67.10 o                         
   3   2   8       1015.65       1145.88        68.51 o                         
   4   2   8          0.00          0.01         3.23 o                         
   5   2   8       1048.62       1013.30        66.27 o                         
   6   2   8        863.66        828.36        57.77 o                         
   7   2   8        708.75        695.87        59.77 o                         
   8   2   8        203.92        149.32        17.35 o                         
   9   2   8          9.90         14.52         7.60 o                         
  10   2   8        565.61        473.45        78.33 o                         
  11   2   8          7.59          3.39        13.39 o                         
  12   2   8        755.12        963.90       105.50 o                         
  13   2   8         33.14         30.37        11.82 o                         
  14   2   8         92.41         76.48        16.12 o                         
  15   2   8         22.70         25.35        10.51 o                         
  16   2   8         22.16         22.48        13.03 o                         
   1   3   8       1603.58       1776.65        99.73 o                         
   2   3   8         71.96         92.49         6.99 o                         
   3   3   8          6.51          8.24         2.98 o                         
   4   3   8       6018.49       6027.84       391.82 o                         
   5   3   8        364.22        354.84        26.35 o                         
   6   3   8        539.02        518.65        37.74 o                         
   7   3   8        187.42        161.21        14.09 o                         
   8   3   8         46.32         33.61         6.50 o                         
   9   3   8          0.97          1.44         5.73 o                         
  10   3   8       2966.53       2890.37       363.35 o                         
  11   3   8         92.41         86.16        14.93 o                         
  12   3   8         84.14         85.46        16.50 o                         
  13   3   8        113.48        132.46        21.10 o                         
  14   3   8         13.28         19.46        12.08 o                         
  15   3   8         32.99         35.61        11.68 o                         
  16   3   8         78.55         60.05        14.92 o                         
   0   4   8        979.61        980.02        95.78 o                         
   1   4   8       1428.18       1533.22       104.99 o                         
   2   4   8        322.91        243.13        17.61 o                         
   3   4   8        185.23        180.04        14.47 o                         
   4   4   8        921.16        980.94        69.05 o                         
   5   4   8         19.96         17.19         4.79 o                         
   6   4   8        300.55        303.02        23.69 o                         
   7   4   8       1036.75       1086.72        86.60 o                         
   8   4   8         89.80         87.33        10.61 o                         
   9   4   8        278.49        255.39        24.58 o                         
  10   4   8          0.27          4.19         6.80 o                         
  11   4   8         39.35         52.33        13.49 o                         
  12   4   8         44.75         59.52        15.64 o                         
  13   4   8        244.29        253.33        32.94 o                         
  14   4   8        642.41        704.42        78.81 o                         
  15   4   8          1.72         14.11        10.74 o                         
  16   4   8         33.89         20.35        14.20 o                         
   1   5   8        791.90        768.00        59.43 o                         
   2   5   8        955.36        819.53        59.95 o                         
   3   5   8         89.22        122.41        11.35 o                         
   4   5   8        701.80        657.53        52.49 o                         
   5   5   8        226.50        202.85        21.56 o                         
   6   5   8        272.82        284.08        31.31 o                         
   7   5   8         54.26         58.42         7.48 o                         
   8   5   8        650.16        615.22        52.63 o                         
   9   5   8        134.02        135.79        25.09 o                         
  10   5   8        271.74        324.52        34.44 o                         
  11   5   8          0.63          7.41        10.73 o                         
  12   5   8          0.49          5.25        13.13 o                         
  13   5   8         39.53         29.63        14.40 o                         
  14   5   8        122.12        133.90        29.00 o                         
  15   5   8          1.73          6.40        14.00 o                         
   0   6   8         86.09        144.32        18.38 o                         
   1   6   8        996.70       1046.22        79.94 o                         
   2   6   8          6.90         12.57         4.33 o                         
   3   6   8         17.68         22.47         4.92 o                         
   4   6   8         56.03         42.07         5.91 o                         
   5   6   8         11.75         10.74         5.17 o                         
   6   6   8          8.99          5.72         4.86 o                         
   7   6   8         99.86         92.50        10.24 o                         
   8   6   8        637.64        623.33        61.40 o                         
   9   6   8          0.57          2.77         9.87 o                         
  10   6   8          1.93         17.20        10.34 o                         
  11   6   8         34.84         31.68        14.61 o                         
  12   6   8         42.91         44.60        14.06 o                         
  13   6   8         34.07         31.26        13.34 o                         
  14   6   8          2.57          7.67        16.52 o                         
  15   6   8          1.27         -8.92        29.38 o                         
   1   7   8         18.14         22.16         5.27 o                         
   2   7   8        184.47        192.33        17.29 o                         
   3   7   8          9.86          6.66         6.15 o                         
   4   7   8          0.79          5.17         5.41 o                         
   5   7   8         67.26         65.21         8.26 o                         
   6   7   8         30.24         35.62         8.01 o                         
   7   7   8        230.98        260.21        31.95 o                         
   8   7   8        121.76        109.26        22.39 o                         
   9   7   8         83.34         90.54        17.33 o                         
  10   7   8         83.60        103.14        24.06 o                         
  11   7   8        144.08        104.00        19.22 o                         
  12   7   8         14.87         27.04        11.78 o                         
  13   7   8         13.34          3.84        13.64 o                         
  14   7   8        206.21        157.72       124.94 o                         
   0   8   8        666.45        538.38        67.40 o                         
   1   8   8          2.83          3.11         5.88 o                         
   2   8   8       1481.39       1380.42       121.66 o                         
   3   8   8        211.33        206.80        23.65 o                         
   4   8   8        151.04        118.34        14.73 o                         
   5   8   8          0.02          0.37         7.25 o                         
   6   8   8        232.81        200.52        24.34 o                         
   7   8   8        480.40        581.49        61.73 o                         
   8   8   8         11.51         18.10         9.89 o                         
   9   8   8          0.11         13.96        11.53 o                         
  10   8   8         94.20         73.99        42.09 o                         
  11   8   8          8.46         17.27        13.05 o                         
  13   8   8          4.82          8.84        28.18 o                         
   1   9   8        163.11        190.82        21.93 o                         
   2   9   8        529.30        556.93        95.00 o                         
   3   9   8         68.58         78.26        17.04 o                         
   4   9   8        114.27         92.86        16.14 o                         
   5   9   8          9.28         21.29         8.26 o                         
   6   9   8        562.83        565.58        83.56 o                         
   7   9   8         32.47         44.72        13.06 o                         
   8   9   8         71.14         68.66        19.22 o                         
   0  10   8        493.59        592.24        99.97 o                         
   1  10   8        475.67        534.66       110.77 o                         
   2  10   8        130.66        158.20        25.20 o                         
   3  10   8        434.79        501.53        76.36 o                         
   4  10   8         67.57         72.85        14.59 o                         
   5  10   8         10.24         20.95        12.01 o                         
   6  10   8         60.15         79.22        15.85 o                         
   7  10   8         30.55          9.69        10.24 o                         
   8  10   8        222.66        245.29        36.93 o                         
   9  10   8         67.62         34.01        21.24 o                         
  10  10   8         11.91         22.36        12.43 o                         
  11  10   8         33.28        -27.59        27.59 o                         
   1  11   8        120.95        142.78        21.88 o                         
   2  11   8          9.26         12.08         8.70 o                         
   3  11   8         49.88         56.95        11.92 o                         
   4  11   8          1.45         -8.24         9.27 o                         
   5  11   8         40.12         48.49        16.36 o                         
   6  11   8        126.65        103.40        27.02 o                         
   7  11   8          4.71          0.65         9.53 o                         
   8  11   8         11.37          1.34        10.97 o                         
   9  11   8         65.21          6.79        24.77 o                         
   0  12   8         53.43         73.75        21.29 o                         
   1  12   8         17.07         12.71         8.26 o                         
   2  12   8         26.64         39.36        10.05 o                         
   3  12   8         11.27          1.27         8.03 o                         
   4  12   8         56.13         38.43         9.77 o                         
   5  12   8          0.27         -8.02        10.28 o                         
   6  12   8          0.64         15.96        10.48 o                         
   7  12   8        177.26         98.28        24.85 o                         
   1  13   8          5.48         -9.00         9.00 o                         
   2  13   8          5.70         -5.63        13.53 o                         
   3  13   8          3.78          4.95         9.05 o                         
   4  13   8         42.95         13.36        16.03 o                         
   5  13   8          1.78         -3.01        13.41 o                         
   1   1   9       1381.49       1332.82        74.98 o                         
   2   1   9        103.33        123.21         9.38 o                         
   3   1   9       1405.84       1479.56        93.07 o                         
   4   1   9        468.86        495.20        31.32 o                         
   5   1   9         94.85        119.83         9.25 o                         
   6   1   9        360.05        354.41        26.38 o                         
   7   1   9         15.26         17.32         5.04 o                         
   8   1   9        137.67        113.86        17.88 o                         
   9   1   9        555.35        473.37        75.51 o                         
  10   1   9        251.53        208.66        37.41 o                         
  11   1   9        294.87        287.62        81.60 o                         
  12   1   9          7.96         20.62        24.70 o                         
  13   1   9          0.01          4.02        12.26 o                         
  14   1   9         28.62         42.02        13.04 o                         
  15   1   9         47.62         49.26        11.24 o                         
  16   1   9        110.87        123.95        18.66 o                         
   0   2   9       3957.00       4263.62       343.56 o                         
   1   2   9          0.24          4.14         3.07 o                         
   2   2   9       4766.99       5440.69       295.99 o                         
   3   2   9       2189.57       2363.66       139.29 o                         
   4   2   9        107.96        147.69        10.99 o                         
   5   2   9       1127.64       1113.18        72.80 o                         
   6   2   9         54.75         48.50         5.97 o                         
   7   2   9        133.15         97.49        10.23 o                         
   8   2   9        628.39        555.39        44.19 o                         
   9   2   9          5.00          6.16         5.50 o                         
  10   2   9         48.19         32.67         9.97 o                         
  11   2   9         52.52         43.77        13.55 o                         
  12   2   9       1008.93       1209.95       160.56 o                         
  13   2   9          3.77          9.22        11.29 o                         
  14   2   9          7.49         21.58        12.77 o                         
  15   2   9          5.46          1.86         9.67 o                         
  16   2   9          5.75          4.85        11.72 o                         
   1   3   9        842.07        762.97        45.51 o                         
   2   3   9       2703.65       2665.96       151.95 o                         
   3   3   9        245.17        295.30        18.92 o                         
   4   3   9         55.66         56.80         6.02 o                         
   5   3   9        507.47        454.26        29.99 o                         
   6   3   9        634.04        645.14        46.24 o                         
   7   3   9         30.95         30.36         5.23 o                         
   8   3   9        189.03        178.33        21.43 o                         
   9   3   9         14.33         12.43         5.91 o                         
  10   3   9       2379.95       2319.92       333.27 o                         
  11   3   9        731.56        829.52        90.67 o                         
  12   3   9        367.45        394.63        46.81 o                         
  13   3   9         99.53        116.17        20.03 o                         
  14   3   9         11.81         19.00        12.54 o                         
  15   3   9         12.88         27.68        11.22 o                         
  16   3   9        329.62        320.69        39.37 o                         
   0   4   9       7003.57       8949.46       952.02 o                         
   1   4   9       3436.73       3748.49       261.40 o                         
   2   4   9       1027.45        947.45        63.13 o                         
   3   4   9         32.59         51.75         5.64 o                         
   4   4   9        554.49        636.57        42.22 o                         
   5   4   9         13.81         19.39         5.31 o                         
   6   4   9        115.92        119.88        10.76 o                         
   7   4   9        873.35        818.55        61.86 o                         
   8   4   9        220.38        213.07        19.79 o                         
   9   4   9        611.34        592.52        97.81 o                         
  10   4   9         93.17         79.55        13.57 o                         
  11   4   9         28.39         29.21        12.17 o                         
  12   4   9         52.61         64.97        15.60 o                         
  13   4   9          0.03         12.56        12.77 o                         
  14   4   9        225.08        226.86        31.35 o                         
  15   4   9        323.61        326.61        41.16 o                         
  16   4   9          7.52         -0.90        14.16 o                         
   1   5   9        492.11        498.21        37.30 o                         
   2   5   9          0.01          4.50         3.87 o                         
   3   5   9         73.39         74.20         7.65 o                         
   4   5   9         35.16         36.95         5.85 o                         
   5   5   9        385.50        347.17        31.08 o                         
   6   5   9         39.28         38.15         6.84 o                         
   7   5   9        719.56        754.74        66.28 o                         
   8   5   9         66.63         49.94         8.09 o                         
   9   5   9        312.39        376.65        55.02 o                         
  10   5   9          7.08          6.05        10.47 o                         
  11   5   9         22.85         13.58        11.03 o                         
  12   5   9         32.97         15.13        13.02 o                         
  13   5   9        566.90        650.05        72.89 o                         
  14   5   9         41.89         32.20        15.16 o                         
  15   5   9          0.03         -1.03        14.69 o                         
   0   6   9         43.59         51.11         9.11 o                         
   1   6   9        359.96        369.15        31.98 o                         
   2   6   9        183.27        160.59        14.25 o                         
   3   6   9        245.97        207.90        20.97 o                         
   4   6   9          0.00          1.58         3.85 o                         
   5   6   9         87.02         75.72         9.64 o                         
   6   6   9          9.90         10.23         5.42 o                         
   7   6   9         74.71         70.01        10.07 o                         
   8   6   9        269.15        233.29        55.39 o                         
   9   6   9        170.64        198.15        25.10 o                         
  10   6   9        554.00        622.95       101.24 o                         
  11   6   9         66.98         73.02        14.28 o                         
  12   6   9          0.16         -4.57        11.79 o                         
  13   6   9         28.24         16.39        12.24 o                         
  14   6   9         99.12         44.84        55.22 o                         
  15   6   9         38.08         57.62        32.63 o                         
   1   7   9        197.51        164.27        14.18 o                         
   2   7   9          5.88         10.30         4.55 o                         
   3   7   9        170.95        163.13        16.35 o                         
   4   7   9          2.05          7.57         5.32 o                         
   5   7   9        143.94        121.29        11.84 o                         
   6   7   9       1345.19       1333.64       154.69 o                         
   7   7   9        452.74        467.30        63.63 o                         
   8   7   9          0.89         14.50         9.28 o                         
   9   7   9         85.19         75.81        15.55 o                         
  10   7   9         89.69         94.74        16.45 o                         
  11   7   9         91.05         68.27        26.90 o                         
  13   7   9          3.89        -12.28        18.32 o                         
  14   7   9         32.33         26.09        24.39 o                         
   0   8   9       2230.71       2078.72       243.56 o                         
   1   8   9        298.34        277.29        26.31 o                         
   2   8   9        434.03        406.23        40.30 o                         
   3   8   9        927.26        875.85        86.89 o                         
   4   8   9        248.92        237.29        37.76 o                         
   5   8   9        200.39        204.38        32.71 o                         
   6   8   9        217.91        188.97        25.59 o                         
   7   8   9          3.79         -2.16        10.19 o                         
   8   8   9        419.10        404.95        46.35 o                         
   9   8   9         49.72         34.11        12.42 o                         
  10   8   9         69.61         34.02        26.42 o                         
  11   8   9         27.54         10.08        20.34 o                         
  12   8   9        167.06        125.29       102.16 o                         
  13   8   9          5.94         17.21        29.00 o                         
   1   9   9        766.80       1036.91       121.34 o                         
   2   9   9        732.00        879.21       144.95 o                         
   3   9   9         71.08         67.68        15.36 o                         
   4   9   9          1.05          3.87         9.98 o                         
   5   9   9         41.76         36.01        10.41 o                         
   6   9   9         25.50         22.35         9.74 o                         
   7   9   9        194.21        283.13        41.32 o                         
   8   9   9        346.74        283.56        34.62 o                         
   9   9   9         35.96         14.42        12.97 o                         
  11   9   9         57.49          8.87        13.06 o                         
   0  10   9          5.60         32.23        25.11 o                         
   1  10   9         11.70         19.28        10.89 o                         
   2  10   9         10.45         17.09        10.90 o                         
   3  10   9        118.40        168.41        29.31 o                         
   4  10   9         53.02         65.41        13.67 o                         
   5  10   9        276.26        282.00        39.73 o                         
   6  10   9        186.27        160.72        25.52 o                         
   7  10   9          2.28         -4.72        11.27 o                         
   8  10   9          1.27         -4.99         9.76 o                         
   9  10   9          4.03         -4.19        13.15 o                         
  10  10   9         16.28         -0.53        11.51 o                         
   1  11   9          0.77          3.73         8.54 o                         
   2  11   9          2.87          8.56         8.57 o                         
   3  11   9         31.04         30.36        10.92 o                         
   4  11   9         37.27         36.99        12.05 o                         
   5  11   9         14.34         11.19         9.10 o                         
   6  11   9         23.35         10.20         9.64 o                         
   7  11   9         38.21         11.86        11.25 o                         
   0  12   9         59.81         46.29        23.17 o                         
   1  12   9         16.01         19.61         8.86 o                         
   2  12   9          9.97          2.38         7.62 o                         
   3  12   9         24.31         11.71         7.99 o                         
   4  12   9         22.29         24.21        21.92 o                         
   5  12   9         26.43         22.40        10.31 o                         
   6  12   9         23.63         15.18        11.17 o                         
   7  12   9          0.15         -6.53        22.08 o                         
   1  13   9          0.92         13.94        11.58 o                         
   2  13   9         62.79         54.12        13.83 o                         
   3  13   9          5.60          3.71        10.25 o                         
   4  13   9         99.69         64.25        18.48 o                         
   5  13   9         14.84         -3.12        15.63 o                         
   0   0  10        197.72        157.43        52.02 o                         
   1   0  10        492.34        488.55        41.33 o                         
   2   0  10       6138.09       6411.15       576.51 o                         
   3   0  10        673.13        678.76        57.28 o                         
   4   0  10       2521.02       2663.78       221.05 o                         
   5   0  10       2261.14       1948.85       159.94 o                         
   6   0  10          5.39          3.87         5.29 o                         
   7   0  10        912.95        815.18        80.11 o                         
   8   0  10         44.85         33.89         7.84 o                         
   9   0  10        361.74        267.68       132.46 o                         
  10   0  10        584.70        554.01       107.44 o                         
  11   0  10          3.09         10.43        12.97 o                         
  12   0  10        312.70        432.73        87.44 o                         
  13   0  10         30.29         44.25        24.39 o                         
  14   0  10          3.69         -4.01        20.33 o                         
  15   0  10        107.22        102.28        21.92 o                         
  16   0  10         15.79         41.04        19.13 o                         
   1   1  10        213.78        269.66        17.05 o                         
   2   1  10        177.05        201.02        12.86 o                         
   3   1  10        229.52        324.34        22.61 o                         
   4   1  10        567.41        560.65        34.85 o                         
   5   1  10        523.68        520.80        33.99 o                         
   6   1  10        853.61        836.90        50.20 o                         
   7   1  10        626.75        611.84        44.96 o                         
   8   1  10        149.34        131.54        13.00 o                         
   9   1  10          0.03          3.39         5.18 o                         
  10   1  10       1657.17       1446.45       308.28 o                         
  11   1  10        575.26        602.03       189.01 o                         
  12   1  10        215.80        279.24        42.66 o                         
  13   1  10          0.30        -13.98        13.98 o                         
  14   1  10          4.72          7.64        11.13 o                         
  15   1  10          1.75          7.05        10.06 o                         
  16   1  10         47.01         49.58        14.43 o                         
   0   2  10          5.64         16.73         4.76 o                         
   1   2  10       3126.36       3051.73       173.25 o                         
   2   2  10          0.01          5.86         3.00 o                         
   3   2  10        845.82        848.63        51.24 o                         
   4   2  10        181.62        165.16        11.67 o                         
   5   2  10        209.43        234.24        15.87 o                         
   6   2  10        189.89        208.62        17.90 o                         
   7   2  10        152.33        121.26        14.93 o                         
   8   2  10          3.84          4.90         5.69 o                         
   9   2  10         11.97         12.71         5.47 o                         
  10   2  10         64.90         37.44        20.91 o                         
  11   2  10         71.41         78.36        17.98 o                         
  12   2  10        163.88        144.27        27.05 o                         
  13   2  10          0.03         10.41        11.93 o                         
  14   2  10        408.93        461.69        53.76 o                         
  15   2  10          5.69          2.76        12.72 o                         
  16   2  10         40.17         17.04        12.28 o                         
   1   3  10       1874.35       1819.20       103.64 o                         
   2   3  10       1135.18       1207.24        73.23 o                         
   3   3  10        585.92        569.35        37.83 o                         
   4   3  10        564.29        653.89        39.47 o                         
   5   3  10         41.05         31.10         4.63 o                         
   6   3  10        460.81        371.29        26.74 o                         
   7   3  10       1214.14       1184.78        87.37 o                         
   8   3  10        258.25        245.22        21.19 o                         
   9   3  10         21.68         14.84        14.50 o                         
  10   3  10       1203.60       1126.09       201.21 o                         
  11   3  10         48.86         37.74        25.89 o                         
  12   3  10        349.38        435.86        51.05 o                         
  13   3  10        212.00        209.00        29.24 o                         
  14   3  10         28.83         33.20        14.60 o                         
  15   3  10         80.10         76.53        17.61 o                         
  16   3  10          9.07          2.69        12.85 o                         
   0   4  10       8081.97       9870.59      1045.42 o                         
   1   4  10       2411.28       2477.06       162.34 o                         
   2   4  10       2932.30       2925.94       194.64 o                         
   3   4  10       4065.35       4065.23       242.27 o                         
   4   4  10        228.24        261.45        17.30 o                         
   5   4  10         31.81         44.03         6.26 o                         
   6   4  10          1.38          1.11         4.49 o                         
   7   4  10         31.15         48.05        11.91 o                         
   8   4  10       1144.77       1173.87       157.91 o                         
   9   4  10        159.54        170.85        30.41 o                         
  10   4  10          0.80         15.86        10.56 o                         
  11   4  10        214.73        256.19        31.03 o                         
  12   4  10       1369.89       1626.94       173.99 o                         
  13   4  10        173.29        157.13        24.58 o                         
  14   4  10        176.62        138.07        22.92 o                         
  15   4  10        113.12         95.69        20.70 o                         
   1   5  10       1006.93       1025.81        76.82 o                         
   2   5  10       1698.44       1610.66       119.64 o                         
   3   5  10        915.92        874.75        65.24 o                         
   4   5  10         11.12          5.02         4.60 o                         
   5   5  10        837.86        837.27        63.96 o                         
   6   5  10         11.09         12.71         5.20 o                         
   7   5  10       1420.67       1389.61       148.88 o                         
   8   5  10        118.33         95.09        18.84 o                         
   9   5  10        509.29        597.91        76.38 o                         
  10   5  10          1.57          7.52        11.08 o                         
  11   5  10          0.00         19.89        12.53 o                         
  12   5  10         77.60        104.80        19.94 o                         
  13   5  10         27.10         44.44        16.49 o                         
  14   5  10         50.93         30.55        13.86 o                         
  15   5  10          0.07        -10.24        18.43 o                         
   0   6  10         19.21         18.29         6.67 o                         
   1   6  10       2276.05       2233.12       166.11 o                         
   2   6  10        690.50        679.77        53.51 o                         
   3   6  10         52.84         25.24         5.17 o                         
   4   6  10        358.39        386.06        27.56 o                         
   5   6  10        678.77        656.45        64.37 o                         
   6   6  10         26.90         27.76         5.99 o                         
   7   6  10        153.19        106.35        26.60 o                         
   8   6  10         22.85         21.60         9.44 o                         
   9   6  10         38.71         46.72        13.61 o                         
  10   6  10         86.32         90.35        16.05 o                         
  11   6  10         31.93         15.59        19.26 o                         
  12   6  10         52.07         21.00        12.77 o                         
  13   6  10         58.42         31.89        19.57 o                         
  14   6  10         90.83         35.14        45.54 o                         
   1   7  10        161.78        149.24        13.32 o                         
   2   7  10          6.15          8.67         5.08 o                         
   3   7  10        851.68        659.89        55.72 o                         
   4   7  10          0.08         -3.99         5.25 o                         
   5   7  10         24.42         27.43         6.79 o                         
   6   7  10         10.43         17.52         7.66 o                         
   7   7  10        106.08         95.89        16.27 o                         
   8   7  10        747.71        886.98        97.54 o                         
   9   7  10          6.81          7.57        13.00 o                         
  10   7  10          6.77          8.17        10.98 o                         
  11   7  10          2.58         -0.11        11.33 o                         
  12   7  10        126.22        113.15        72.95 o                         
  13   7  10          5.21          4.10        21.57 o                         
  14   7  10         47.53         59.37        29.09 o                         
   0   8  10       5517.87       5511.46      1069.35 o                         
   1   8  10        118.26        122.23        16.34 o                         
   2   8  10        100.98         80.18        12.51 o                         
   3   8  10        272.94        213.61        28.93 o                         
   4   8  10         17.54         17.22        10.22 o                         
   5   8  10        706.56        684.56       114.29 o                         
   6   8  10        359.47        311.49        39.19 o                         
   7   8  10        156.32        135.20        19.21 o                         
   8   8  10         92.03         79.19        14.86 o                         
   9   8  10         47.36         35.03        11.44 o                         
  10   8  10         72.82         42.56        26.71 o                         
  11   8  10        107.65         34.07        45.40 o                         
  12   8  10         24.20         25.24        27.33 o                         
  13   8  10         20.82         23.83        31.90 o                         
   1   9  10        801.95        850.41       123.75 o                         
   2   9  10        106.37        124.41        28.01 o                         
   3   9  10        250.94        347.04        53.02 o                         
   4   9  10        674.94        762.90       126.35 o                         
   5   9  10        114.33        104.97        20.49 o                         
   6   9  10        272.25        237.30        34.50 o                         
   7   9  10        112.18         92.14        18.09 o                         
   8   9  10          0.20          6.88        11.04 o                         
   9   9  10          2.14         -2.12        12.06 o                         
  10   9  10        178.49         51.90        53.08 o                         
  12   9  10         33.64         22.08        30.02 o                         
   0  10  10         15.47          8.42        13.84 o                         
   1  10  10         58.86         54.07        14.24 o                         
   2  10  10         22.09         14.39        10.11 o                         
   3  10  10          3.51          9.41         8.48 o                         
   4  10  10         43.88         59.75        13.20 o                         
   5  10  10         93.32         98.65        17.55 o                         
   6  10  10         27.31         32.71        11.20 o                         
   7  10  10         16.72         17.28        11.01 o                         
   8  10  10         40.57          5.39        10.93 o                         
   9  10  10         23.59         -3.72        12.45 o                         
  10  10  10          3.67          1.29        11.62 o                         
   1  11  10        159.81        130.03        37.77 o                         
   2  11  10         99.16         76.35        19.52 o                         
   3  11  10          9.33         -3.78         9.08 o                         
   4  11  10          1.89          9.44         9.27 o                         
   5  11  10         33.27         27.27        11.29 o                         
   6  11  10         21.65         10.94         8.52 o                         
   7  11  10          8.90          4.57         9.25 o                         
   8  11  10          0.34        -11.55        11.55 o                         
   9  11  10          4.89         -1.32        19.64 o                         
   0  12  10        143.48        110.93        29.37 o                         
   1  12  10          0.13        -11.12        13.19 o                         
   2  12  10          0.55          2.20         8.11 o                         
   3  12  10         11.42          2.56         8.08 o                         
   4  12  10          0.53          8.86         9.06 o                         
   5  12  10        297.51        235.31        39.37 o                         
   6  12  10         20.35          2.92        12.57 o                         
   1  13  10         34.73         39.47        12.74 o                         
   2  13  10         52.88         17.09        11.51 o                         
   3  13  10          0.04         -2.21        12.28 o                         
   1   1  11         87.13        114.98         8.22 o                         
   2   1  11        139.19        165.08        10.87 o                         
   3   1  11        122.74        101.98         8.93 o                         
   4   1  11       7055.79       7562.61       451.90 o                         
   5   1  11          3.80          2.94         3.73 o                         
   6   1  11        189.60        155.54        12.36 o                         
   7   1  11        545.33        497.78        36.68 o                         
   8   1  11       1361.15       1225.89       119.93 o                         
   9   1  11        449.73        369.53        46.05 o                         
  10   1  11       1643.19       1608.21       299.75 o                         
  11   1  11         21.25         19.43        11.59 o                         
  12   1  11        286.80        263.67        57.18 o                         
  13   1  11         29.50         13.87        16.10 o                         
  14   1  11          5.63          6.16        10.29 o                         
  15   1  11         93.90         74.70        17.70 o                         
  16   1  11        137.88        150.34        20.95 o                         
   0   2  11       6667.24       7496.52       551.47 o                         
   1   2  11        203.93        187.40        12.17 o                         
   2   2  11        106.11         90.05         6.88 o                         
   3   2  11        342.76        401.79        25.10 o                         
   4   2  11       2078.92       2209.25       145.84 o                         
   5   2  11         36.57         48.40         5.27 o                         
   6   2  11        547.12        499.75        33.60 o                         
   7   2  11         14.69         18.74         4.73 o                         
   8   2  11       1525.77       1440.01       112.12 o                         
   9   2  11         53.73         23.71         7.77 o                         
  10   2  11         53.86         48.60        10.11 o                         
  11   2  11         28.64         22.31        17.13 o                         
  12   2  11        191.25        213.82        34.78 o                         
  13   2  11          0.09         -5.05        17.44 o                         
  14   2  11        107.82        109.91        20.47 o                         
  15   2  11          6.16         13.21        11.40 o                         
  16   2  11        106.73        120.76        21.52 o                         
   1   3  11        617.23        570.69        36.21 o                         
   2   3  11        824.76        794.00        47.35 o                         
   3   3  11       1184.81       1106.70        67.52 o                         
   4   3  11       1623.43       1660.58       110.22 o                         
   5   3  11         80.17         79.25         7.05 o                         
   6   3  11        114.42         98.81         9.71 o                         
   7   3  11        534.24        491.04        37.02 o                         
   8   3  11        112.37         75.70         8.98 o                         
   9   3  11        288.34        275.82        67.89 o                         
  10   3  11        816.03        874.43       172.69 o                         
  11   3  11         76.68         88.75        32.96 o                         
  12   3  11         40.82         45.02        14.69 o                         
  13   3  11        193.77        226.67        31.28 o                         
  14   3  11          8.26          0.01        10.64 o                         
  15   3  11        108.47         89.00        20.18 o                         
  16   3  11         12.87          6.39        15.07 o                         
   0   4  11       3790.42       3850.26       352.63 o                         
   1   4  11        880.60        859.26        57.83 o                         
   2   4  11       2141.23       2080.00       125.46 o                         
   3   4  11       1040.68        954.41        60.09 o                         
   4   4  11        350.15        349.97        23.19 o                         
   5   4  11        517.29        495.03        37.57 o                         
   6   4  11       1369.47       1521.30       101.56 o                         
   7   4  11         23.10         22.40         5.67 o                         
   8   4  11       1658.58       1610.72       258.83 o                         
   9   4  11         45.59         36.58        11.72 o                         
  10   4  11          3.76         17.33        15.09 o                         
  11   4  11        105.04        115.47        18.62 o                         
  12   4  11          8.93          2.66        10.73 o                         
  13   4  11         83.08         94.75        18.98 o                         
  14   4  11         73.52         50.67        16.31 o                         
  15   4  11         16.72          2.13        21.20 o                         
   1   5  11        363.82        352.85        26.10 o                         
   2   5  11         94.23        105.32        10.64 o                         
   3   5  11        306.40        290.88        22.63 o                         
   4   5  11         61.32         58.64         8.13 o                         
   5   5  11         20.73         28.02         5.71 o                         
   6   5  11        517.40        453.76        41.49 o                         
   7   5  11        803.46        806.20        75.82 o                         
   8   5  11         23.11         29.92        18.22 o                         
   9   5  11        182.53        203.67        26.49 o                         
  10   5  11        172.27        196.68        34.15 o                         
  11   5  11        209.84        238.92        31.64 o                         
  12   5  11          1.50         20.71        14.67 o                         
  13   5  11        143.45         64.21        30.64 o                         
  14   5  11          0.38          4.41        14.48 o                         
  15   5  11        150.75        102.17        37.65 o                         
   0   6  11       1064.89       1016.87       106.95 o                         
   1   6  11        112.38        116.65        11.29 o                         
   2   6  11         24.88         24.54         5.63 o                         
   3   6  11          1.31          0.74         4.60 o                         
   4   6  11         10.97          2.94         4.25 o                         
   5   6  11         11.80         15.10         5.02 o                         
   6   6  11         18.44         19.46         7.86 o                         
   7   6  11         13.06          3.47         8.21 o                         
   8   6  11        257.74        245.93        33.25 o                         
   9   6  11         10.44         29.16        12.95 o                         
  10   6  11         91.69        158.59        31.49 o                         
  11   6  11        145.07        149.24        43.78 o                         
  12   6  11          9.57         17.80        15.63 o                         
  13   6  11         20.87         10.03        15.42 o                         
  14   6  11         42.57          7.53        20.67 o                         
   1   7  11        127.58        108.63        11.11 o                         
   2   7  11         10.61          6.31         5.15 o                         
   3   7  11       1063.78       1034.92        92.23 o                         
   4   7  11         23.34         16.10         7.67 o                         
   5   7  11         52.90         72.79        12.03 o                         
   6   7  11        400.55        390.44        42.43 o                         
   7   7  11         23.13         34.53        11.65 o                         
   8   7  11         58.76         45.37        12.76 o                         
   9   7  11         34.77         37.39        15.36 o                         
  10   7  11         55.03         50.00        31.14 o                         
  11   7  11          2.61         26.57        12.62 o                         
  12   7  11          0.79         -7.50        20.95 o                         
  13   7  11          0.53         17.88        20.56 o                         
   0   8  11        174.81        265.31        48.02 o                         
   1   8  11       1379.79       1398.06       162.14 o                         
   2   8  11        722.19        660.98       101.27 o                         
   3   8  11         14.12         25.72        10.79 o                         
   4   8  11        133.73        133.26        23.54 o                         
   5   8  11        116.21        151.33        25.28 o                         
   6   8  11          9.95         16.50         9.82 o                         
   7   8  11          8.59         32.77        11.40 o                         
   8   8  11        255.08        215.34        28.44 o                         
   9   8  11         52.50         13.93        11.31 o                         
  10   8  11         19.47         11.14        15.21 o                         
  11   8  11          0.58         -3.42        16.32 o                         
  12   8  11         29.87         47.24        25.28 o                         
   1   9  11        165.38        238.93        38.82 o                         
   2   9  11          8.22         16.80         9.34 o                         
   3   9  11          9.60         26.13        16.14 o                         
   4   9  11         85.96         90.78        18.25 o                         
   5   9  11        412.52        445.68        67.43 o                         
   6   9  11         67.08         68.75        16.12 o                         
   7   9  11         12.29         16.29        13.02 o                         
   8   9  11         67.04         43.39        13.10 o                         
   9   9  11         52.64         23.77        16.16 o                         
  10   9  11         68.09         11.34        16.42 o                         
  11   9  11         14.55         31.86        24.68 o                         
   0  10  11         13.47         28.23        18.32 o                         
   1  10  11         26.15         37.40        12.24 o                         
   2  10  11          4.61         -2.29         8.33 o                         
   3  10  11          0.55          8.94        10.59 o                         
   4  10  11         70.79        112.47        21.24 o                         
   5  10  11         94.26         99.67        17.62 o                         
   6  10  11          1.82         -6.61         9.24 o                         
   7  10  11         23.24         18.98        13.61 o                         
   8  10  11         16.13         15.40        12.29 o                         
  10  10  11          0.10         -4.25        13.22 o                         
   1  11  11          0.00          9.02        14.43 o                         
   2  11  11         55.97         43.62        21.35 o                         
   3  11  11        315.11        174.02        83.74 o                         
   4  11  11          1.75         -0.89         9.31 o                         
   5  11  11          6.94         10.04        10.23 o                         
   6  11  11         69.40         35.56        18.53 o                         
   7  11  11          6.95          7.78        11.30 o                         
   0  12  11          0.00         16.33        22.03 o                         
   1  12  11         38.60         11.92         9.31 o                         
   2  12  11          3.95         -3.21         8.42 o                         
   3  12  11        119.70         85.09        17.28 o                         
   4  12  11         19.99         49.05        25.63 o                         
   5  12  11          0.51         -1.50        12.74 o                         
   6  12  11         78.09         21.90        14.12 o                         
   7  12  11          3.80         -8.41        18.83 o                         
   1  13  11          1.83          8.59        10.03 o                         
   2  13  11         36.62         12.30        11.44 o                         
   3  13  11         10.12         21.81        17.71 o                         
   0   0  12       1320.10       1424.56       170.89 o                         
   1   0  12       1211.72       1342.91       102.02 o                         
   2   0  12       2289.05       2337.22       178.97 o                         
   3   0  12        998.95       1118.33        91.50 o                         
   4   0  12        544.56        512.09        53.53 o                         
   5   0  12          3.78          9.45         4.88 o                         
   6   0  12        826.77        880.03        94.72 o                         
   7   0  12        575.25        484.44        41.84 o                         
   8   0  12          2.95         -0.49         6.46 o                         
   9   0  12       1396.38       1497.50       410.55 o                         
  10   0  12         43.11         27.20        13.12 o                         
  11   0  12          0.19         -4.06        20.45 o                         
  12   0  12         37.39         66.53        25.95 o                         
  13   0  12          0.44         11.36        26.05 o                         
  14   0  12          2.90         14.18        21.74 o                         
  15   0  12        147.85        155.51        29.28 o                         
  16   0  12         10.75         32.84        22.12 o                         
   1   1  12         15.82         26.92         3.94 o                         
   2   1  12       2179.70       2245.00       124.98 o                         
   3   1  12        172.45        187.25        13.26 o                         
   4   1  12       1284.43       1434.26        96.77 o                         
   5   1  12        121.51        117.85         9.78 o                         
   6   1  12        962.03       1006.19        81.06 o                         
   7   1  12          8.31         13.31         5.31 o                         
   8   1  12         49.19         35.49         5.94 o                         
   9   1  12        104.24         88.82        22.71 o                         
  10   1  12       3210.52       3683.71       766.57 o                         
  11   1  12        962.66       1188.65       240.73 o                         
  12   1  12        346.32        411.76       105.07 o                         
  13   1  12        258.85        320.88        49.55 o                         
  14   1  12         62.08         78.59        25.54 o                         
  15   1  12         27.86         27.34        13.97 o                         
  16   1  12        188.14        172.84        25.15 o                         
   0   2  12        265.33        328.22        28.37 o                         
   1   2  12        632.94        615.18        35.58 o                         
   2   2  12        791.15        789.54        50.60 o                         
   3   2  12         32.43         33.15         4.43 o                         
   4   2  12       1493.57       1396.70        82.90 o                         
   5   2  12         14.09         14.49         4.08 o                         
   6   2  12        367.12        368.75        25.61 o                         
   7   2  12        905.33        875.76        74.70 o                         
   8   2  12         41.80         22.32         5.10 o                         
   9   2  12        165.67        166.61        29.80 o                         
  10   2  12       1366.67       1534.80       183.18 o                         
  11   2  12        390.64        551.27        77.38 o                         
  12   2  12        209.87        342.19        53.37 o                         
  13   2  12        137.55        161.52        33.29 o                         
  14   2  12        446.55        473.01        54.67 o                         
  15   2  12         26.87         11.55        18.46 o                         
  16   2  12          0.48         19.26        21.91 o                         
   1   3  12        241.03        270.73        17.45 o                         
   2   3  12          3.51         13.10         3.39 o                         
   3   3  12         31.47         48.02         5.21 o                         
   4   3  12        190.77        158.36        11.29 o                         
   5   3  12          2.37          4.72         4.09 o                         
   6   3  12          3.87         10.66         3.99 o                         
   7   3  12        157.16        131.51        14.99 o                         
   8   3  12         37.74         32.74         7.89 o                         
   9   3  12        344.20        356.33        51.30 o                         
  10   3  12        149.12        136.29        34.35 o                         
  11   3  12        147.33        148.13        27.04 o                         
  12   3  12        122.40        144.46        30.77 o                         
  13   3  12         51.92         53.98        15.87 o                         
  14   3  12        263.94        292.64        37.71 o                         
  15   3  12        128.30        121.44        21.84 o                         
   0   4  12       6821.85       7327.06       655.86 o                         
   1   4  12          4.52         12.57         3.93 o                         
   2   4  12        135.57        155.35        10.59 o                         
   3   4  12          2.34          9.09         3.50 o                         
   4   4  12         35.38         36.25         4.99 o                         
   5   4  12         51.21         37.02         5.64 o                         
   6   4  12        615.03        677.42        47.35 o                         
   7   4  12        220.65        214.45        18.84 o                         
   8   4  12        516.66        536.44        92.12 o                         
   9   4  12          2.32          8.04        10.74 o                         
  10   4  12         40.52         25.73        16.88 o                         
  11   4  12         36.99         28.84        15.57 o                         
  12   4  12        298.07        314.36        37.85 o                         
  13   4  12        104.61        101.83        23.94 o                         
  14   4  12          1.60         -2.11        14.66 o                         
  15   4  12         27.36         13.25        20.73 o                         
   1   5  12        567.18        563.97        40.21 o                         
   2   5  12        222.12        226.77        17.55 o                         
   3   5  12         44.70         27.23         5.32 o                         
   4   5  12        143.30        145.27        12.90 o                         
   5   5  12         10.79         10.34         4.83 o                         
   6   5  12        150.64        122.51        12.98 o                         
   7   5  12        120.31        131.40        26.58 o                         
   8   5  12         33.31         26.50        10.41 o                         
   9   5  12          2.34          4.10        15.75 o                         
  10   5  12         37.50         61.90        15.25 o                         
  11   5  12         36.16         42.11        17.18 o                         
  12   5  12          1.71         17.96        24.70 o                         
  13   5  12        219.83        149.28        72.56 o                         
  14   5  12          5.26         19.00        20.05 o                         
  15   5  12          0.36         18.23        24.08 o                         
   0   6  12       2215.59       2278.13       239.38 o                         
   1   6  12        331.39        301.89        24.39 o                         
   2   6  12        255.08        248.85        20.91 o                         
   3   6  12        343.82        277.76        25.42 o                         
   4   6  12         15.96         17.49         5.08 o                         
   5   6  12        166.00        117.01        19.54 o                         
   6   6  12        880.92        833.63        88.68 o                         
   7   6  12         51.72         29.05         9.59 o                         
   8   6  12        156.76        179.24        26.69 o                         
   9   6  12         97.34         90.44        15.05 o                         
  10   6  12          9.77          5.94        11.77 o                         
  11   6  12          0.44         15.52        17.24 o                         
  12   6  12        118.60         64.79        43.22 o                         
  13   6  12         49.80         35.14        31.99 o                         
  14   6  12        132.06        138.40        43.58 o                         
   1   7  12          7.83          7.46         6.26 o                         
   2   7  12        524.19        546.55        46.46 o                         
   3   7  12        182.82        181.20        27.70 o                         
   4   7  12         61.32         36.71        11.49 o                         
   5   7  12        201.68        179.64        25.51 o                         
   6   7  12        355.38        397.60        48.77 o                         
   7   7  12        232.15        235.99        38.09 o                         
   8   7  12          0.87         -5.38        11.02 o                         
   9   7  12        166.78        217.90        30.15 o                         
  10   7  12          0.23         -7.00        18.74 o                         
  11   7  12          0.26         11.35        21.52 o                         
  12   7  12         19.42         22.07        26.56 o                         
  13   7  12          1.13         23.27        31.13 o                         
   0   8  12       1528.81       1771.92       272.49 o                         
   1   8  12         73.34         52.54        11.56 o                         
   2   8  12        262.82        297.37        47.18 o                         
   3   8  12         18.64         16.99        12.53 o                         
   4   8  12        144.16        151.13        26.46 o                         
   5   8  12         18.05         36.70        11.83 o                         
   6   8  12         31.95         17.96         9.52 o                         
   7   8  12         61.16         38.15        12.21 o                         
   8   8  12         16.86          5.17        11.87 o                         
   9   8  12          5.93          5.62        11.39 o                         
  10   8  12         25.17         21.05        14.14 o                         
  11   8  12         35.37         31.52        17.47 o                         
  12   8  12        229.44        261.71        59.04 o                         
   1   9  12         22.87         31.96        12.04 o                         
   2   9  12        107.62        130.43        32.21 o                         
   3   9  12         28.84         21.55        11.17 o                         
   4   9  12          1.13          7.65        10.48 o                         
   5   9  12         13.66         20.33        11.27 o                         
   6   9  12        205.14        257.89        41.00 o                         
   7   9  12         17.85          9.76        11.37 o                         
   8   9  12         65.55         31.53        16.44 o                         
   9   9  12         49.91         39.42        14.68 o                         
  11   9  12         12.30          3.84        22.85 o                         
   0  10  12        345.71        423.87        69.73 o                         
   1  10  12        215.96        270.21        42.01 o                         
   2  10  12        469.33        578.70        83.99 o                         
   3  10  12          3.10          7.96        10.56 o                         
   4  10  12         42.39         57.34        14.89 o                         
   5  10  12         14.30         -0.73        11.96 o                         
   6  10  12         13.13         13.97        12.17 o                         
   7  10  12          5.16         -4.28        11.62 o                         
   8  10  12          3.88         -1.35        12.65 o                         
   9  10  12         39.50        -25.03        25.03 o                         
   1  11  12          5.26         12.82        11.07 o                         
   2  11  12        267.26        192.35        92.47 o                         
   3  11  12        391.71        272.29        74.57 o                         
   4  11  12         29.36         24.91        10.90 o                         
   5  11  12         86.05         53.17        18.91 o                         
   6  11  12        163.69        102.31        42.96 o                         
   7  11  12         67.28         25.37        36.50 o                         
   0  12  12          1.92         13.80        12.29 o                         
   1  12  12          5.06         13.75        11.49 o                         
   2  12  12          1.10         11.86         9.48 o                         
   3  12  12          5.39         -2.45         8.88 o                         
   4  12  12         62.79         40.17        12.96 o                         
   5  12  12         48.55         14.35        13.94 o                         
   6  12  12         20.44          8.33        15.87 o                         
   1  13  12         26.53         30.99        14.21 o                         
   2  13  12         34.84        -10.13        34.42 o                         
   1   1  13         28.92         18.67         3.70 o                         
   2   1  13       1858.15       1858.22       109.92 o                         
   3   1  13        137.34        120.29         8.91 o                         
   4   1  13        411.07        414.46        26.40 o                         
   5   1  13        101.64         86.77         7.58 o                         
   6   1  13        224.57        203.58        17.66 o                         
   7   1  13        106.16         97.68        11.65 o                         
   8   1  13        120.36         93.22         9.75 o                         
   9   1  13          0.69         11.13         6.53 o                         
  10   1  13       2221.34       2670.19       303.69 o                         
  11   1  13          1.06         -7.43        13.57 o                         
  12   1  13        247.94        252.81        40.86 o                         
  13   1  13          4.87          4.11        17.11 o                         
  14   1  13         27.77          6.90        19.81 o                         
  15   1  13         50.91         39.41        15.63 o                         
   0   2  13        282.58        309.03        27.41 o                         
   1   2  13          1.97          4.95         3.24 o                         
   2   2  13        142.69        145.57        10.10 o                         
   3   2  13         21.81         22.23         4.12 o                         
   4   2  13         41.95         30.38         4.49 o                         
   5   2  13        157.05        139.23        14.34 o                         
   6   2  13         10.77         11.50         4.31 o                         
   7   2  13        137.82        105.94        11.02 o                         
   8   2  13        331.31        238.64        32.31 o                         
   9   2  13         65.18         62.86        14.25 o                         
  10   2  13          2.53         21.46        11.72 o                         
  11   2  13        357.12        469.19        63.92 o                         
  12   2  13          6.26         14.47        17.15 o                         
  13   2  13         17.80         35.99        21.71 o                         
  14   2  13         80.53         78.30        17.96 o                         
  15   2  13          1.07         -1.14        11.92 o                         
   1   3  13        195.87        210.02        14.52 o                         
   2   3  13          8.30          8.57         3.49 o                         
   3   3  13         10.34         10.33         3.89 o                         
   4   3  13         19.73         26.17         4.58 o                         
   5   3  13         70.60         58.61         6.70 o                         
   6   3  13        533.36        481.20        32.22 o                         
   7   3  13          0.87         -3.06         4.53 o                         
   8   3  13         22.90         18.04         7.46 o                         
   9   3  13        193.22        239.65        37.06 o                         
  10   3  13         16.03         43.13        16.69 o                         
  11   3  13         75.48        118.83        28.74 o                         
  12   3  13          1.12          4.92        18.74 o                         
  13   3  13         52.86         70.71        17.27 o                         
  14   3  13         15.77         29.92        12.44 o                         
  15   3  13        180.39        201.22        36.37 o                         
   0   4  13        122.18        153.68        16.73 o                         
   1   4  13        193.82        243.55        16.69 o                         
   2   4  13        781.36        790.68        45.98 o                         
   3   4  13          1.58          4.22         3.61 o                         
   4   4  13        407.45        366.09        23.94 o                         
   5   4  13        651.04        625.25        42.30 o                         
   6   4  13          0.13         12.46         5.34 o                         
   7   4  13        134.68        119.34        18.58 o                         
   8   4  13          2.42         10.74         9.31 o                         
   9   4  13         34.00         61.84        15.29 o                         
  10   4  13        133.66        141.49        29.85 o                         
  11   4  13         29.15         28.09        16.21 o                         
  12   4  13        587.18        628.90       107.35 o                         
  13   4  13        173.65        207.62        34.64 o                         
  14   4  13         51.64         14.18        15.44 o                         
  15   4  13         11.99          5.55        23.06 o                         
   1   5  13        525.53        585.06        45.72 o                         
   2   5  13        116.18        118.25        11.39 o                         
   3   5  13         73.70         67.63         7.88 o                         
   4   5  13        218.93        177.21        17.05 o                         
   5   5  13          0.41          2.58         4.81 o                         
   6   5  13        671.02        622.37       161.75 o                         
   7   5  13          6.98         19.96         9.81 o                         
   8   5  13        516.28        499.99        62.59 o                         
   9   5  13        102.53        133.51        29.41 o                         
  10   5  13        414.51        474.92        71.13 o                         
  11   5  13         15.57          6.65        21.12 o                         
  12   5  13         70.01         35.63        33.39 o                         
  13   5  13         40.43         12.44        14.72 o                         
  14   5  13         31.58         23.19        25.16 o                         
   0   6  13       1987.00       2115.64       249.21 o                         
   1   6  13        178.71        169.12        15.19 o                         
   2   6  13        789.84        841.65        70.65 o                         
   3   6  13         66.06         53.21         8.07 o                         
   4   6  13       1511.29       1278.84       217.87 o                         
   5   6  13        602.19        486.94        55.00 o                         
   6   6  13        765.22        629.65        73.80 o                         
   7   6  13         75.01        110.68        23.99 o                         
   8   6  13        692.56        771.01       109.50 o                         
   9   6  13          7.70         11.06        11.03 o                         
  10   6  13          3.48         -1.03        12.37 o                         
  11   6  13         47.67         20.05        19.01 o                         
  12   6  13          5.31         17.85        22.63 o                         
  13   6  13        190.87        196.11       153.59 o                         
  14   6  13        259.66        196.63        52.89 o                         
   1   7  13        145.26        162.97        22.69 o                         
   2   7  13       1773.03       2005.36       232.14 o                         
   3   7  13        114.20        149.27        26.61 o                         
   4   7  13       1943.26       2222.87       324.73 o                         
   5   7  13        122.47        158.52        21.96 o                         
   6   7  13          0.08         -4.98         9.53 o                         
   7   7  13         91.42        109.45        17.99 o                         
   8   7  13        119.58        113.20        19.23 o                         
   9   7  13         29.74         -5.94        15.55 o                         
  10   7  13        138.36         97.58        40.45 o                         
  11   7  13          2.52         -4.28        13.25 o                         
  12   7  13        110.45         52.72        59.02 o                         
  13   7  13         69.75         92.57        37.76 o                         
   0   8  13       3696.02       4082.80       659.08 o                         
   1   8  13         86.83        126.26        19.60 o                         
   2   8  13         41.41         58.84        14.94 o                         
   3   8  13         51.43         61.75        14.86 o                         
   4   8  13         82.59         91.20        18.31 o                         
   5   8  13         17.26         26.47        12.16 o                         
   6   8  13        450.42        464.61        78.53 o                         
   7   8  13        301.98        266.75        34.91 o                         
   8   8  13          0.43         -4.99        11.66 o                         
   9   8  13          0.00          4.88        11.86 o                         
  10   8  13          0.06         14.90        16.17 o                         
  11   8  13         10.87         13.88        21.35 o                         
  12   8  13          1.47         11.74        21.22 o                         
   1   9  13        383.66        590.08        69.12 o                         
   2   9  13          4.78         17.25        12.35 o                         
   3   9  13        268.05        329.13        52.18 o                         
   4   9  13        162.41        237.56        44.10 o                         
   5   9  13         71.59         54.80        14.98 o                         
   6   9  13         97.66        104.72        20.57 o                         
   7   9  13         20.09         22.79        12.29 o                         
   8   9  13          9.49         16.51        11.00 o                         
   9   9  13          0.76         27.06        33.25 o                         
  10   9  13          1.24         -2.62        17.76 o                         
   0  10  13        171.65        285.33        51.84 o                         
   1  10  13        126.77        152.50        32.71 o                         
   2  10  13          0.66         17.50        11.48 o                         
   3  10  13        103.47        141.71        26.15 o                         
   4  10  13        115.98         98.87        23.55 o                         
   5  10  13          1.56          5.65        16.59 o                         
   6  10  13         59.45         30.02        18.45 o                         
   7  10  13         21.11          3.30        11.59 o                         
   8  10  13         31.84         -1.95        13.12 o                         
   9  10  13         12.68          1.84        19.39 o                         
   1  11  13          1.25         13.90        14.03 o                         
   2  11  13         10.55         -2.34        11.23 o                         
   3  11  13         61.48         40.74        17.19 o                         
   4  11  13          4.40         -2.54        10.80 o                         
   5  11  13          1.01         16.47        14.74 o                         
   6  11  13        103.35         55.67        24.22 o                         
   7  11  13         45.61         37.54        24.07 o                         
   0  12  13         76.83         29.73        22.73 o                         
   1  12  13         17.86          4.76        12.88 o                         
   2  12  13         44.76         21.89        24.50 o                         
   3  12  13         36.44          5.93        13.83 o                         
   4  12  13         22.52          8.07        22.25 o                         
   5  12  13          0.49         35.53        28.18 o                         
   0   0  14        438.81        443.69        50.01 o                         
   1   0  14        563.56        554.54        43.22 o                         
   2   0  14       1189.26       1202.01       103.47 o                         
   3   0  14       2966.36       2844.77       247.11 o                         
   4   0  14        167.31        162.96        16.97 o                         
   5   0  14       1232.05       1074.56       119.91 o                         
   6   0  14        252.46        201.50        20.11 o                         
   7   0  14       1023.31        898.05       115.58 o                         
   8   0  14       1445.19       1492.97       332.90 o                         
   9   0  14        118.96        132.69        75.53 o                         
  10   0  14         82.40        124.43        40.14 o                         
  11   0  14        291.31        340.57       123.50 o                         
  12   0  14        192.91        195.03        74.27 o                         
  13   0  14        357.77        368.20        78.37 o                         
  14   0  14        865.84        851.90       164.38 o                         
  15   0  14          1.44         34.72        31.77 o                         
   1   1  14        157.29        148.31         9.79 o                         
   2   1  14       2362.17       2375.46       147.94 o                         
   3   1  14       1998.12       1946.05       151.87 o                         
   4   1  14       3135.90       3010.25       183.84 o                         
   5   1  14         14.62         15.01         4.22 o                         
   6   1  14          9.81          6.37         4.36 o                         
   7   1  14        405.83        356.22        29.71 o                         
   8   1  14        235.04        210.20        33.19 o                         
   9   1  14         28.40         17.28         8.34 o                         
  10   1  14       3286.98       3900.10       580.20 o                         
  11   1  14         74.94         80.45        50.30 o                         
  12   1  14        423.39        430.19        91.85 o                         
  13   1  14          1.54          1.37        19.09 o                         
  14   1  14         74.42         82.73        25.76 o                         
  15   1  14         88.97         74.67        18.62 o                         
   0   2  14        713.59        766.33        63.04 o                         
   1   2  14        399.22        419.16        25.08 o                         
   2   2  14        290.49        272.04        16.56 o                         
   3   2  14          0.39          6.34         3.53 o                         
   4   2  14        226.09        208.38        17.01 o                         
   5   2  14       2415.29       2226.58       155.52 o                         
   6   2  14          0.61          5.00         4.40 o                         
   7   2  14         69.22         53.24         7.99 o                         
   8   2  14         40.27         24.25         7.57 o                         
   9   2  14          9.58          7.07         8.43 o                         
  10   2  14        462.41        592.34        98.97 o                         
  11   2  14          6.81         37.81        19.40 o                         
  12   2  14         73.24         88.60        25.97 o                         
  13   2  14        128.95        142.87        29.91 o                         
  14   2  14          7.93         15.62        14.25 o                         
  15   2  14          0.28          4.43        15.32 o                         
   1   3  14       2759.99       3141.70       182.73 o                         
   2   3  14        558.52        562.28        35.93 o                         
   3   3  14        120.82        103.15         8.70 o                         
   4   3  14         31.12         31.82         5.38 o                         
   5   3  14         89.27         69.13         7.16 o                         
   6   3  14        633.30        544.41        39.55 o                         
   7   3  14         17.68         26.17         6.25 o                         
   8   3  14        254.92        267.39        44.73 o                         
   9   3  14          0.43         -0.87        12.94 o                         
  10   3  14        217.52        327.01        60.55 o                         
  11   3  14         18.26         41.58        16.77 o                         
  12   3  14         58.17         66.67        24.52 o                         
  13   3  14         53.53         59.21        17.63 o                         
  14   3  14          3.07         -4.84        16.51 o                         
  15   3  14         10.01         -0.85        28.14 o                         
   0   4  14        439.17        421.01        51.87 o                         
   1   4  14        452.56        471.91        30.87 o                         
   2   4  14        111.34         99.02         7.74 o                         
   3   4  14        172.35        143.38        12.03 o                         
   4   4  14        579.64        574.07        37.16 o                         
   5   4  14         21.63         17.61         4.81 o                         
   6   4  14        607.64        518.84        54.20 o                         
   7   4  14        145.35        136.18        19.02 o                         
   8   4  14         20.07         10.19        10.88 o                         
   9   4  14        124.22        113.70        27.22 o                         
  10   4  14          6.56          8.29        13.97 o                         
  11   4  14        137.85        135.33        56.80 o                         
  12   4  14        244.80        318.64        71.03 o                         
  13   4  14          1.92          3.34        15.02 o                         
  14   4  14          4.56         11.89        16.89 o                         
   1   5  14         24.73         21.83         5.02 o                         
   2   5  14          0.10         -0.57         4.77 o                         
   3   5  14        389.66        327.06        33.17 o                         
   4   5  14        377.64        306.01        29.56 o                         
   5   5  14          0.03          8.23         7.13 o                         
   6   5  14         54.96         34.07        10.93 o                         
   8   5  14          2.19          1.24        12.61 o                         
   9   5  14         39.94         29.43        13.66 o                         
  10   5  14         65.35         55.05        16.49 o                         
  11   5  14         35.29         20.66        20.34 o                         
  12   5  14         22.05          5.56        14.07 o                         
  13   5  14         51.19         23.45        42.18 o                         
  14   5  14         39.56         70.34        34.85 o                         
   0   6  14      11040.34      11766.81      1277.56 o                         
   1   6  14        888.54        901.48        88.27 o                         
   2   6  14       2425.96       2462.07       226.86 o                         
   3   6  14        267.39        230.64        28.28 o                         
   4   6  14        313.44        379.50        43.77 o                         
   5   6  14        101.83         80.01        17.07 o                         
   6   6  14        378.71        401.82        61.13 o                         
   7   6  14        535.17        586.05        98.24 o                         
   8   6  14        538.95        653.59        81.79 o                         
   9   6  14         20.08         26.71        11.39 o                         
  10   6  14          1.25         16.61        12.14 o                         
  11   6  14         13.21         11.99        13.81 o                         
  12   6  14        454.74        432.24       293.87 o                         
  13   6  14         76.29         81.76        36.31 o                         
   1   7  14        643.49        719.64        86.78 o                         
   2   7  14         15.45         22.73        10.63 o                         
   3   7  14         28.31         18.22        12.48 o                         
   4   7  14        573.08        614.22        90.81 o                         
   5   7  14          7.10         10.83         9.08 o                         
   6   7  14          3.02          4.32         9.39 o                         
   7   7  14        209.37        216.79        31.39 o                         
   8   7  14          4.45          8.14        11.47 o                         
   9   7  14         32.16         28.34        13.98 o                         
  10   7  14         29.02         -6.10        15.34 o                         
  11   7  14         47.73         32.36        17.70 o                         
  12   7  14          5.71         18.19        27.76 o                         
   0   8  14        490.13        611.77        99.11 o                         
   1   8  14         32.57         63.76        14.38 o                         
   2   8  14         25.29         34.05        16.31 o                         
   3   8  14         31.36         28.91        12.65 o                         
   4   8  14         18.43         31.12        16.60 o                         
   5   8  14         20.85         19.08        12.64 o                         
   6   8  14         76.32         72.91        17.04 o                         
   7   8  14         45.97         44.56        15.26 o                         
   8   8  14         22.20         29.76        16.53 o                         
   9   8  14         10.73          3.47        13.23 o                         
  10   8  14         11.98         19.38        14.69 o                         
  11   8  14          2.71          3.25        21.39 o                         
   1   9  14        196.54        210.11        28.80 o                         
   2   9  14          0.59         -1.14        10.75 o                         
   3   9  14         40.43         32.11        15.21 o                         
   4   9  14         10.05         18.80        10.67 o                         
   5   9  14         17.85         26.83        12.86 o                         
   6   9  14        201.96        196.44        33.61 o                         
   7   9  14         31.25         22.82        14.67 o                         
   8   9  14        281.70        231.18        70.54 o                         
   9   9  14         55.56         60.41        22.05 o                         
  10   9  14          0.62        -13.41        19.73 o                         
   0  10  14         86.94        105.65        25.69 o                         
   1  10  14         80.49         93.38        19.72 o                         
   2  10  14         70.70         52.86        14.88 o                         
   3  10  14          6.89         35.46        13.58 o                         
   4  10  14         48.66         57.53        33.10 o                         
   5  10  14        151.79         96.02        44.47 o                         
   6  10  14         13.38         22.33        13.22 o                         
   7  10  14         65.56         13.07        18.41 o                         
   8  10  14          2.41          2.07        13.58 o                         
   1  11  14          1.05         -1.84        11.15 o                         
   2  11  14        208.93        165.41        75.66 o                         
   3  11  14         14.56         18.71        12.94 o                         
   4  11  14          0.60         19.00        21.94 o                         
   5  11  14          1.55          6.07        16.20 o                         
   6  11  14          0.18          8.89        17.50 o                         
   0  12  14         27.90         23.15        23.49 o                         
   1  12  14         21.53         23.10        18.90 o                         
   2  12  14         91.42         52.09        17.93 o                         
   3  12  14         44.28         57.80        19.47 o                         
   4  12  14         18.89         29.48        20.75 o                         
   1   1  15        437.06        484.90        30.93 o                         
   2   1  15        137.19        166.98        16.45 o                         
   3   1  15         25.40         16.47         3.73 o                         
   4   1  15        468.74        396.26        28.89 o                         
   5   1  15        178.73        148.21        11.11 o                         
   6   1  15         22.23         15.72         4.81 o                         
   7   1  15        603.82        587.16        70.05 o                         
   8   1  15        946.25       1094.24       115.50 o                         
   9   1  15        101.52         91.13        20.62 o                         
  10   1  15        138.84        152.04        26.37 o                         
  11   1  15         82.62        110.07        21.23 o                         
  12   1  15        108.08        124.25        27.00 o                         
  13   1  15          2.67         -6.59        20.76 o                         
  14   1  15        378.66        347.02        54.23 o                         
  15   1  15          4.14          1.37        16.78 o                         
   0   2  15        447.58        508.12        41.19 o                         
   1   2  15          5.50          4.98         3.47 o                         
   2   2  15        421.51        442.65        28.64 o                         
   3   2  15         84.62         71.85         6.59 o                         
   4   2  15          7.22         14.20         4.01 o                         
   5   2  15         61.51         59.60         7.42 o                         
   6   2  15        160.84        121.94        11.14 o                         
   7   2  15        173.36        133.05        23.74 o                         
   8   2  15          5.77         -1.32         8.20 o                         
   9   2  15          4.96         -9.15        13.58 o                         
  10   2  15        159.52        185.74        44.85 o                         
  11   2  15        286.44        409.92        54.36 o                         
  12   2  15        208.66        282.95        66.27 o                         
  13   2  15        127.45        124.20        29.75 o                         
  14   2  15         16.46         25.29        23.50 o                         
   1   3  15        120.03        124.91         9.33 o                         
   2   3  15          0.97         10.03         3.87 o                         
   3   3  15         51.02         39.45         5.20 o                         
   4   3  15         23.89         21.07         4.51 o                         
   5   3  15        132.53        111.05         9.67 o                         
   6   3  15          3.87         11.81         5.87 o                         
   7   3  15         23.32         17.39         7.11 o                         
   8   3  15         42.31         37.23         9.70 o                         
   9   3  15        840.65        928.72        97.73 o                         
  10   3  15         21.24         33.43        17.88 o                         
  11   3  15         18.51         14.53        15.07 o                         
  12   3  15         17.71         31.32        23.19 o                         
  13   3  15          6.72         13.03        19.63 o                         
  14   3  15        175.07        135.97        94.15 o                         
   0   4  15        158.93        171.06        17.46 o                         
   1   4  15          6.77         11.19         4.35 o                         
   2   4  15         12.57          6.10         4.15 o                         
   3   4  15         29.44         23.36         4.82 o                         
   4   4  15        140.05        124.32        11.33 o                         
   5   4  15        203.45        178.88        21.75 o                         
   6   4  15         43.91         29.59         7.36 o                         
   7   4  15         67.53         51.46        12.13 o                         
   8   4  15         19.33         33.24        11.53 o                         
   9   4  15          4.33          5.50        14.79 o                         
  10   4  15        219.01        223.54        31.85 o                         
  11   4  15        167.77        143.10        42.55 o                         
  12   4  15         31.63          9.01        12.49 o                         
  13   4  15         59.27         35.12        21.60 o                         
  14   4  15        129.15        110.15        39.61 o                         
   1   5  15         79.46         60.19         6.81 o                         
   2   5  15          0.69          2.19         4.80 o                         
   3   5  15        120.01         95.48        14.97 o                         
   4   5  15        156.50        152.64        19.04 o                         
   5   5  15        308.92        316.38        30.32 o                         
   6   5  15         67.48         67.69        12.55 o                         
   7   5  15         10.46          1.75        10.23 o                         
   8   5  15         43.48         35.70        12.43 o                         
   9   5  15          8.17         39.07        25.06 o                         
  10   5  15        533.55        466.91       153.23 o                         
  12   5  15         22.32         27.05        14.82 o                         
  13   5  15         10.32          5.22        17.05 o                         
   0   6  15        164.97        143.56        35.14 o                         
   1   6  15       2518.61       3285.90       372.39 o                         
   2   6  15         62.37         59.43        13.58 o                         
   3   6  15        170.12        191.81        27.27 o                         
   4   6  15          0.41          4.66         9.22 o                         
   5   6  15         15.14         29.96        13.18 o                         
   6   6  15        885.44        946.34       141.81 o                         
   7   6  15        696.34        906.37       131.57 o                         
   8   6  15         79.31         50.26        16.76 o                         
   9   6  15         29.28         -0.45        12.26 o                         
  10   6  15          1.91         -3.99        14.80 o                         
  11   6  15         31.34         18.45        12.75 o                         
  12   6  15          9.75          0.16        18.99 o                         
  13   6  15         10.22         26.39        24.26 o                         
   1   7  15         24.32         22.55        10.70 o                         
   2   7  15        964.09       1199.23       136.24 o                         
   3   7  15         36.39         65.85        17.01 o                         
   4   7  15         22.59         30.15        14.14 o                         
   5   7  15        347.04        397.50        51.12 o                         
   6   7  15        157.19        169.55        23.28 o                         
   7   7  15        171.83        185.35        25.50 o                         
   8   7  15         16.47         27.88        13.51 o                         
   9   7  15        137.30         90.85        30.13 o                         
  10   7  15          1.13         -0.65        14.11 o                         
  11   7  15         14.62         16.95        22.04 o                         
  12   7  15         19.29         26.86        21.52 o                         
   0   8  15          3.90          2.50        13.94 o                         
   1   8  15         21.68         18.13        10.91 o                         
   2   8  15        838.18       1097.22       160.37 o                         
   3   8  15         65.10         85.29        19.18 o                         
   4   8  15         18.86         26.55        19.73 o                         
   5   8  15          4.82         10.35        14.29 o                         
   6   8  15          1.70          7.67        11.16 o                         
   7   8  15         82.49         71.65        16.36 o                         
   8   8  15          1.23         19.22        12.30 o                         
   9   8  15         68.17         39.83        18.75 o                         
  10   8  15          1.30         23.22        34.44 o                         
  11   8  15          4.03         12.98        20.92 o                         
   1   9  15          0.36         15.77        12.80 o                         
   2   9  15         86.49         90.80        20.10 o                         
   3   9  15        249.59        256.56        41.07 o                         
   4   9  15         57.76         66.40        16.58 o                         
   5   9  15         30.74         29.03        14.32 o                         
   6   9  15          0.13        -10.96        12.65 o                         
   7   9  15          1.30          3.71        12.79 o                         
   8   9  15         14.76         14.13        23.59 o                         
   9   9  15         13.69         14.56        18.90 o                         
  10   9  15          3.08         -7.64        20.24 o                         
   0  10  15          6.13         -8.26        15.61 o                         
   1  10  15         51.13         42.86        26.13 o                         
   2  10  15          0.85         12.43        12.83 o                         
   3  10  15          4.61         18.47        12.17 o                         
   4  10  15          4.53         -1.90        12.78 o                         
   5  10  15          2.05         25.85        13.59 o                         
   6  10  15        103.87         38.27        31.28 o                         
   7  10  15          4.54         -0.81        13.23 o                         
   8  10  15         60.75          5.35        20.63 o                         
   1  11  15         54.35         36.51        14.74 o                         
   2  11  15         70.72         13.38        39.19 o                         
   3  11  15         10.38        -12.98        20.84 o                         
   4  11  15         92.10         87.32        53.08 o                         
   5  11  15         79.87         26.77        26.45 o                         
   6  11  15          1.09         24.72        32.07 o                         
   0  12  15         37.79        -10.98        29.77 o                         
   1  12  15         17.47          7.74        20.41 o                         
   2  12  15         76.81         84.99        33.90 o                         
   3  12  15          8.39         20.76        21.93 o                         
   0   0  16         14.48         11.63         7.72 o                         
   1   0  16        790.42        831.66        63.14 o                         
   2   0  16        270.06        236.67        29.06 o                         
   3   0  16       2379.13       2277.00       293.09 o                         
   4   0  16       2894.39       2667.02       349.73 o                         
   5   0  16        536.17        430.63        54.25 o                         
   6   0  16         64.96         81.28        13.25 o                         
   7   0  16        184.18        109.19        24.97 o                         
   8   0  16         60.89         62.15        17.78 o                         
   9   0  16        581.65        844.14       223.47 o                         
  10   0  16         43.75         36.42        21.03 o                         
  11   0  16         12.16         29.91        22.88 o                         
  12   0  16         18.75         33.99        28.95 o                         
  13   0  16       1035.51       1094.10       415.62 o                         
  14   0  16         95.01         99.33        46.48 o                         
   1   1  16        561.63        627.62        45.92 o                         
   2   1  16        485.78        488.81        37.72 o                         
   3   1  16       1100.41       1019.54        91.76 o                         
   4   1  16        430.20        401.50        33.25 o                         
   5   1  16        799.76        680.29        46.39 o                         
   6   1  16         42.19         29.87         6.04 o                         
   7   1  16        142.41        120.51        20.85 o                         
   8   1  16       2424.47       2846.93       283.82 o                         
   9   1  16       1477.26       1847.55       212.48 o                         
  10   1  16       1734.25       1969.80       246.17 o                         
  11   1  16        348.04        333.03        45.33 o                         
  12   1  16        270.44        272.67        41.87 o                         
  13   1  16          1.24          0.28        20.45 o                         
  14   1  16         31.00          6.21        23.26 o                         
   0   2  16        288.79        273.19        24.13 o                         
   1   2  16        539.27        537.45        38.06 o                         
   2   2  16        195.59        200.32        13.96 o                         
   3   2  16        425.50        401.11        37.67 o                         
   4   2  16        120.29         97.17         9.19 o                         
   5   2  16        232.50        185.74        20.73 o                         
   6   2  16         27.31         21.39         5.93 o                         
   7   2  16         96.14         81.10        13.18 o                         
   8   2  16          5.21         11.87        10.78 o                         
   9   2  16          9.38         27.23        13.25 o                         
  10   2  16         37.49         11.54        14.68 o                         
  11   2  16         57.62         40.71        19.37 o                         
  12   2  16        732.27        738.84       102.49 o                         
  13   2  16          2.79          4.97        25.58 o                         
  14   2  16         25.82         19.39        30.28 o                         
   1   3  16        271.94        264.08        16.60 o                         
   2   3  16         48.67         37.14         5.30 o                         
   3   3  16        131.84        113.28         9.50 o                         
   4   3  16        141.24        107.09         8.78 o                         
   5   3  16         24.22         16.41         6.23 o                         
   6   3  16        145.21        136.49        15.73 o                         
   7   3  16        158.82        185.86        22.81 o                         
   8   3  16          0.84          4.33        10.79 o                         
   9   3  16          9.74         31.48        14.82 o                         
  10   3  16        294.42        395.55        53.21 o                         
  11   3  16        107.24        129.06        24.54 o                         
  12   3  16         36.91         45.23        20.99 o                         
  13   3  16         42.68         34.21        20.42 o                         
  14   3  16          3.40          2.22        18.13 o                         
   0   4  16        144.28        129.24        16.83 o                         
   1   4  16         27.87         32.23         5.60 o                         
   2   4  16        164.25        159.15        13.64 o                         
   3   4  16        801.68        783.30        77.56 o                         
   4   4  16         60.51         54.42         8.57 o                         
   5   4  16         74.91         64.11         9.04 o                         
   6   4  16        473.42        486.65        47.92 o                         
   7   4  16         43.92         33.20        12.14 o                         
   8   4  16        133.34        109.30        17.24 o                         
   9   4  16          2.41         13.46        12.96 o                         
  10   4  16          9.34         15.42        16.43 o                         
  11   4  16          0.00          9.44        18.10 o                         
  12   4  16          0.08         17.40        18.63 o                         
  13   4  16         11.63          9.44        16.02 o                         
   1   5  16         12.23         11.73         7.48 o                         
   2   5  16       1247.50       1532.95       125.49 o                         
   3   5  16         75.04         84.15        12.94 o                         
   4   5  16         11.59         27.57        11.07 o                         
   5   5  16         52.28         65.16        13.01 o                         
   6   5  16          0.05          7.57        12.20 o                         
   7   5  16        334.09        348.52        45.18 o                         
   8   5  16         73.77         63.25        18.21 o                         
   9   5  16          6.19         17.23        13.63 o                         
  10   5  16          0.00         17.17        17.24 o                         
  11   5  16         86.07         66.31        28.91 o                         
  12   5  16          3.64          9.26        14.66 o                         
  13   5  16         11.89         17.94        23.44 o                         
   0   6  16       3934.63       5710.26       912.32 o                         
   1   6  16        150.42        241.25        30.56 o                         
   2   6  16        851.16       1037.43       114.13 o                         
   3   6  16          0.19          9.57        11.15 o                         
   4   6  16          8.55         16.62        10.50 o                         
   5   6  16         26.69         17.57        13.84 o                         
   6   6  16        665.77        681.83       125.98 o                         
   7   6  16        348.60        397.32        60.91 o                         
   8   6  16        901.70        860.22       124.90 o                         
   9   6  16         31.03         19.36        18.77 o                         
  10   6  16          4.57         17.02        14.38 o                         
  11   6  16         16.12         21.23        15.57 o                         
  12   6  16        262.37        233.36        54.47 o                         
   1   7  16          8.70         21.36        12.49 o                         
   2   7  16        219.60        282.82        38.46 o                         
   3   7  16         44.01         44.69        17.73 o                         
   4   7  16        125.72        167.18        32.65 o                         
   5   7  16          4.00          3.78        10.69 o                         
   6   7  16        212.27        258.18        31.87 o                         
   7   7  16          0.00         -1.90        11.66 o                         
   8   7  16          0.26          3.04        11.42 o                         
   9   7  16          0.03         -4.43        13.13 o                         
  10   7  16         45.60         33.12        26.07 o                         
  11   7  16         89.12         75.49        25.16 o                         
  12   7  16         31.69          3.20        21.70 o                         
   0   8  16        640.57        851.55       135.57 o                         
   1   8  16        568.00        786.13        89.80 o                         
   2   8  16        318.55        542.27        82.12 o                         
   3   8  16        257.45        282.59        51.36 o                         
   4   8  16         37.39         58.18        18.84 o                         
   5   8  16        119.13        112.26        22.64 o                         
   6   8  16        102.09         91.13        20.38 o                         
   7   8  16         18.46          2.36        12.38 o                         
   8   8  16         32.24         55.62        34.09 o                         
   9   8  16         75.39         51.98        16.89 o                         
  10   8  16         50.07         40.79        17.26 o                         
   1   9  16        152.82        184.73        26.20 o                         
   2   9  16         80.48         68.60        17.97 o                         
   3   9  16         28.42         43.66        15.73 o                         
   4   9  16         47.10         71.89        18.22 o                         
   5   9  16         15.72         10.01        12.46 o                         
   6   9  16         35.05         33.82        15.80 o                         
   7   9  16          1.42         25.04        15.39 o                         
   8   9  16          1.15          1.72        15.13 o                         
   9   9  16          3.04         22.42        23.40 o                         
   0  10  16        235.51        147.51       125.44 o                         
   1  10  16         59.52         62.23        29.82 o                         
   2  10  16         14.49         34.13        14.38 o                         
   3  10  16         24.57         37.60        14.96 o                         
   4  10  16         97.59        106.04        52.68 o                         
   5  10  16        235.11        172.44        72.88 o                         
   6  10  16          4.28         -8.40        13.65 o                         
   7  10  16          3.40         26.43        16.59 o                         
   1  11  16        127.17        120.66        45.94 o                         
   2  11  16        202.59        155.94        69.69 o                         
   3  11  16          0.01         -8.85        15.53 o                         
   4  11  16        299.82        261.99       128.91 o                         
   5  11  16         52.02         39.05        25.65 o                         
   0  12  16          0.16         14.95        25.75 o                         
   1  12  16         38.56         14.05        31.35 o                         
   1   1  17        197.30        194.82        15.85 o                         
   2   1  17        161.64        159.28        15.49 o                         
   3   1  17        615.75        606.44        52.77 o                         
   4   1  17        551.07        462.88        41.23 o                         
   5   1  17        301.37        228.73        22.99 o                         
   6   1  17        699.93        617.83        71.88 o                         
   7   1  17         41.80         47.65        11.26 o                         
   8   1  17        307.15        307.69        35.55 o                         
   9   1  17        402.85        460.78        88.28 o                         
  10   1  17       1334.26       1608.84       203.56 o                         
  11   1  17        276.95        303.21        51.20 o                         
  12   1  17         45.52         29.30        18.85 o                         
  13   1  17          0.88         -5.00        18.10 o                         
  14   1  17        132.31         98.23        45.38 o                         
   0   2  17        436.00        498.31        47.60 o                         
   1   2  17         89.98         91.47         8.49 o                         
   2   2  17        301.86        293.03        21.85 o                         
   3   2  17        251.42        204.49        19.57 o                         
   4   2  17         10.18         10.26         4.97 o                         
   5   2  17          0.19          5.56         8.88 o                         
   6   2  17        623.85        588.56        63.68 o                         
   7   2  17          0.07          6.84         9.33 o                         
   8   2  17         91.52         49.67        12.80 o                         
   9   2  17        677.60        764.85       102.79 o                         
  10   2  17          1.73          1.07        14.84 o                         
  11   2  17          0.26         26.32        17.50 o                         
  12   2  17        111.62        123.55        28.92 o                         
  13   2  17         67.63         44.53        18.87 o                         
  14   2  17        110.11         50.29        28.63 o                         
   1   3  17        226.40        253.02        19.77 o                         
   2   3  17        394.34        377.74        32.48 o                         
   3   3  17         48.88         39.22         7.11 o                         
   4   3  17        185.10        171.72        16.53 o                         
   5   3  17        490.01        434.09        40.63 o                         
   6   3  17         69.35         62.79        14.24 o                         
   7   3  17         32.83         40.18        10.11 o                         
   8   3  17        358.40        352.89        41.44 o                         
   9   3  17         23.27         37.94        29.77 o                         
  10   3  17         30.49         43.76        15.17 o                         
  11   3  17        130.84         88.59        59.95 o                         
  12   3  17          2.56          3.20        17.45 o                         
  13   3  17         62.57         57.15        28.53 o                         
   0   4  17        721.34        848.13        99.19 o                         
   1   4  17        125.28        127.89        14.69 o                         
   2   4  17       2708.03       3258.60       238.76 o                         
   3   4  17        552.58        619.37        50.76 o                         
   4   4  17         24.62         25.45         7.76 o                         
   5   4  17         55.33         40.97        10.92 o                         
   6   4  17        252.86        250.88        28.02 o                         
   7   4  17        170.26        188.07        25.97 o                         
   8   4  17         16.49          1.99         9.86 o                         
   9   4  17         25.00         21.55        12.24 o                         
  10   4  17         45.50         29.42        15.76 o                         
  11   4  17          5.26          2.50        15.69 o                         
  12   4  17          1.47          9.12        15.13 o                         
  13   4  17         27.54         38.27        29.13 o                         
   1   5  17         52.89         71.52        10.84 o                         
   2   5  17         67.46         69.64        10.30 o                         
   3   5  17         37.86         59.12        10.78 o                         
   4   5  17        198.14        207.01        23.28 o                         
   5   5  17         87.84         90.11        19.26 o                         
   6   5  17         77.79         68.54        13.90 o                         
   7   5  17          4.68         13.49        10.13 o                         
   8   5  17         28.61         15.13        14.92 o                         
   9   5  17         36.11         34.77        14.44 o                         
  10   5  17          0.04          2.13        15.51 o                         
  11   5  17         32.73          9.86        20.41 o                         
  12   5  17          1.12          5.85        16.35 o                         
  13   5  17         85.23         30.33        26.61 o                         
   0   6  17        893.93       1455.80       201.05 o                         
   1   6  17          0.30         21.24        10.57 o                         
   2   6  17         11.88         17.92        11.73 o                         
   3   6  17        173.89        219.87        36.78 o                         
   4   6  17         16.91          9.07        21.59 o                         
   5   6  17        306.11        362.06        54.65 o                         
   6   6  17        173.10        221.98        36.32 o                         
   7   6  17         44.42         35.64        12.80 o                         
   8   6  17         23.04         21.07        33.01 o                         
   9   6  17         27.57         31.65        13.84 o                         
  10   6  17         41.78         24.57        14.06 o                         
  11   6  17         92.46         71.30        27.56 o                         
  12   6  17         62.50         39.21        20.72 o                         
   1   7  17          1.89         -1.31        11.75 o                         
   2   7  17         83.73        116.14        23.25 o                         
   3   7  17         34.72         76.04        18.94 o                         
   4   7  17        158.91        254.15        41.60 o                         
   5   7  17          5.46          6.80        12.33 o                         
   6   7  17         19.39         22.36        12.77 o                         
   7   7  17          4.52          6.10        11.45 o                         
   8   7  17         99.99         46.32        29.75 o                         
   9   7  17         74.83         26.74        14.59 o                         
  10   7  17         12.59         10.69        16.33 o                         
  11   7  17         34.04         19.35        18.19 o                         
   0   8  17          6.81         29.52        18.93 o                         
   1   8  17        211.50        314.41        50.39 o                         
   2   8  17         22.11         38.77        16.03 o                         
   3   8  17        176.96        187.38        32.95 o                         
   4   8  17        564.79        731.82       108.33 o                         
   5   8  17        182.74        286.76        49.18 o                         
   6   8  17         81.44        130.11        26.06 o                         
   7   8  17          6.94         13.38        15.56 o                         
   8   8  17         11.55         19.87        20.87 o                         
   9   8  17        120.63         62.23        30.54 o                         
  10   8  17         10.19          5.38        13.79 o                         
   1   9  17         27.30         66.78        18.21 o                         
   2   9  17         81.26        152.93        27.55 o                         
   3   9  17        180.97        233.34        38.98 o                         
   4   9  17          1.52          0.92        12.98 o                         
   5   9  17         46.84         65.86        18.39 o                         
   6   9  17         35.77         42.71        19.93 o                         
   7   9  17         48.15         51.41        28.42 o                         
   8   9  17        117.74         66.14        89.73 o                         
   0  10  17         19.44         -2.95        16.62 o                         
   1  10  17         11.10         10.16        14.43 o                         
   2  10  17         17.18         17.09        14.70 o                         
   3  10  17        105.30         52.94        30.75 o                         
   4  10  17          0.39          4.00        14.26 o                         
   5  10  17         32.78         28.62        14.78 o                         
   6  10  17         42.46        -14.22        16.71 o                         
   1  11  17          1.98          2.36        18.30 o                         
   2  11  17         95.74         47.96        29.06 o                         
   4  11  17        183.94        140.20        81.55 o                         
   0   0  18        409.37        479.83        66.26 o                         
   1   0  18        589.47        582.16        58.49 o                         
   2   0  18         69.13         63.72        15.55 o                         
   3   0  18          0.03          5.73         7.40 o                         
   4   0  18        530.95        601.11       126.50 o                         
   5   0  18         98.73        105.69        21.12 o                         
   6   0  18          4.71         -9.89        11.98 o                         
   7   0  18       1676.79       1641.49       239.32 o                         
   8   0  18        312.05        305.31        49.72 o                         
   9   0  18         49.18         68.44        23.64 o                         
  10   0  18          3.59        -34.67        36.57 o                         
  11   0  18        156.74        175.41        42.65 o                         
  12   0  18        885.87        873.69       371.61 o                         
  13   0  18         16.57          5.51        32.20 o                         
   1   1  18          2.79          4.77         4.39 o                         
   2   1  18        768.14        732.90        59.53 o                         
   3   1  18          3.12         11.74         5.86 o                         
   4   1  18        352.89        342.91        32.87 o                         
   5   1  18         45.12         40.01         9.97 o                         
   6   1  18        118.87        107.53        14.93 o                         
   7   1  18        144.90        184.98        26.43 o                         
   8   1  18         71.85         81.43        15.32 o                         
   9   1  18        311.15        314.00        60.07 o                         
  10   1  18        341.38        344.09        52.89 o                         
  11   1  18        440.25        358.22        62.35 o                         
  12   1  18        126.16         78.04        21.58 o                         
  13   1  18         50.09         55.42        26.12 o                         
   0   2  18       1162.53       1200.56        96.13 o                         
   1   2  18        417.02        404.51        32.33 o                         
   2   2  18        211.03        219.15        17.96 o                         
   3   2  18       1446.91       1665.51       128.18 o                         
   4   2  18         13.87         24.91         8.79 o                         
   5   2  18          0.50         19.12         9.81 o                         
   6   2  18        370.49        363.55        47.82 o                         
   7   2  18         74.17         58.97        11.58 o                         
   8   2  18          1.77         14.39        10.17 o                         
   9   2  18        265.95        262.43        32.21 o                         
  10   2  18          8.68          4.76        15.08 o                         
  11   2  18         44.75         39.83        63.83 o                         
  12   2  18          1.59          6.39        32.49 o                         
  13   2  18         47.84         56.34        30.92 o                         
   1   3  18        198.38        259.50        22.09 o                         
   2   3  18        166.13        193.14        17.87 o                         
   3   3  18        153.96        211.82        20.68 o                         
   4   3  18        538.76        614.75        58.74 o                         
   5   3  18          9.75         20.23        10.21 o                         
   6   3  18         15.43          1.47         9.01 o                         
   7   3  18          1.77         -7.03         9.91 o                         
   8   3  18         36.67         41.17        17.27 o                         
   9   3  18        205.71        210.07        30.01 o                         
  10   3  18          0.86          3.38        16.69 o                         
  11   3  18        216.33        154.93        53.53 o                         
  12   3  18        124.95         86.87        38.80 o                         
  13   3  18         13.51         33.10        27.20 o                         
   0   4  18       1868.14       2565.35       289.87 o                         
   2   4  18       1709.35       2126.00       158.07 o                         
   3   4  18          8.57          7.22         8.18 o                         
   4   4  18        138.61        201.58        24.37 o                         
   5   4  18         68.26         94.26        15.11 o                         
   6   4  18        179.05        159.39        21.71 o                         
   7   4  18        293.89        263.74        33.88 o                         
   8   4  18        101.75         81.60        15.32 o                         
   9   4  18        112.65        102.37        45.47 o                         
  10   4  18         54.43         30.45        32.45 o                         
  11   4  18          5.30         -5.11        16.22 o                         
  12   4  18          0.01         12.17        23.27 o                         
  13   4  18        116.84         61.35        29.14 o                         
   1   5  18         76.55         99.39        15.81 o                         
   2   5  18         13.85          8.80         9.82 o                         
   3   5  18         43.70         63.34        13.43 o                         
   4   5  18         93.92         96.56        16.83 o                         
   5   5  18         10.74         16.95        11.11 o                         
   6   5  18        605.42        705.84        72.47 o                         
   7   5  18          7.78          4.57        11.16 o                         
   8   5  18        332.74        237.77       176.00 o                         
   9   5  18        189.72        160.61        82.30 o                         
  10   5  18         19.77         48.00        19.76 o                         
  11   5  18          3.39          6.49        15.59 o                         
  12   5  18         23.96          8.63        17.51 o                         
   0   6  18       1122.57       1755.46       249.20 o                         
   1   6  18         48.23         96.98        15.92 o                         
   2   6  18         13.88         50.70        12.76 o                         
   3   6  18          2.73         13.05        20.43 o                         
   4   6  18        340.49        580.44        93.15 o                         
   5   6  18         28.01         30.63        17.00 o                         
   6   6  18          0.40          2.85        12.32 o                         
   7   6  18         27.29         24.92        15.92 o                         
   8   6  18         51.25         52.09        29.26 o                         
   9   6  18          0.07          1.10        21.08 o                         
  10   6  18          4.16          6.96        12.38 o                         
  11   6  18         68.41         61.38        25.50 o                         
   1   7  18        121.32        155.67        23.39 o                         
   2   7  18          0.28          8.83        13.85 o                         
   3   7  18         76.09        114.53        22.34 o                         
   4   7  18          6.04          7.28        14.79 o                         
   5   7  18          2.44         38.83        16.12 o                         
   6   7  18         26.27         41.95        14.05 o                         
   7   7  18          3.23         10.00        11.24 o                         
   8   7  18          7.62         26.74        17.19 o                         
   9   7  18          1.22          0.72        13.99 o                         
  10   7  18        253.51        201.76        45.02 o                         
   0   8  18          1.83         15.18        18.93 o                         
   1   8  18        472.88        639.13        76.58 o                         
   2   8  18        169.28        246.75        46.66 o                         
   3   8  18          0.47          0.28        15.41 o                         
   4   8  18         36.61         54.26        16.58 o                         
   5   8  18         14.63         37.93        15.89 o                         
   6   8  18         14.01         39.80        16.85 o                         
   7   8  18         40.30         18.48        25.68 o                         
   8   8  18        201.69        174.45        67.23 o                         
   9   8  18          1.03         -6.66        16.70 o                         
   1   9  18         29.38         39.79        17.34 o                         
   2   9  18        118.41        126.27        25.76 o                         
   3   9  18         11.22          9.05        17.58 o                         
   4   9  18          0.05         16.37        15.11 o                         
   5   9  18          3.43          2.33        13.16 o                         
   6   9  18          3.46        -14.31        15.33 o                         
   7   9  18        130.89         89.63        27.75 o                         
   8   9  18          3.49         -4.70        17.38 o                         
   0  10  18          0.10         13.61        34.27 o                         
   1  10  18         21.83         11.06        21.27 o                         
   2  10  18         23.67         23.90        14.89 o                         
   3  10  18         27.18         29.28        15.93 o                         
   4  10  18         10.36         27.05        16.67 o                         
   5  10  18          3.09         16.80        17.41 o                         
   1  11  18         23.24          9.58        24.30 o                         
   2  11  18         12.72         60.60        29.08 o                         
   3  11  18         11.56         53.98        39.97 o                         
   1   1  19        692.16        763.86        59.42 o                         
   2   1  19        422.65        443.34        48.08 o                         
   3   1  19        161.23        147.64        18.56 o                         
   4   1  19          0.67          5.30         9.25 o                         
   5   1  19        118.05        122.58        16.66 o                         
   6   1  19        102.19        107.25        15.47 o                         
   7   1  19          1.76          5.39        11.79 o                         
   8   1  19         83.12         64.22        13.77 o                         
   9   1  19          7.07          3.32        14.24 o                         
  10   1  19        215.39        178.95        39.07 o                         
  11   1  19          4.80         18.45        15.39 o                         
  12   1  19        293.31        201.12        32.42 o                         
  13   1  19          3.87        -10.59        30.28 o                         
   0   2  19        795.78        985.39       128.41 o                         
   1   2  19         10.31         19.35         7.97 o                         
   2   2  19         23.13         32.15        10.33 o                         
   3   2  19          5.89         27.70        12.06 o                         
   4   2  19         12.19         36.18        13.15 o                         
   5   2  19        358.91        378.53        43.75 o                         
   6   2  19        212.53        227.32        28.79 o                         
   7   2  19          0.59          9.52        10.60 o                         
   8   2  19         94.94         91.19        15.21 o                         
   9   2  19         25.58         29.21        20.56 o                         
  10   2  19          3.81         14.98        13.41 o                         
  11   2  19          4.80         -7.89        14.72 o                         
  12   2  19         30.77          9.53        16.38 o                         
   1   3  19        187.61        248.41        22.66 o                         
   2   3  19        236.09        316.17        34.24 o                         
   3   3  19         45.74         56.80        12.52 o                         
   4   3  19        386.27        469.67        50.24 o                         
   5   3  19         19.63         18.29         9.74 o                         
   6   3  19        282.55        384.46        49.48 o                         
   7   3  19         28.56         36.04        10.43 o                         
   8   3  19         38.80         41.61        16.11 o                         
   9   3  19        315.42        211.45        34.27 o                         
  10   3  19         33.38         14.13        24.81 o                         
  11   3  19        146.10         86.52        42.24 o                         
  12   3  19         50.09         71.07        27.59 o                         
   0   4  19       3362.65       5102.57       747.40 o                         
   2   4  19          3.17         -8.49         9.33 o                         
   3   4  19        108.97        135.79        18.58 o                         
   4   4  19        247.98        307.49        34.35 o                         
   5   4  19        212.31        326.33        34.24 o                         
   6   4  19        551.95        594.69        64.82 o                         
   7   4  19          0.03         11.04         9.54 o                         
   8   4  19          0.83         -5.63        13.26 o                         
   9   4  19          7.44         14.58        12.41 o                         
  10   4  19          0.67         18.06        13.38 o                         
  11   4  19         26.78         12.75        19.15 o                         
  12   4  19         25.40         34.25        19.47 o                         
   1   5  19        228.96        333.78        37.82 o                         
   2   5  19        343.37        489.77        53.47 o                         
   3   5  19         92.76        181.79        27.02 o                         
   4   5  19         81.00        100.53        20.91 o                         
   5   5  19        113.16        117.77        18.19 o                         
   6   5  19         25.16         73.17        20.96 o                         
   7   5  19          3.32         10.81        11.72 o                         
   8   5  19          1.29          1.44        12.56 o                         
   9   5  19          0.21          3.74        13.24 o                         
  10   5  19          0.06        -12.97        50.57 o                         
  11   5  19        112.77        103.18        30.04 o                         
   0   6  19        153.85        254.85        57.48 o                         
   2   6  19         21.78         49.07        14.78 o                         
   3   6  19         21.85         44.55        16.33 o                         
   4   6  19         13.59         45.41        25.62 o                         
   5   6  19        415.20        613.51        92.42 o                         
   6   6  19         27.17         26.93        14.55 o                         
   7   6  19         57.24         46.92        24.49 o                         
   8   6  19         14.15         16.92        14.39 o                         
   9   6  19        118.78         57.64        42.57 o                         
  10   6  19          6.72          1.20        15.76 o                         
  11   6  19          5.49          5.08        12.98 o                         
   1   7  19        120.78        234.35        39.05 o                         
   2   7  19          0.26         -3.58        14.96 o                         
   3   7  19          1.73         11.00        16.29 o                         
   4   7  19         71.82        103.00        22.34 o                         
   5   7  19         13.89         23.19        24.17 o                         
   6   7  19         27.04         26.30        12.72 o                         
   7   7  19         33.55         29.17        18.29 o                         
   8   7  19         90.02         48.49        39.31 o                         
   9   7  19         59.26         27.73        19.12 o                         
  10   7  19         59.36         23.92        18.71 o                         
   0   8  19         11.02         25.48        19.01 o                         
   1   8  19         59.64         84.68        17.17 o                         
   2   8  19        143.25        249.21        41.81 o                         
   3   8  19         16.03         10.44        19.90 o                         
   4   8  19         56.47         90.40        23.05 o                         
   5   8  19         38.60         61.72        18.97 o                         
   6   8  19         74.14         48.54        19.80 o                         
   7   8  19         25.54         10.10        26.46 o                         
   8   8  19          6.51        -10.36        17.08 o                         
   1   9  19          0.25         23.66        15.96 o                         
   2   9  19        135.02        119.15        25.10 o                         
   3   9  19          1.38          6.02        14.51 o                         
   4   9  19        175.21        223.03        38.48 o                         
   5   9  19          5.94         12.53        15.78 o                         
   6   9  19          2.55         -4.51        20.01 o                         
   7   9  19          0.28         -2.22        22.38 o                         
   0  10  19          0.44         69.05        41.12 o                         
   1  10  19          0.00          5.67        16.58 o                         
   2  10  19         42.70          6.33        16.25 o                         
   3  10  19         31.40         21.12        24.77 o                         
   4  10  19         19.28         24.90        18.03 o                         
   0   0  20        448.59        513.38        87.61 o                         
   1   0  20         28.63         45.07        15.91 o                         
   2   0  20         41.00         52.24        16.37 o                         
   3   0  20        231.91        321.57        50.25 o                         
   4   0  20         11.30          9.04        13.57 o                         
   5   0  20       2268.58       2682.18       383.38 o                         
   6   0  20         73.87         69.56        18.22 o                         
   7   0  20         73.88         63.42        18.26 o                         
   8   0  20         26.48         28.71        16.85 o                         
   9   0  20         93.39         80.47        61.61 o                         
  10   0  20         35.71         15.81        40.38 o                         
  11   0  20        229.08        177.46        44.25 o                         
  12   0  20          0.01         -0.13        23.49 o                         
   2   1  20        624.66        818.83        84.34 o                         
   3   1  20        282.33        308.10        34.35 o                         
   4   1  20         29.95         43.71        10.88 o                         
   5   1  20         14.82         14.27        10.06 o                         
   6   1  20          9.94         46.21        12.61 o                         
   7   1  20        105.78        116.54        20.88 o                         
   8   1  20          5.11          3.49        10.29 o                         
   9   1  20         74.45         56.69        14.29 o                         
  10   1  20        172.36        123.52        31.42 o                         
  11   1  20         72.26         69.73        27.41 o                         
  12   1  20          9.34          3.05        17.87 o                         
   0   2  20         22.95         56.62        19.60 o                         
   1   2  20        531.84        755.00        69.47 o                         
   2   2  20        186.03        291.99        33.93 o                         
   3   2  20         82.10        108.23        17.18 o                         
   4   2  20        285.83        343.78        38.13 o                         
   5   2  20          3.02         24.41        15.81 o                         
   6   2  20          1.07         13.32        11.24 o                         
   7   2  20          9.53          7.92         9.74 o                         
   8   2  20          5.31          9.51        12.19 o                         
   9   2  20          9.76         33.23        14.43 o                         
  10   2  20          9.29          1.63        14.23 o                         
  11   2  20        107.58         74.03        27.77 o                         
  12   2  20          5.15          5.34        20.50 o                         
   1   3  20         46.58         76.16        16.19 o                         
   2   3  20         24.51         51.86        12.20 o                         
   3   3  20        181.33        208.17        25.50 o                         
   4   3  20         20.90         39.84        11.25 o                         
   5   3  20        646.35        759.46        79.43 o                         
   6   3  20        103.04         95.68        19.85 o                         
   7   3  20        164.12        172.36        26.44 o                         
   8   3  20        147.56        106.98        45.70 o                         
   9   3  20        173.91        106.03        48.25 o                         
  10   3  20         91.74         37.11        21.15 o                         
  11   3  20        161.78        138.29        34.23 o                         
  12   3  20         47.05         39.08        23.06 o                         
   0   4  20       1060.10       1462.68       209.00 o                         
   1   4  20        376.17        513.49        55.51 o                         
   2   4  20         45.43         79.25        15.11 o                         
   3   4  20        282.68        404.00        43.74 o                         
   4   4  20         19.17         24.63        12.57 o                         
   5   4  20         18.60         31.86        16.97 o                         
   6   4  20         55.76         54.40        12.86 o                         
   7   4  20          3.47          7.27        12.51 o                         
   8   4  20        156.72        124.47        28.11 o                         
   9   4  20         33.49         28.67        21.35 o                         
  10   4  20          0.12         -4.88        31.92 o                         
  11   4  20         18.87         17.64        15.93 o                         
   1   5  20        111.54        206.64        25.54 o                         
   2   5  20        197.38        345.22        46.27 o                         
   3   5  20        450.87        719.59        88.41 o                         
   4   5  20         15.98          7.33        13.66 o                         
   5   5  20         14.22         23.25        14.40 o                         
   6   5  20          9.34         18.76        12.88 o                         
   7   5  20         28.55         24.41        21.11 o                         
   8   5  20          0.23         -5.90        12.65 o                         
   9   5  20          7.27          8.64        15.02 o                         
  10   5  20          8.45        -26.26        66.08 o                         
  11   5  20         72.70         26.19        17.77 o                         
   0   6  20         30.87         62.44        32.27 o                         
   1   6  20          5.52         17.67        12.47 o                         
   2   6  20        103.57        142.37        25.18 o                         
   3   6  20        205.34        315.09        48.55 o                         
   4   6  20        104.27        176.38        31.17 o                         
   5   6  20          3.73         55.76        28.65 o                         
   6   6  20         19.35         14.28        14.80 o                         
   7   6  20         57.10         63.86        18.99 o                         
   8   6  20         33.64         -0.75        14.63 o                         
   9   6  20         80.58         98.15        25.87 o                         
  10   6  20         19.54         16.06        17.55 o                         
   1   7  20          0.37         14.03        12.35 o                         
   2   7  20         91.60        116.59        25.92 o                         
   3   7  20         36.59         31.70        17.56 o                         
   4   7  20         18.15         19.03        16.32 o                         
   5   7  20          5.09         12.87        15.37 o                         
   6   7  20          2.60         29.28        14.79 o                         
   7   7  20        134.17        117.53        43.94 o                         
   8   7  20          0.05        -13.61        31.10 o                         
   9   7  20         12.05          9.86        17.59 o                         
   0   8  20        150.77        165.96        35.89 o                         
   1   8  20        192.29        251.29        42.45 o                         
   2   8  20         39.99         29.69        17.05 o                         
   3   8  20         62.23         77.67        23.70 o                         
   4   8  20         35.63         36.99        17.71 o                         
   5   8  20          0.66          9.08        15.81 o                         
   6   8  20         10.56          3.63        13.16 o                         
   7   8  20        168.14        107.72        46.13 o                         
   8   8  20         90.82         79.33        24.74 o                         
   1   9  20          4.49         30.48        17.00 o                         
   2   9  20         93.59        109.00        36.77 o                         
   3   9  20         33.96         29.61        16.95 o                         
   4   9  20        100.82         97.42        32.59 o                         
   5   9  20         24.22         16.25        17.56 o                         
   6   9  20          9.30         13.54        26.18 o                         
   0  10  20         13.36         21.86        34.76 o                         
   1  10  20         72.20         16.25        16.22 o                         
   2  10  20          8.29         26.09        34.59 o                         
   3  10  20         16.09          4.08        27.23 o                         
   1   1  21          0.01          4.85         9.41 o                         
   2   1  21        133.04        160.30        21.23 o                         
   3   1  21         73.70         86.19        16.60 o                         
   4   1  21         25.84         44.56        12.48 o                         
   5   1  21         98.15        130.81        18.35 o                         
   6   1  21         36.03         47.00        12.88 o                         
   7   1  21         17.93         17.22        11.16 o                         
   8   1  21          6.12         12.20        10.88 o                         
   9   1  21          5.26         19.39        15.23 o                         
  10   1  21         26.82         23.83        12.59 o                         
  11   1  21          1.14         -6.55        20.19 o                         
   0   2  21        661.97        970.49       143.86 o                         
   1   2  21         25.64         57.85        12.04 o                         
   2   2  21         54.08         44.30        13.49 o                         
   3   2  21        249.25        305.43        35.58 o                         
   4   2  21          0.00         19.01        12.06 o                         
   5   2  21          1.87         -5.96        11.30 o                         
   6   2  21        385.07        349.29        39.52 o                         
   7   2  21         64.75         39.16        14.73 o                         
   8   2  21          3.88         21.87        32.99 o                         
   9   2  21        140.42         78.59        28.57 o                         
  10   2  21         36.31         32.63        18.79 o                         
   1   3  21         75.24        109.52        17.71 o                         
   2   3  21        555.50        817.96        89.49 o                         
   3   3  21        765.34        846.93        99.44 o                         
   4   3  21          0.27          1.70        10.55 o                         
   5   3  21         68.51         93.01        16.30 o                         
   6   3  21         32.33         59.61        13.66 o                         
   7   3  21          0.12          5.28        22.56 o                         
   8   3  21        329.08        204.15        54.93 o                         
   9   3  21        134.49         69.86        33.37 o                         
  10   3  21          2.56          8.23        13.00 o                         
  11   3  21         95.53         46.91        20.21 o                         
   0   4  21        837.61       1509.19       221.39 o                         
   1   4  21        352.11        543.81        57.72 o                         
   2   4  21         94.98        131.30        24.32 o                         
   3   4  21         41.71         71.45        14.09 o                         
   4   4  21          3.39          6.14        12.26 o                         
   5   4  21         39.63         34.72        12.95 o                         
   6   4  21        152.57        167.74        30.35 o                         
   7   4  21         22.55          7.82        16.59 o                         
   8   4  21         11.98         11.27        14.12 o                         
   9   4  21         24.65          8.62        22.25 o                         
  10   4  21         15.07        -10.94        67.47 o                         
  11   4  21         16.40         26.95        18.06 o                         
   1   5  21          0.43         21.54        10.91 o                         
   2   5  21        152.32        218.71        35.24 o                         
   3   5  21          1.89          9.62        12.95 o                         
   4   5  21         34.62         56.53        17.76 o                         
   5   5  21        177.17        213.50        44.49 o                         
   6   5  21        151.37        193.23        37.28 o                         
   7   5  21         27.51         32.16        22.20 o                         
   8   5  21          1.81          7.59        17.54 o                         
   9   5  21         17.62         -5.52        57.55 o                         
  10   5  21         10.10         14.05        14.52 o                         
   0   6  21          2.13         -0.50        17.57 o                         
   1   6  21          3.71          8.98        12.45 o                         
   2   6  21         37.06         67.29        19.78 o                         
   3   6  21          0.79         22.13        17.93 o                         
   4   6  21         33.40         27.88        18.59 o                         
   5   6  21        235.13        238.86        40.40 o                         
   6   6  21         47.22         44.83        26.78 o                         
   7   6  21          0.18          9.89        15.62 o                         
   8   6  21          0.69         -7.50        15.54 o                         
   9   6  21         36.92         34.72        17.64 o                         
   1   7  21         54.39        103.27        19.08 o                         
   2   7  21         56.13         57.08        20.94 o                         
   3   7  21          3.31         18.87        40.70 o                         
   4   7  21         19.12         35.85        20.89 o                         
   5   7  21          0.04          3.12        16.96 o                         
   6   7  21          0.19         -4.24        14.74 o                         
   7   7  21          0.15          8.36        16.66 o                         
   8   7  21          0.00          2.95        17.76 o                         
   0   8  21         33.39         34.67        18.27 o                         
   1   8  21         90.33        120.63        30.03 o                         
   2   8  21        166.58        268.68        50.46 o                         
   3   8  21          1.26         27.76        18.18 o                         
   4   8  21         25.18         21.08        16.30 o                         
   5   8  21         29.85         32.70        18.25 o                         
   6   8  21          7.20         15.14        17.93 o                         
   7   8  21         14.52         30.83        27.03 o                         
   1   9  21          4.19         -5.14        18.69 o                         
   2   9  21         10.66         15.24        18.87 o                         
   3   9  21          7.47         -7.38        17.99 o                         
   4   9  21        408.12        355.56       134.23 o                         
   0   0  22        107.64         95.37        25.95 o                         
   1   0  22          9.43         30.01        17.34 o                         
   2   0  22         23.02         54.08        17.76 o                         
   3   0  22         26.05          8.41        15.74 o                         
   4   0  22        330.69        310.20        50.63 o                         
   5   0  22          4.29         15.09        15.47 o                         
   6   0  22          0.10         -1.08        18.00 o                         
   7   0  22        199.23        174.29        47.16 o                         
   8   0  22          9.87          0.21        18.94 o                         
   9   0  22         19.13         50.71       105.95 o                         
  10   0  22         44.45          4.97        22.55 o                         
   1   1  22         63.90         83.11        15.16 o                         
   2   1  22        101.77        161.73        22.44 o                         
   3   1  22          1.25         10.49        11.26 o                         
   4   1  22          7.39         -2.30        11.76 o                         
   5   1  22          0.78          7.24        17.65 o                         
   6   1  22        195.55        212.05        47.10 o                         
   7   1  22         80.19         65.16        25.97 o                         
   8   1  22          9.35         26.30        16.91 o                         
   9   1  22         33.58         44.24        25.20 o                         
  10   1  22        103.49         45.34        26.26 o                         
  11   1  22        103.21         92.45        34.69 o                         
   0   2  22        145.64        166.21        32.35 o                         
   1   2  22        304.73        466.53        43.74 o                         
   2   2  22        152.51        208.91        27.90 o                         
   3   2  22        336.25        534.58        57.98 o                         
   4   2  22         10.80         15.79        12.02 o                         
   5   2  22        301.99        337.04        43.31 o                         
   6   2  22         55.07        105.56        39.17 o                         
   7   2  22         17.80          9.74        12.25 o                         
   8   2  22         50.13         31.16        12.60 o                         
   9   2  22          4.01         11.23        14.44 o                         
  10   2  22          2.69         -7.58        15.48 o                         
   1   3  22         78.42        103.58        16.93 o                         
   2   3  22          7.90         21.50        12.67 o                         
   3   3  22        100.92        101.89        17.63 o                         
   4   3  22         11.43         10.44        13.35 o                         
   5   3  22        110.44        114.01        20.51 o                         
   6   3  22         57.03         44.42        13.80 o                         
   7   3  22         33.08         33.68        14.05 o                         
   8   3  22         47.76         40.32        15.24 o                         
   9   3  22        322.50        212.37        59.64 o                         
  10   3  22         94.94         43.55        20.77 o                         
   0   4  22        957.31       1472.95       216.95 o                         
   1   4  22         12.71         26.08        11.70 o                         
   2   4  22         11.32         18.58        13.45 o                         
   3   4  22          9.88         32.11        14.76 o                         
   4   4  22          5.22          1.63        13.41 o                         
   5   4  22         27.78         31.38        13.47 o                         
   6   4  22          9.55         12.33        13.95 o                         
   7   4  22         44.23          7.93        24.19 o                         
   8   4  22        175.57         70.49        51.45 o                         
   9   4  22        186.81        117.08        41.29 o                         
  10   4  22         48.78         42.33        18.54 o                         
   1   5  22         86.33        128.29        19.42 o                         
   2   5  22         20.42         43.76        13.98 o                         
   3   5  22          0.08         -0.87        13.09 o                         
   4   5  22         32.09         37.53        15.20 o                         
   5   5  22         20.32         26.82        13.30 o                         
   6   5  22         11.72         24.25        14.77 o                         
   7   5  22         58.89         43.71        18.33 o                         
   8   5  22         16.92         -1.56        31.55 o                         
   9   5  22         22.21         11.36        17.60 o                         
   0   6  22         16.21         39.21        20.43 o                         
   1   6  22        220.96        351.85        40.71 o                         
   2   6  22         65.12        105.06        21.24 o                         
   3   6  22         34.33         50.74        15.65 o                         
   4   6  22        110.62        131.49        36.77 o                         
   5   6  22         18.87         32.83        15.59 o                         
   6   6  22         51.06         39.61        33.91 o                         
   7   6  22         44.92         46.00        29.39 o                         
   8   6  22          0.09         20.28        18.79 o                         
   1   7  22          3.66          0.94        15.44 o                         
   2   7  22          6.23         11.30        20.11 o                         
   3   7  22         24.97         24.18        17.20 o                         
   4   7  22         94.60         84.01        24.56 o                         
   5   7  22          8.24          9.92        13.77 o                         
   6   7  22         82.13         36.74        20.12 o                         
   7   7  22          4.66         -7.64        24.00 o                         
   0   8  22        263.87        254.39        77.37 o                         
   1   8  22          0.70         -5.15        17.66 o                         
   2   8  22         51.06         44.67        27.57 o                         
   3   8  22         26.53         28.65        18.94 o                         
   4   8  22          0.83         15.93        18.26 o                         
   5   8  22         22.11          7.57        16.17 o                         
   1   9  22          0.17        -37.51        37.51 o                         
   2   9  22        143.65         86.80        52.61 o                         
   3   9  22         49.15          8.33        33.02 o                         
   1   1  23        254.11        289.99        34.96 o                         
   2   1  23         29.31         43.31        13.62 o                         
   3   1  23         85.69         66.59        18.39 o                         
   4   1  23          0.55         14.70        12.94 o                         
   5   1  23         34.63         17.36        12.79 o                         
   6   1  23          3.96          5.35        12.44 o                         
   7   1  23         37.32         27.51        15.95 o                         
   8   1  23         33.46         12.51        21.82 o                         
   9   1  23         21.75          6.70        26.17 o                         
  10   1  23         11.86         11.32        26.22 o                         
   0   2  23        244.11        314.74        51.98 o                         
   1   2  23        348.55        504.90        72.80 o                         
   2   2  23        225.45        342.30        40.31 o                         
   3   2  23         63.32         49.67        16.99 o                         
   4   2  23          1.01         10.10        12.74 o                         
   5   2  23        139.50        156.35        27.00 o                         
   6   2  23          1.88         -3.11        18.23 o                         
   7   2  23          5.78          7.70        13.01 o                         
   8   2  23        205.45        125.34        41.67 o                         
   9   2  23        112.48         32.88        29.56 o                         
  10   2  23          1.78         20.24        26.26 o                         
   1   3  23         33.97         43.68        18.66 o                         
   2   3  23         89.77         93.11        18.96 o                         
   3   3  23         10.22          9.68        14.58 o                         
   4   3  23        180.04        220.21        28.29 o                         
   5   3  23        123.90         92.01        17.08 o                         
   6   3  23         68.42         45.90        17.19 o                         
   7   3  23         14.68          3.47        18.87 o                         
   8   3  23        374.48        237.16        76.79 o                         
   9   3  23          2.13         10.76        15.02 o                         
   0   4  23         29.81         37.48        24.58 o                         
   1   4  23         43.74         62.77        13.69 o                         
   2   4  23        196.82        239.58        35.34 o                         
   3   4  23         20.71         41.55        15.68 o                         
   4   4  23         65.00         92.21        17.03 o                         
   5   4  23         44.54         41.03        23.24 o                         
   6   4  23         19.54         -0.66        26.64 o                         
   7   4  23          2.52         -9.84        15.70 o                         
   8   4  23         14.73         40.71        17.23 o                         
   9   4  23          0.64          3.58        17.15 o                         
   1   5  23          0.66          4.03        16.29 o                         
   2   5  23         50.53         57.32        16.73 o                         
   3   5  23          5.62          2.37        14.50 o                         
   4   5  23          4.77         -0.61        17.72 o                         
   5   5  23        104.44         77.22        26.56 o                         
   6   5  23          0.11          3.51        16.91 o                         
   7   5  23         90.12         58.96        31.45 o                         
   8   5  23         12.97          7.43        31.94 o                         
   0   6  23         31.45         15.20        17.38 o                         
   1   6  23         18.85         44.85        20.24 o                         
   2   6  23          0.84         -4.59        13.91 o                         
   3   6  23          0.12         -0.43        14.39 o                         
   4   6  23          2.06        -11.53        13.43 o                         
   5   6  23          0.13          9.87        15.18 o                         
   6   6  23         47.38         55.64        20.12 o                         
   7   6  23          0.01          7.66        22.87 o                         
   1   7  23          0.95          7.98        16.28 o                         
   2   7  23         46.46         26.52        24.80 o                         
   3   7  23          0.21          9.44        16.08 o                         
   4   7  23         13.93         37.82        20.02 o                         
   5   7  23         10.29          7.38        14.67 o                         
   6   7  23          0.25        -15.67        25.07 o                         
   0   8  23         22.80         57.57        41.85 o                         
   1   8  23         11.43         23.45        17.72 o                         
   2   8  23          2.76        -15.36        15.36 o                         
   3   8  23         24.17         41.15        34.17 o                         
   4   8  23         12.52         21.91        20.41 o                         
   0   0  24        139.72        124.87        55.68 o                         
   1   0  24        357.79        494.26        76.44 o                         
   2   0  24         77.24        124.53        28.37 o                         
   3   0  24          0.41          5.65        18.81 o                         
   4   0  24          3.12          0.83        28.67 o                         
   5   0  24        229.84        274.80        92.89 o                         
   6   0  24         14.70        -18.55        21.63 o                         
   7   0  24         63.82         72.75        28.42 o                         
   8   0  24        119.56         37.86        26.27 o                         
   9   0  24          0.16        -18.34        26.03 o                         
   1   1  24         15.77         43.15        16.43 o                         
   2   1  24          3.56         16.00        13.49 o                         
   3   1  24        180.17        264.97        35.41 o                         
   4   1  24         65.63         70.21        16.42 o                         
   5   1  24         40.45         42.71        19.59 o                         
   6   1  24        112.04         98.98        24.13 o                         
   7   1  24         18.80         19.48        15.85 o                         
   8   1  24         59.44         21.72        55.18 o                         
   9   1  24        179.58        127.39        61.94 o                         
   0   2  24        531.62        678.01       104.37 o                         
   1   2  24        337.49        450.53        60.66 o                         
   2   2  24        181.64        172.38        25.43 o                         
   3   2  24         67.30        107.27        19.15 o                         
   4   2  24         44.33         20.11        19.50 o                         
   5   2  24         14.01          7.33        13.38 o                         
   6   2  24        117.10         63.21        34.56 o                         
   7   2  24         24.85         20.69        17.72 o                         
   8   2  24          6.24          6.17        21.39 o                         
   9   2  24          1.51         -9.95        24.98 o                         
   1   3  24         40.46         50.48        16.19 o                         
   2   3  24         13.86         -3.45        12.32 o                         
   3   3  24        117.70        119.78        28.47 o                         
   4   3  24         40.77         48.53        14.42 o                         
   5   3  24          0.40          7.49        15.67 o                         
   6   3  24         24.42         22.54        14.06 o                         
   7   3  24        113.56         80.89        27.18 o                         
   8   3  24         19.65         33.35        64.88 o                         
   0   4  24          3.42         24.09        16.07 o                         
   1   4  24          3.94          9.72        14.98 o                         
   2   4  24          6.46         14.10        14.03 o                         
   3   4  24        132.07        125.33        23.62 o                         
   4   4  24         10.73          7.34        13.34 o                         
   5   4  24          7.79         17.48        15.38 o                         
   6   4  24         49.05         27.15        19.14 o                         
   7   4  24          1.18         27.50        20.44 o                         
   8   4  24         26.47          7.81        42.34 o                         
   1   5  24         13.50         19.65        14.92 o                         
   2   5  24         47.07         17.13        15.12 o                         
   3   5  24          1.39         -8.98        15.27 o                         
   4   5  24         60.38         19.23        24.56 o                         
   5   5  24         39.18         36.92        15.41 o                         
   6   5  24        102.43         90.11        26.06 o                         
   7   5  24         36.35         31.35        23.63 o                         
   0   6  24          8.01          0.72        14.61 o                         
   1   6  24         38.50         11.65        15.28 o                         
   2   6  24         19.47         17.52        17.95 o                         
   3   6  24         22.94          7.47        20.98 o                         
   4   6  24         39.49         37.30        22.15 o                         
   5   6  24        152.43        150.02        97.65 o                         
   6   6  24         10.56         24.51        35.79 o                         
   1   7  24         38.82         28.29        17.48 o                         
   2   7  24          6.56         23.11        18.50 o                         
   3   7  24         46.42         33.85        28.71 o                         
   4   7  24         45.74         28.91        19.37 o                         
   0   8  24         52.39        -32.59        39.21 o                         
   1   8  24        119.41          5.78        43.97 o                         
   1   1  25        179.57        204.87        45.32 o                         
   2   1  25          0.82          8.55        14.12 o                         
   3   1  25         21.39         16.03        14.23 o                         
   4   1  25         15.41         27.66        14.99 o                         
   5   1  25          0.59         15.20        18.39 o                         
   6   1  25        130.28         48.06        29.76 o                         
   7   1  25        105.37         21.43        25.28 o                         
   8   1  25         37.41          3.83        24.27 o                         
   0   2  25        449.15        335.36        89.08 o                         
   1   2  25          0.76        -12.30        16.11 o                         
   2   2  25        102.19         83.53        29.75 o                         
   3   2  25         88.36         59.77        22.32 o                         
   4   2  25         12.99         29.66        15.29 o                         
   5   2  25         19.89         18.70        14.48 o                         
   6   2  25         51.16         27.19        14.76 o                         
   7   2  25          1.13          6.74        23.46 o                         
   8   2  25        201.85         91.74        82.92 o                         
   1   3  25          0.02         -3.27        14.07 o                         
   2   3  25        331.09        216.16        61.80 o                         
   3   3  25          3.36         19.05        17.15 o                         
   4   3  25         13.54          5.22        14.01 o                         
   5   3  25         25.96         16.69        15.36 o                         
   6   3  25         18.80          2.96        19.16 o                         
   7   3  25         23.92         38.96        25.41 o                         
   0   4  25         55.93         56.07        30.39 o                         
   1   4  25          5.30          8.07        19.79 o                         
   2   4  25         10.11         28.30        14.76 o                         
   3   4  25          5.81         26.65        16.06 o                         
   4   4  25        119.11         96.95        54.94 o                         
   5   4  25          6.57         13.46        17.20 o                         
   6   4  25         28.56         19.10        29.10 o                         
   7   4  25          0.36         11.98        60.62 o                         
   1   5  25         16.62         25.22        16.96 o                         
   2   5  25          1.12         21.53        16.80 o                         
   3   5  25          0.73        -13.24        22.53 o                         
   4   5  25          8.12         23.48        17.98 o                         
   5   5  25          9.28          8.82        17.19 o                         
   6   5  25          0.11          4.40        24.66 o                         
   0   6  25          5.08          3.35        28.93 o                         
   1   6  25         15.77         41.47        19.13 o                         
   2   6  25          3.82          0.53        17.40 o                         
   3   6  25         14.44        -14.62        26.07 o                         
   4   6  25          0.96         -0.10        17.42 o                         
   5   6  25          9.56         16.18        23.27 o                         
   1   7  25         38.63         22.91        27.02 o                         
   2   7  25         23.88         16.92        18.39 o                         
   0   0  26         38.99          7.00        42.16 o                         
   2   0  26         95.03         69.55        25.24 o                         
   3   0  26         13.13         40.13        24.37 o                         
   4   0  26        150.85         49.42        53.25 o                         
   5   0  26        188.44         62.37        67.22 o                         
   6   0  26         31.87         40.19        30.30 o                         
   7   0  26         10.82         19.77       100.91 o                         
   1   1  26          4.56          8.62        19.53 o                         
   2   1  26         52.47         38.59        21.73 o                         
   3   1  26          0.69         33.28        22.02 o                         
   4   1  26         49.52         37.04        17.39 o                         
   5   1  26          2.73        -16.10        16.10 o                         
   6   1  26         13.13         27.14        23.03 o                         
   7   1  26         90.04          4.42        57.94 o                         
   0   2  26        148.15         32.93        71.32 o                         
   1   2  26          2.64         -4.50        15.77 o                         
   2   2  26        161.36        132.96        48.30 o                         
   3   2  26          4.69         14.31        14.22 o                         
   4   2  26         18.04         10.04        15.36 o                         
   5   2  26         31.68         22.75        16.98 o                         
   6   2  26          0.48         -2.08        22.24 o                         
   7   2  26         38.21         69.92        75.08 o                         
   1   3  26         54.04         25.82        25.02 o                         
   2   3  26         17.91          9.91        15.72 o                         
   3   3  26         20.65        -15.78        16.09 o                         
   4   3  26          3.42         11.60        14.50 o                         
   5   3  26          7.94         14.30        20.83 o                         
   6   3  26         14.32         -3.67        37.15 o                         
   0   4  26         13.01         59.06        48.85 o                         
   1   4  26         25.69          9.23        15.79 o                         
   2   4  26          1.66        -12.90        18.49 o                         
   3   4  26         16.18         -5.10        17.66 o                         
   4   4  26          0.15         15.69        16.44 o                         
   5   4  26         16.74         17.69        47.66 o                         
   1   5  26          9.21        -31.21        31.21 o                         
   2   5  26          5.84          3.79        19.19 o                         
   3   5  26         83.72         24.20        25.73 o                         
   4   5  26          2.72        -20.01        28.41 o                         
   0   6  26          1.09        -48.81        48.81 o                         
   1   6  26         11.73          7.16        15.79 o                         
   2   6  26         37.83         47.71        21.59 o                         
   1   1  27          6.43         36.48        26.35 o                         
   2   1  27         11.65        -10.33        19.51 o                         
   3   1  27         17.69         -9.27        17.37 o                         
   4   1  27          3.11         11.56        21.73 o                         
   5   1  27         26.39         17.05        25.78 o                         
   6   1  27         68.07        -74.33        74.33 o                         
   1   2  27          2.12         83.11        38.71 o                         
   2   2  27         54.07         19.35        17.50 o                         
   3   2  27          1.07         -7.61        17.24 o                         
   4   2  27          1.79          1.31        18.22 o                         
   5   2  27          0.06        -13.39        23.62 o                         
   1   3  27          8.81         32.15        19.99 o                         
   2   3  27         31.96          3.32        20.70 o                         
   3   3  27         23.66         24.46        19.31 o                         
   4   3  27          9.50         13.43        18.90 o                         
   5   3  27          0.96         27.29       101.93 o                         
   0   4  27         22.26         14.81        50.54 o                         
   1   4  27         31.44        -17.42        24.74 o                         
   2   4  27         67.64         43.83        35.34 o                         
   3   4  27         48.32          5.01        24.12 o                         
   4   4  27         35.95        -17.21        93.23 o                         
   1   5  27          0.00         -3.57        19.67 o                         
   0   0  28         82.64         44.00        74.42 o                         
   3   0  28          6.86          6.86        72.64 o                         
   4   0  28        114.88         16.92        92.46 o                         
   1   1  28          0.89        -32.35        32.35 o                         
   2   1  28          0.39          5.46        32.26 o                         
   3   1  28         18.51         -1.52        30.38 o                         
   4   1  28          5.20        -16.14        69.01 o                         
   0   2  28         36.86        -54.41        54.41 o                         
   1   2  28         60.52        -29.51        29.51 o                         
   2   2  28         27.75         12.87        25.17 o                         
   3   2  28         38.11        -22.90        40.13 o                         
   1   3  28         52.64        -33.55        33.55 o                         
   2   3  28          0.17        -65.16        76.27 o                         
                                                                                
