# Supplementary material for: Three-component reaction between isatoic anhydride, amine and meth­yl-subs­tituted furyl­acryl­alde­hydes: crystal structures of 3-benzyl-2-[(E)-2-(5-methylfuran-2-yl)vin­yl]-2,3-di­hydro­quinazolin-4(1H)-one, 3-benzyl-2-[(E)-2-(furan-2-yl)-1-methyl­vin­yl]-2,3-di­hydro­quinazolin-4(1H)-one and 3-(furan-2-ylmeth­yl)-2-[(E)-2-(furan-2-yl)-1-methyl­vin­yl]-2,3-di­hydro­quinazolin-4(1H)-one
Source: Acta Crystallogr E Crystallogr Commun. 2018 Jul 13;74(Pt 8):1101–6. doi: 10.1107/S2056989018009982 (PMC6072988; doi:10.1107/S2056989018009982)
Supplement: Supplementary file 4 [file e-74-01101-IIIsup4.hkl]

data_III                                                                        
_shelx_title ' III in Pbca'                                                     
_shelx_refln_list_code          4                                               
_shelx_F_calc_maximum      249.57                                               
_exptl_crystal_F_000      1408.00                                               
_reflns_d_resolution_high  0.7805                                               
                                                                                
loop_                                                                           
 _space_group_symop_operation_xyz                                               
 'x, y, z'                                                                      
 '-x+1/2, -y, z+1/2'                                                            
 '-x, y+1/2, -z+1/2'                                                            
 'x+1/2, -y+1/2, -z'                                                            
 '-x, -y, -z'                                                                   
 'x-1/2, y, -z-1/2'                                                             
 'x, -y-1/2, z-1/2'                                                             
 '-x-1/2, y-1/2, z'                                                             
                                                                                
_cell_length_a    13.9284                                                       
_cell_length_b    10.6838                                                       
_cell_length_c    22.3677                                                       
_cell_angle_alpha  90.000                                                       
_cell_angle_beta   90.000                                                       
_cell_angle_gamma  90.000                                                       
                                                                                
_shelx_F_squared_multiplier     1.000                                           
                                                                                
loop_                                                                           
 _refln_index_h                                                                 
 _refln_index_k                                                                 
 _refln_index_l                                                                 
 _refln_F_squared_calc                                                          
 _refln_F_squared_meas                                                          
 _refln_F_squared_sigma                                                         
 _refln_observed_status                                                         
   2   0   0       9351.54      10197.75      1381.01 o                         
   4   0   0       8558.78       9198.09      1707.86 o                         
   6   0   0      17583.58      23019.21      2431.93 o                         
   8   0   0        352.88        580.29        56.66 o                         
  10   0   0        153.48        175.22        26.72 o                         
  12   0   0        514.22        395.76        42.61 o                         
  14   0   0       3134.22       2733.24       432.84 o                         
  16   0   0          1.65          3.60        19.44 o                         
   2   1   0       6561.58       5889.43       381.32 o                         
   6   1   0         29.54         21.48         4.36 o                         
   8   1   0        822.22        729.10       102.71 o                         
  10   1   0        422.77        381.46        33.14 o                         
  12   1   0        829.80        892.98        70.18 o                         
  14   1   0        806.56       1047.71       134.54 o                         
  16   1   0         38.13         38.77        22.70 o                         
   4   2   0      28071.75      31794.02      2034.98 o                         
   6   2   0         54.43         81.50         9.43 o                         
   8   2   0       2125.60       2061.96       153.50 o                         
  10   2   0         14.66         24.93         6.50 o                         
  12   2   0          3.52          8.52         6.71 o                         
  14   2   0         10.45         36.13        12.92 o                         
  16   2   0          6.90         -2.39        10.59 o                         
   2   3   0       1824.34       1458.67        67.21 o                         
   6   3   0       3876.11       4638.43       351.87 o                         
   8   3   0       4501.83       4396.96       318.70 o                         
  10   3   0        327.18        290.46        24.76 o                         
  12   3   0        322.37        336.60        70.88 o                         
  14   3   0        352.57        249.42        41.16 o                         
  16   3   0         44.14         27.97        19.14 o                         
   0   4   0       9748.64       7857.08       431.11 o                         
   2   4   0       1007.50       1147.36        58.92 o                         
   4   4   0        165.42        146.85        13.50 o                         
   6   4   0       1027.48       1133.77       117.89 o                         
   8   4   0        201.04        267.28        21.03 o                         
  10   4   0         67.65         73.12        10.48 o                         
  12   4   0        635.36        786.11       115.98 o                         
  14   4   0         62.70         31.54        20.22 o                         
  16   4   0        110.92         37.71        39.38 o                         
   2   5   0      13427.20      12641.82       718.70 o                         
   4   5   0       5095.24       4455.21       289.97 o                         
   6   5   0         37.54         26.55         5.93 o                         
   8   5   0          4.97          4.94         6.25 o                         
  10   5   0       5492.29       5898.99       479.34 o                         
  12   5   0        592.92        598.38        72.56 o                         
  14   5   0         27.58         -5.50        10.07 o                         
   0   6   0        102.50         90.05        15.75 o                         
   2   6   0       1971.67       2330.43       225.24 o                         
   4   6   0        723.52        629.04        43.19 o                         
   6   6   0          2.09          6.23         3.61 o                         
   8   6   0       1568.06       1491.66       118.11 o                         
  10   6   0       1610.41       1850.20       161.94 o                         
  12   6   0        251.60        316.78        44.36 o                         
  14   6   0        407.82        328.89       122.28 o                         
   2   7   0       2249.16       2332.92       152.05 o                         
   4   7   0       2365.70       2091.00       147.81 o                         
   6   7   0       1260.11       1146.24        81.12 o                         
   8   7   0         20.44         28.70         9.51 o                         
  10   7   0       1193.91       1108.36        98.24 o                         
  12   7   0         26.54         12.40        12.35 o                         
  14   7   0         33.89         27.33        10.64 o                         
   0   8   0       1567.09       1401.48        83.13 o                         
   2   8   0         72.99         77.10        10.35 o                         
   4   8   0        571.76        584.26        43.71 o                         
   6   8   0        159.86        177.16        23.10 o                         
   8   8   0        442.28        523.70        74.47 o                         
  10   8   0         42.56         95.27        18.71 o                         
  12   8   0        383.05        209.53        66.89 o                         
   2   9   0        201.74        236.38        31.91 o                         
   4   9   0        235.92        243.19        25.65 o                         
   6   9   0          0.01         -5.34         5.34 o                         
   8   9   0          0.09         41.80        12.28 o                         
  10   9   0          4.75          5.36        11.16 o                         
  12   9   0         17.09         12.37        14.45 o                         
   0  10   0        176.43        159.38        35.99 o                         
   2  10   0         52.54         29.53        12.24 o                         
   4  10   0         45.21         88.76        22.46 o                         
   6  10   0        145.28        227.58        27.52 o                         
   8  10   0        405.17        379.70        49.14 o                         
  10  10   0         32.99         42.10        14.62 o                         
   2  11   0          0.07          3.78         7.33 o                         
   4  11   0        294.90        404.40        38.61 o                         
   6  11   0         33.91         40.13        13.94 o                         
   8  11   0          0.00         -6.63        12.48 o                         
  10  11   0        411.92        272.39        54.49 o                         
   0  12   0          2.80         34.93        21.43 o                         
   2  12   0         75.92         96.43        29.47 o                         
   4  12   0         10.37         21.18        11.96 o                         
   6  12   0        114.71        121.16        22.43 o                         
   8  12   0        152.61        133.89        43.27 o                         
   2  13   0        157.83        110.67        31.69 o                         
   4  13   0         23.12         19.67        13.47 o                         
   1   1   1       3172.07       3124.65       158.66 o                         
   2   1   1         51.35         84.64         6.69 o                         
   3   1   1      15855.07      15844.41       713.42 o                         
   4   1   1       2079.83       2031.56       103.14 o                         
   5   1   1         64.35         50.99         4.96 o                         
   6   1   1       4926.26       4860.54       224.42 o                         
   7   1   1        429.74        455.51        24.71 o                         
   8   1   1         37.80         30.90         4.12 o                         
   9   1   1        628.77        628.67        35.02 o                         
  10   1   1         67.41         65.98         6.32 o                         
  11   1   1          5.28          1.88         3.22 o                         
  12   1   1         26.55         50.73         7.33 o                         
  13   1   1         29.90         60.55         9.84 o                         
  14   1   1          3.77         18.05         7.18 o                         
  15   1   1         10.74          8.22         6.07 o                         
  16   1   1          5.13          2.26         7.62 o                         
   0   2   1       6748.42       7217.38       426.66 o                         
   1   2   1       5007.84       4290.04       187.16 o                         
   2   2   1      34051.59      39269.32      2008.36 o                         
   3   2   1         45.78         25.23         3.02 o                         
   4   2   1        204.88        328.94        16.24 o                         
   5   2   1       1372.94       1447.00        78.61 o                         
   6   2   1        258.76        324.69        18.97 o                         
   7   2   1        416.79        405.11        24.61 o                         
   8   2   1          0.15         25.29         5.33 o                         
   9   2   1         12.97         20.95         3.40 o                         
  10   2   1        371.66        427.51        27.03 o                         
  11   2   1         79.01         96.54         8.25 o                         
  12   2   1         40.29         27.50         6.22 o                         
  13   2   1         54.70         84.66        11.56 o                         
  14   2   1        164.56        185.39        20.08 o                         
  15   2   1          0.02         -6.61         6.61 o                         
  16   2   1         36.63         18.28         8.38 o                         
   1   3   1        995.82        775.45        37.47 o                         
   2   3   1       6068.65       5147.99       205.41 o                         
   3   3   1        391.03        385.73        21.75 o                         
   4   3   1        195.30        179.94        11.36 o                         
   5   3   1       1246.87       1143.72        48.38 o                         
   6   3   1       2717.69       2738.18       137.87 o                         
   7   3   1        219.14        241.71        14.55 o                         
   8   3   1        137.85        125.96         9.23 o                         
   9   3   1         95.79         94.85         8.15 o                         
  10   3   1         15.52         32.56         4.66 o                         
  11   3   1        356.57        302.04        19.78 o                         
  12   3   1          2.47          2.13         4.82 o                         
  13   3   1         45.84         38.62         8.28 o                         
  14   3   1        124.89        127.53        19.07 o                         
  15   3   1          9.28          0.10         9.08 o                         
  16   3   1          1.36         19.45        10.79 o                         
   1   4   1          0.72          3.98         1.70 o                         
   3   4   1        687.16        793.20        35.99 o                         
   4   4   1        486.05        598.60        32.56 o                         
   5   4   1        790.59        718.77        39.11 o                         
   6   4   1       1957.15       2070.38       104.54 o                         
   7   4   1        384.62        344.32        21.27 o                         
   8   4   1        252.60        196.63        12.10 o                         
   9   4   1         11.50         14.18         3.53 o                         
  10   4   1        122.52        127.32         9.81 o                         
  11   4   1        128.63        163.68        14.04 o                         
  12   4   1         56.86         71.02         9.84 o                         
  13   4   1         91.43         94.08        14.11 o                         
  14   4   1          0.07          2.14         7.48 o                         
  15   4   1         27.75          9.35        13.40 o                         
   1   5   1        532.85        500.83        26.69 o                         
   2   5   1        305.80        421.38        22.37 o                         
   3   5   1        393.15        412.76        23.89 o                         
   4   5   1        433.75        441.63        23.35 o                         
   5   5   1        696.21        703.91        38.72 o                         
   6   5   1        598.51        587.57        32.15 o                         
   7   5   1        126.57        122.63         8.49 o                         
   8   5   1        692.82        677.22        32.67 o                         
   9   5   1         49.56         56.57         5.92 o                         
  10   5   1        698.73        681.41        45.82 o                         
  11   5   1        558.58        574.91        42.16 o                         
  12   5   1        459.82        476.72        42.39 o                         
  13   5   1        157.86        199.35        21.45 o                         
  14   5   1         68.92         42.28        24.66 o                         
  15   5   1          5.35         16.44         9.69 o                         
   0   6   1         80.62         55.91         6.94 o                         
   1   6   1         52.01        108.35         7.10 o                         
   2   6   1         89.79        135.20         9.45 o                         
   3   6   1        998.44        989.35        44.61 o                         
   4   6   1        119.93         92.44         6.94 o                         
   5   6   1        155.27        175.84         9.71 o                         
   6   6   1        186.46        189.89        11.30 o                         
   7   6   1          5.99         11.81         3.20 o                         
   8   6   1        246.64        213.20        12.50 o                         
   9   6   1        729.40        645.55        41.36 o                         
  10   6   1        673.91        764.16        55.41 o                         
  12   6   1         79.79         93.85        10.93 o                         
  13   6   1         13.66          1.98         7.23 o                         
  14   6   1        168.88         75.53        26.57 o                         
   1   7   1        487.34        455.98        21.60 o                         
   2   7   1        315.12        369.21        20.73 o                         
   3   7   1        470.06        452.49        23.43 o                         
   4   7   1        742.39        727.22        29.01 o                         
   5   7   1        234.27        187.84        10.78 o                         
   6   7   1          0.07          5.46         2.84 o                         
   7   7   1        125.57        107.39         7.63 o                         
   8   7   1         49.84         48.48         8.61 o                         
   9   7   1        655.59        727.85        54.82 o                         
  10   7   1         88.83         98.73        12.37 o                         
  11   7   1        450.87        536.77        51.07 o                         
  12   7   1        103.14        124.48        16.43 o                         
  13   7   1         32.33         11.78         9.65 o                         
  14   7   1         17.96         17.08         9.22 o                         
   0   8   1       1601.52       1592.68        77.80 o                         
   1   8   1          7.33          7.38         3.04 o                         
   2   8   1         48.40         46.57         5.17 o                         
   3   8   1        167.76        156.08        10.59 o                         
   4   8   1        110.30        122.93         7.32 o                         
   5   8   1          6.41          8.86         3.72 o                         
   6   8   1        470.39        534.38        40.83 o                         
   7   8   1         60.02         75.56         8.78 o                         
   8   8   1         11.88         20.76         7.10 o                         
   9   8   1         94.75        131.27        13.61 o                         
  10   8   1        109.28         72.03        11.50 o                         
  11   8   1         93.76        101.16        12.62 o                         
  12   8   1         12.54          4.87         7.74 o                         
  13   8   1          0.00          3.67         7.26 o                         
   1   9   1          0.11         -1.10         3.41 o                         
   2   9   1         88.64        120.68        15.41 o                         
   3   9   1         71.94         96.48        12.25 o                         
   4   9   1        366.52        412.44        32.36 o                         
   5   9   1        386.81        456.45        30.36 o                         
   6   9   1          2.80          2.02         5.06 o                         
   7   9   1        142.85        227.13        20.05 o                         
   8   9   1         28.62         12.20         8.35 o                         
   9   9   1        140.51        129.03        12.95 o                         
  10   9   1         45.57         58.27        10.90 o                         
  11   9   1          6.12          6.10         6.44 o                         
  12   9   1         45.31         25.16         9.47 o                         
  13   9   1         21.94         15.05        16.88 o                         
   0  10   1         93.36        134.91        18.02 o                         
   1  10   1        107.58        137.57        15.41 o                         
   2  10   1         55.96         53.12         8.93 o                         
   3  10   1          0.65          2.37         5.27 o                         
   4  10   1          2.15         13.46         5.47 o                         
   5  10   1          5.89          3.65         4.51 o                         
   6  10   1         13.97         19.85         9.21 o                         
   7  10   1         11.98         18.32         7.10 o                         
   8  10   1        259.23        313.45        25.04 o                         
   9  10   1        163.16        132.61        18.66 o                         
  10  10   1          0.26          0.19         7.17 o                         
  11  10   1         54.44         16.19        16.01 o                         
   1  11   1         50.84        114.70        14.39 o                         
   2  11   1         17.21         27.82         8.88 o                         
   3  11   1         20.49          6.10         6.66 o                         
   4  11   1        245.79        346.80        48.68 o                         
   5  11   1          1.42         10.20         6.78 o                         
   6  11   1         15.61         20.95         7.36 o                         
   7  11   1         26.12         17.79         9.68 o                         
   8  11   1          1.73          8.63         8.90 o                         
   9  11   1         19.30         30.47        10.82 o                         
  10  11   1          0.19          1.84         9.50 o                         
   0  12   1        399.32        416.33        55.59 o                         
   1  12   1        236.31        339.30        38.41 o                         
   2  12   1          1.78         15.93         7.15 o                         
   3  12   1          3.87          6.49         7.08 o                         
   4  12   1         13.19         17.04         8.29 o                         
   5  12   1         49.04         50.43        11.88 o                         
   6  12   1          0.34         -1.94         8.89 o                         
   7  12   1         73.98         39.55        11.65 o                         
   8  12   1          4.90          8.46        12.32 o                         
   1  13   1          0.09          2.37         6.10 o                         
   2  13   1         16.76         19.15         9.43 o                         
   3  13   1          1.76         34.17         9.81 o                         
   4  13   1         13.59         29.65         9.12 o                         
   5  13   1          5.81         -0.64         8.27 o                         
   1   0   2       4134.08       3221.94       406.61 o                         
   2   0   2       8173.12       6830.39       508.88 o                         
   3   0   2       3527.12       3494.74       370.03 o                         
   4   0   2       6782.01       6905.35       454.87 o                         
   5   0   2        490.85        329.75        27.46 o                         
   6   0   2      11400.09      12568.39       679.22 o                         
   7   0   2       1807.87       1679.30       111.02 o                         
   8   0   2       5867.52       6611.35       504.07 o                         
   9   0   2       3269.81       3005.38       195.35 o                         
  10   0   2         25.69         29.96         6.08 o                         
  11   0   2        214.60        190.25        16.00 o                         
  12   0   2       1716.56       1560.75       216.58 o                         
  13   0   2          7.34          7.11         7.33 o                         
  14   0   2        844.97        823.24        97.23 o                         
  15   0   2          3.04          2.06        13.84 o                         
  16   0   2         37.42         14.66        30.48 o                         
   1   1   2       5929.92       4980.88       258.14 o                         
   2   1   2       4107.11       3723.42       223.57 o                         
   3   1   2       2037.44       1863.58       146.18 o                         
   4   1   2       1690.99       1405.72        58.78 o                         
   5   1   2       9140.81       7669.26       348.62 o                         
   6   1   2         93.15         92.49         7.25 o                         
   7   1   2         24.85         33.03         4.03 o                         
   8   1   2        286.11        363.30        29.75 o                         
   9   1   2        348.81        304.15        18.38 o                         
  10   1   2        278.48        307.45        18.19 o                         
  11   1   2          3.29          8.41         3.58 o                         
  12   1   2          2.61         -0.35         3.88 o                         
  13   1   2        236.58        322.69        27.99 o                         
  14   1   2        614.03        555.39        80.63 o                         
  15   1   2         38.63         -6.29         8.14 o                         
  16   1   2         40.67         20.97         8.80 o                         
   0   2   2      12993.06      13763.82       682.96 o                         
   1   2   2       9942.39       8365.72       337.81 o                         
   2   2   2        484.80        488.16        27.03 o                         
   4   2   2        583.76        555.22        37.48 o                         
   5   2   2       4016.23       3612.89       172.98 o                         
   6   2   2       1053.05       1185.75        50.37 o                         
   7   2   2        122.15        187.94        11.99 o                         
   8   2   2       5924.89       6303.18       299.55 o                         
   9   2   2        492.51        419.57        23.02 o                         
  10   2   2        149.90        124.81         9.79 o                         
  11   2   2        207.02        201.60        14.24 o                         
  12   2   2        240.89        279.95        21.68 o                         
  13   2   2        118.38        233.81        20.73 o                         
  14   2   2        282.76        342.06        31.84 o                         
  15   2   2         21.61         -4.06         6.54 o                         
  16   2   2          6.23          0.79         6.98 o                         
   1   3   2       1242.40       1134.28        48.43 o                         
   2   3   2        601.98        578.07        27.33 o                         
   4   3   2          4.98         12.48         2.37 o                         
   5   3   2        360.20        490.84        24.11 o                         
   6   3   2       1736.31       1888.66        86.48 o                         
   7   3   2        376.07        370.35        17.78 o                         
   8   3   2        338.99        335.94        22.24 o                         
   9   3   2       1294.79       1484.10       107.70 o                         
  10   3   2       1131.92       1067.81        53.24 o                         
  11   3   2         54.59         55.43         6.08 o                         
  12   3   2         39.06         11.06         4.70 o                         
  13   3   2        100.56         83.16        10.77 o                         
  14   3   2        308.45        378.93        39.30 o                         
  15   3   2        213.76        199.97        60.30 o                         
  16   3   2         34.29         32.19        12.30 o                         
   0   4   2        215.56        218.79        18.10 o                         
   1   4   2          0.70          3.79         1.54 o                         
   2   4   2        357.12        317.78        18.05 o                         
   3   4   2        913.67        842.08        38.95 o                         
   4   4   2         88.51        132.98         9.66 o                         
   5   4   2         91.64        124.90         9.27 o                         
   6   4   2       1200.22       1087.65        51.08 o                         
   7   4   2       2441.96       2162.19        97.41 o                         
   8   4   2        275.13        369.51        20.73 o                         
   9   4   2        156.91        195.37        12.34 o                         
  10   4   2         29.70         29.33         4.98 o                         
  11   4   2        246.93        254.59        20.75 o                         
  12   4   2        177.81        217.00        19.09 o                         
  13   4   2        138.13        147.71        21.59 o                         
  14   4   2         20.99         15.94        12.50 o                         
  15   4   2        343.43        187.82        55.44 o                         
  16   4   2          6.35        -10.71        10.71 o                         
   1   5   2         54.47         55.85         5.66 o                         
   2   5   2       2292.14       2539.93       116.55 o                         
   3   5   2         49.45         12.99         2.85 o                         
   4   5   2       1892.58       2099.95        92.37 o                         
   5   5   2        238.17        201.15        12.93 o                         
   6   5   2        333.00        243.46        15.31 o                         
   7   5   2        204.77        200.01        12.12 o                         
   8   5   2        334.16        393.57        21.02 o                         
   9   5   2          4.14         11.04         3.79 o                         
  10   5   2       4815.60       4824.16       326.90 o                         
  11   5   2       1483.47       1691.99       131.58 o                         
  12   5   2        359.52        401.04        30.83 o                         
  13   5   2        329.98        316.95        28.98 o                         
  14   5   2        119.70         93.49        30.08 o                         
  15   5   2          2.06         11.13         8.30 o                         
   0   6   2          2.69          6.20         3.01 o                         
   1   6   2       2320.15       2165.99        83.77 o                         
   2   6   2        536.09        543.66        25.79 o                         
   3   6   2         37.61         34.05         4.06 o                         
   4   6   2         20.23         54.72         5.48 o                         
   5   6   2          0.58          4.33         2.45 o                         
   6   6   2          0.32          3.12         2.42 o                         
   7   6   2        350.28        310.73        19.60 o                         
   8   6   2         85.17        104.27         8.39 o                         
   9   6   2         38.94         30.85         5.84 o                         
  10   6   2        661.70        829.17        60.49 o                         
  11   6   2         17.40         26.12         7.58 o                         
  12   6   2          0.03         17.42         7.91 o                         
  13   6   2          0.04          1.98         6.64 o                         
  14   6   2        195.07        173.10        52.01 o                         
  15   6   2         16.71         -2.65         9.46 o                         
   1   7   2        852.96        891.51        39.38 o                         
   2   7   2        581.96        664.40        33.94 o                         
   3   7   2       3723.47       3012.84       143.34 o                         
   4   7   2        165.25        188.08        10.39 o                         
   5   7   2         86.22         68.08         5.85 o                         
   6   7   2          2.35          2.30         2.82 o                         
   7   7   2         19.39         31.04         4.93 o                         
   8   7   2        313.49        326.66        25.09 o                         
   9   7   2          8.46         14.55         6.54 o                         
  10   7   2       1057.72       1451.27       121.91 o                         
  11   7   2         78.28         55.71        10.34 o                         
  12   7   2        424.91        502.18        81.00 o                         
  13   7   2        207.29        146.85        32.46 o                         
  14   7   2         40.27         21.85        14.09 o                         
   0   8   2         14.83         -3.95         3.99 o                         
   1   8   2        200.98        132.25         9.25 o                         
   2   8   2         55.25         51.59         4.80 o                         
   3   8   2        685.13        584.21        37.45 o                         
   4   8   2        278.17        265.35        14.29 o                         
   5   8   2        179.53        192.55        17.48 o                         
   6   8   2          4.48         11.75         4.17 o                         
   7   8   2        554.93        577.20        40.16 o                         
   8   8   2         19.37         38.03         7.33 o                         
   9   8   2        578.19        623.73        49.36 o                         
  10   8   2          2.90         13.31         7.43 o                         
  11   8   2          8.46         27.21         7.96 o                         
  12   8   2        131.87        147.34        38.05 o                         
  13   8   2          3.25         15.83         8.88 o                         
  14   8   2          6.59         41.36        27.31 o                         
   1   9   2          1.88          2.93         4.16 o                         
   2   9   2         58.00         59.12         8.29 o                         
   3   9   2          2.41         12.57         5.67 o                         
   4   9   2         20.75         24.67         5.59 o                         
   5   9   2        509.93        558.42        42.61 o                         
   6   9   2         20.77         22.94         6.16 o                         
   7   9   2         34.38         55.68         8.53 o                         
   8   9   2         11.70         15.25         7.99 o                         
   9   9   2          1.50          0.80         5.84 o                         
  10   9   2         26.78         24.49         7.95 o                         
  11   9   2          4.11         10.39         7.48 o                         
  12   9   2          3.30         -6.74         6.74 o                         
  13   9   2          0.62         25.91        36.42 o                         
   0  10   2        259.46        394.46        59.11 o                         
   1  10   2         24.51         35.32         7.43 o                         
   2  10   2         54.84         52.38         9.30 o                         
   3  10   2        170.91        197.68        17.07 o                         
   4  10   2        170.02        221.26        21.41 o                         
   5  10   2         98.02        118.22        15.08 o                         
   6  10   2         17.30         25.45         6.77 o                         
   7  10   2         39.74         34.04         8.60 o                         
   8  10   2         72.60         71.83        13.84 o                         
   9  10   2          2.72          9.44         6.77 o                         
  10  10   2          3.03         -0.55         6.31 o                         
  11  10   2          8.01         -1.74         7.44 o                         
   1  11   2        188.90        253.62        25.68 o                         
   2  11   2         77.25         94.84        13.91 o                         
   3  11   2          0.12         -2.30         6.77 o                         
   4  11   2         47.48         51.47         8.47 o                         
   5  11   2         41.90         30.73         8.19 o                         
   6  11   2         17.28         15.18         8.35 o                         
   7  11   2          0.00         -4.14         6.98 o                         
   8  11   2         32.47         35.98        11.62 o                         
   9  11   2         22.89         22.67         9.69 o                         
  10  11   2          0.03         -7.15         7.15 o                         
   0  12   2        591.90        548.60        39.42 o                         
   1  12   2        186.36        147.61        17.65 o                         
   2  12   2        196.74        182.92        17.32 o                         
   3  12   2         83.27         68.76        12.27 o                         
   4  12   2         43.85         40.60         9.17 o                         
   5  12   2        115.77         97.49        16.44 o                         
   6  12   2         52.15         24.53         8.64 o                         
   7  12   2          8.10         -1.01         7.24 o                         
   8  12   2         20.35         23.04        13.78 o                         
   1  13   2          6.04          3.85         7.35 o                         
   2  13   2         30.18         28.33         8.83 o                         
   3  13   2         39.45         17.33         7.88 o                         
   4  13   2          2.86          4.98         8.98 o                         
   5  13   2          0.44         -8.07        10.22 o                         
   1   1   3       9217.30       8758.38       423.56 o                         
   2   1   3      20168.96      22507.96      1326.58 o                         
   3   1   3      18436.02      19713.06      1008.97 o                         
   4   1   3      11616.52      11252.24       530.88 o                         
   5   1   3        195.19        142.23         9.25 o                         
   6   1   3          1.52         17.13         3.01 o                         
   7   1   3        865.76        936.64        47.14 o                         
   8   1   3         19.89         14.77         2.95 o                         
   9   1   3        133.89        171.23        11.06 o                         
  10   1   3         77.63        108.18         8.54 o                         
  11   1   3        486.32        489.24        27.06 o                         
  12   1   3        221.73        119.53        15.43 o                         
  13   1   3        106.43        147.06        16.09 o                         
  14   1   3          0.00          1.57         6.79 o                         
  15   1   3         24.53         14.98         7.02 o                         
  16   1   3          1.29         13.00         8.64 o                         
   0   2   3      38724.93      45181.27      2947.62 o                         
   1   2   3       9378.40       8977.11       391.04 o                         
   4   2   3        318.75        319.88        16.53 o                         
   5   2   3       3020.00       3259.45       162.17 o                         
   6   2   3       6344.51       6454.07       281.87 o                         
   7   2   3        803.63        861.74        50.64 o                         
   8   2   3         73.77         60.30         6.02 o                         
   9   2   3        177.84        237.88        15.26 o                         
  10   2   3         18.52         22.60         3.61 o                         
  11   2   3          1.07          3.18         3.23 o                         
  12   2   3          1.38         -3.43         3.43 o                         
  13   2   3         31.04         38.68         9.01 o                         
  14   2   3       1013.75       1332.28       158.14 o                         
  15   2   3         54.57          5.56         9.63 o                         
  16   2   3         28.71         28.36        11.97 o                         
   1   3   3       1160.77        929.93        47.18 o                         
   2   3   3         22.77         43.78         4.23 o                         
   3   3   3        400.31        239.37        14.30 o                         
   4   3   3        849.67        820.71        39.74 o                         
   5   3   3       3114.88       3369.78       183.71 o                         
   6   3   3        586.05        523.72        25.70 o                         
   7   3   3       1782.62       1924.49        89.91 o                         
   8   3   3       2062.92       2104.18       108.74 o                         
   9   3   3        595.18        579.69        30.98 o                         
  10   3   3        139.22        153.60        11.14 o                         
  11   3   3        167.65        188.55        13.21 o                         
  12   3   3        226.45        253.69        31.22 o                         
  13   3   3          5.08         18.80         8.44 o                         
  14   3   3        124.52         96.62        13.30 o                         
  15   3   3         11.82          7.64        10.73 o                         
  16   3   3          0.16         11.95        12.48 o                         
   0   4   3         45.61         42.47         5.99 o                         
   1   4   3         81.18         28.40         3.56 o                         
   2   4   3        292.54        366.44        18.68 o                         
   3   4   3       5482.16       5258.13       241.95 o                         
   4   4   3        320.30        247.54        13.33 o                         
   5   4   3         34.02         12.75         2.55 o                         
   6   4   3          4.23         14.17         2.64 o                         
   7   4   3        983.86       1077.83        47.74 o                         
   8   4   3       1432.96       1525.76        72.82 o                         
   9   4   3        357.50        365.18        19.20 o                         
  10   4   3         32.06         41.03         5.12 o                         
  11   4   3        132.59        199.87        17.95 o                         
  12   4   3         19.30         49.48         9.15 o                         
  13   4   3         14.34         19.28         7.37 o                         
  14   4   3          0.55          1.33         7.20 o                         
  15   4   3         46.83         24.66        13.18 o                         
  16   4   3        181.76         74.81        46.54 o                         
   1   5   3       2133.52       1992.26        87.82 o                         
   2   5   3        395.77        456.94        21.96 o                         
   3   5   3       3511.37       3366.19       118.01 o                         
   4   5   3       1561.19       1824.92       108.43 o                         
   5   5   3        240.94        204.51        12.18 o                         
   6   5   3       1087.86        993.23        48.42 o                         
   7   5   3        497.63        468.42        27.95 o                         
   8   5   3        158.01        186.28        11.68 o                         
   9   5   3         91.69         61.81         6.17 o                         
  10   5   3        997.81       1125.20        84.06 o                         
  11   5   3        524.68        596.32        48.43 o                         
  12   5   3        240.71        286.10        27.23 o                         
  13   5   3         26.24         25.63         9.20 o                         
  14   5   3          3.57          8.72         7.02 o                         
  15   5   3         82.85         36.01        15.63 o                         
   0   6   3        569.95        637.65        35.84 o                         
   1   6   3       1321.55       1419.90        67.80 o                         
   2   6   3          6.03          8.58         2.55 o                         
   3   6   3       1694.15       1376.93        62.43 o                         
   4   6   3        108.58        102.65         7.51 o                         
   5   6   3        104.84        108.99         8.71 o                         
   6   6   3         15.31          9.57         2.96 o                         
   7   6   3         18.04         17.43         3.51 o                         
   8   6   3         10.98         20.82         3.79 o                         
   9   6   3        196.89        246.91        22.71 o                         
  10   6   3        177.54        205.16        19.07 o                         
  11   6   3        240.62        382.16        37.22 o                         
  12   6   3         91.40        138.91        17.99 o                         
  13   6   3         73.74         51.27        11.77 o                         
  14   6   3         38.82         21.60        11.70 o                         
  15   6   3         38.90         13.99        23.94 o                         
   1   7   3        184.54        141.13         9.61 o                         
   2   7   3       1083.26       1066.30        44.38 o                         
   3   7   3        129.06        154.34        12.33 o                         
   4   7   3        446.92        491.26        22.13 o                         
   5   7   3        643.51        654.05        30.99 o                         
   6   7   3         68.01         82.86         7.28 o                         
   7   7   3        523.28        489.31        33.75 o                         
   8   7   3        122.58        201.56        16.32 o                         
   9   7   3          9.82         12.04         6.46 o                         
  10   7   3       1170.03       1108.30       107.18 o                         
  11   7   3        205.60        195.31        18.97 o                         
  12   7   3        338.78        289.23        35.04 o                         
  13   7   3        178.28        117.69        25.18 o                         
  14   7   3          2.70         -5.57         9.48 o                         
   0   8   3        716.30        695.52        39.51 o                         
   1   8   3        112.62        107.81         8.58 o                         
   2   8   3         14.46         23.64         4.80 o                         
   3   8   3        625.47        578.65        29.29 o                         
   4   8   3         42.64         62.31         5.31 o                         
   5   8   3         63.65         93.65        16.17 o                         
   6   8   3          2.65         20.34         6.39 o                         
   7   8   3          0.00         10.16         5.40 o                         
   8   8   3        146.61        185.22        16.79 o                         
   9   8   3        635.27        627.05        48.03 o                         
  10   8   3         26.63         62.86         9.25 o                         
  11   8   3        116.42        170.17        23.33 o                         
  12   8   3         49.03         73.64        19.57 o                         
  13   8   3          5.83         15.64         9.09 o                         
  14   8   3         77.08         18.82        39.46 o                         
   1   9   3          0.20         11.58         4.95 o                         
   2   9   3         92.79        109.90        13.72 o                         
   3   9   3        132.31        178.75        21.03 o                         
   4   9   3        710.79        903.20        70.95 o                         
   5   9   3        896.35       1074.48        75.69 o                         
   6   9   3        309.13        317.04        26.38 o                         
   7   9   3        168.70        217.47        19.28 o                         
   8   9   3        120.34        192.09        28.67 o                         
   9   9   3         22.72          8.21         7.39 o                         
  10   9   3         37.12         34.36         7.38 o                         
  11   9   3         37.94         25.22         8.22 o                         
  12   9   3         25.59         23.25        11.60 o                         
  13   9   3         29.60         -3.59        23.58 o                         
   0  10   3         11.30         31.84        13.41 o                         
   1  10   3       1287.54       1392.01        98.19 o                         
   2  10   3       1029.39       1119.68        91.18 o                         
   3  10   3          7.77          8.85         5.94 o                         
   4  10   3         19.68         30.58         7.61 o                         
   5  10   3          2.79         19.76         7.23 o                         
   6  10   3          1.19          7.86         5.51 o                         
   7  10   3         34.61         22.94         8.43 o                         
   8  10   3        256.80        244.09        30.55 o                         
   9  10   3        106.78         90.90        14.85 o                         
  10  10   3          2.45         -6.52        10.05 o                         
  11  10   3          0.05         -2.93         7.44 o                         
   1  11   3         33.49         65.95        11.42 o                         
   2  11   3        102.69        136.12        14.99 o                         
   3  11   3        101.99        136.21        15.37 o                         
   4  11   3          4.46          4.42         6.67 o                         
   5  11   3        171.22        176.36        20.35 o                         
   6  11   3          9.49         17.73         9.11 o                         
   7  11   3          1.09          4.75         8.41 o                         
   8  11   3        120.75        108.05        14.13 o                         
   9  11   3         27.06         19.36         9.26 o                         
  10  11   3         29.90          4.99        15.79 o                         
   0  12   3         25.30         74.60        15.86 o                         
   1  12   3         86.30         94.69        14.12 o                         
   2  12   3         35.46         69.21        12.17 o                         
   3  12   3          5.75         -3.59         7.05 o                         
   4  12   3        111.70         92.12        14.35 o                         
   5  12   3          1.04          0.40         6.38 o                         
   6  12   3         68.01         46.03         9.27 o                         
   7  12   3          3.25          5.42         6.83 o                         
   8  12   3         58.01         25.76        13.03 o                         
   1  13   3          0.62         19.54         8.29 o                         
   2  13   3          0.31          8.99         8.17 o                         
   3  13   3          1.19          3.89         7.09 o                         
   4  13   3         13.70          7.77         7.97 o                         
   5  13   3          2.71         17.93        14.82 o                         
   1   0   4      10654.34      10451.98       766.09 o                         
   2   0   4       6623.54       6428.29       693.41 o                         
   3   0   4      14661.91      16254.32      1021.80 o                         
   4   0   4       9295.32       8210.81       670.89 o                         
   5   0   4       6668.64       5321.21       368.11 o                         
   6   0   4       1566.39       1327.72       104.63 o                         
   7   0   4        180.42        242.34        22.80 o                         
   8   0   4       2977.65       2852.92       181.60 o                         
   9   0   4         50.19         42.09         7.11 o                         
  10   0   4         45.76         47.70         7.36 o                         
  11   0   4          9.20         14.18         5.79 o                         
  12   0   4        284.68        237.53        33.88 o                         
  13   0   4         24.17         41.38        17.98 o                         
  14   0   4         38.30          9.67        11.62 o                         
  15   0   4          9.09         -1.75        10.90 o                         
  16   0   4         42.96         35.01        27.88 o                         
  17   0   4          3.95         -5.62        19.44 o                         
   1   1   4       8700.63       8177.29       375.61 o                         
   2   1   4         39.20         15.53         2.76 o                         
   3   1   4       2217.26       1743.18        85.43 o                         
   4   1   4       1967.12       1717.08       114.18 o                         
   5   1   4        189.69        213.25        14.88 o                         
   6   1   4        153.73        128.82         9.63 o                         
   7   1   4        874.23        958.56        45.53 o                         
   8   1   4        564.19        609.78        31.06 o                         
   9   1   4        265.16        343.33        22.71 o                         
  10   1   4        190.15        149.99        10.33 o                         
  11   1   4        163.45        232.73        17.64 o                         
  12   1   4         14.51          9.18         4.53 o                         
  13   1   4         67.77         52.81         8.86 o                         
  14   1   4        329.14        434.00        38.44 o                         
  15   1   4          4.73         -0.84         6.14 o                         
  16   1   4         26.16         21.03        10.72 o                         
  17   1   4         15.36         14.51        30.60 o                         
   0   2   4      44833.54      59395.61      4337.18 o                         
   2   2   4       7826.04       7475.21       303.43 o                         
   3   2   4          5.71          4.08         1.50 o                         
   4   2   4          0.00         15.84         2.52 o                         
   5   2   4       1385.73       1215.34        62.96 o                         
   6   2   4       2515.51       2353.12       109.03 o                         
   7   2   4       4140.10       4211.28       181.13 o                         
   8   2   4       5134.66       4729.13       265.99 o                         
   9   2   4         66.03         67.58         6.40 o                         
  10   2   4        121.69        140.38        10.55 o                         
  11   2   4        142.71        114.41        10.25 o                         
  12   2   4        629.21        658.72        49.86 o                         
  13   2   4          1.27         -0.85         6.06 o                         
  14   2   4        578.97        697.66        82.32 o                         
  15   2   4         99.90        125.14        28.14 o                         
  16   2   4          6.68          2.63         9.53 o                         
   1   3   4        702.49        507.02        25.13 o                         
   2   3   4       4461.30       4422.96       223.05 o                         
   3   3   4       2695.64       2369.01       111.41 o                         
   5   3   4         65.07         62.18         5.11 o                         
   6   3   4          0.06          8.47         2.31 o                         
   7   3   4         20.15         25.23         3.83 o                         
   8   3   4        434.40        445.19        22.64 o                         
   9   3   4        113.25        111.11         7.97 o                         
  10   3   4       2823.68       3186.02       157.63 o                         
  11   3   4         65.82         81.26         9.36 o                         
  12   3   4        211.16        316.06        37.00 o                         
  13   3   4          1.29          3.77         6.70 o                         
  14   3   4        521.17        563.92        64.15 o                         
  15   3   4         11.77         23.24         9.73 o                         
  16   3   4         23.37         -1.06        10.70 o                         
   0   4   4       1648.55       1305.52        73.72 o                         
   1   4   4        828.73        720.83        36.21 o                         
   2   4   4        139.09        142.97         9.76 o                         
   5   4   4        282.12        209.71        11.21 o                         
   6   4   4          8.94          6.61         2.19 o                         
   7   4   4          0.25          8.76         2.58 o                         
   8   4   4          5.79         28.75         4.20 o                         
   9   4   4        308.59        323.13        18.45 o                         
  10   4   4        659.64        672.80        44.93 o                         
  11   4   4        232.99        313.81        24.90 o                         
  12   4   4        120.12        136.55        16.07 o                         
  13   4   4         47.72         48.80         9.19 o                         
  14   4   4         76.47        112.75        26.75 o                         
  15   4   4          9.25          8.32         9.44 o                         
  16   4   4        201.33         84.92        52.79 o                         
   1   5   4          0.07          4.51         1.97 o                         
   2   5   4        366.27        432.87        24.94 o                         
   3   5   4        786.04        661.42        26.72 o                         
   5   5   4       1499.53       1355.22        61.80 o                         
   6   5   4       1189.87       1232.35        54.39 o                         
   7   5   4        552.77        584.10        32.61 o                         
   8   5   4        535.10        523.61        29.70 o                         
   9   5   4        170.02        138.33         9.97 o                         
  10   5   4        485.04        509.24        37.07 o                         
  11   5   4         97.10         97.70        12.95 o                         
  12   5   4        372.50        481.28        44.50 o                         
  13   5   4          4.62         37.86         9.80 o                         
  14   5   4        346.13        263.41        61.68 o                         
  15   5   4         11.53         10.47        10.20 o                         
   0   6   4        514.19        680.57        77.30 o                         
   1   6   4        400.94        375.33        20.36 o                         
   2   6   4       1040.07        937.25        36.38 o                         
   3   6   4        188.20        201.61        12.10 o                         
   4   6   4          1.51         19.30         3.15 o                         
   5   6   4        197.32        200.12        13.26 o                         
   6   6   4         94.84         86.37         7.28 o                         
   7   6   4        267.91        255.85        15.84 o                         
   8   6   4          1.36          4.52         2.89 o                         
   9   6   4         14.72         21.59         5.39 o                         
  10   6   4        167.13        220.14        20.12 o                         
  11   6   4          2.15          7.83         6.46 o                         
  12   6   4        408.13        393.57        34.32 o                         
  13   6   4         39.86         22.64         8.67 o                         
  14   6   4         39.44         35.01        15.70 o                         
  15   6   4         11.22         -9.60         9.60 o                         
   1   7   4          1.25         11.80         2.73 o                         
   2   7   4        192.06        244.61        13.36 o                         
   3   7   4        203.11        213.80        10.98 o                         
   4   7   4        440.87        452.45        24.57 o                         
   5   7   4         96.71         71.67         6.77 o                         
   6   7   4        665.61        600.76        31.32 o                         
   7   7   4        146.35        128.91        10.00 o                         
   8   7   4        484.69        446.11        34.87 o                         
   9   7   4        305.79        362.13        32.00 o                         
  10   7   4       1031.94       1122.02        81.06 o                         
  11   7   4         81.71        100.58        13.89 o                         
  12   7   4        214.46        170.67        39.58 o                         
  13   7   4          6.10         10.54         7.77 o                         
  14   7   4         12.46         -1.31         7.87 o                         
   0   8   4         97.11         91.06        10.01 o                         
   1   8   4         29.09         28.40         3.88 o                         
   2   8   4        628.31        587.19        36.31 o                         
   3   8   4        417.12        344.13        16.82 o                         
   4   8   4          6.58          0.54         3.43 o                         
   5   8   4        555.54        508.71        32.30 o                         
   6   8   4         20.11         29.74         6.98 o                         
   7   8   4          0.35          7.82         5.91 o                         
   8   8   4         72.02        103.70        12.01 o                         
   9   8   4         27.02         58.54         9.03 o                         
  10   8   4         71.32         67.85         9.16 o                         
  11   8   4         67.18         52.66         9.72 o                         
  12   8   4          4.73         17.42         8.62 o                         
  13   8   4          7.21          4.81         8.56 o                         
   1   9   4        127.16        134.84        13.67 o                         
   2   9   4         33.37         23.27         6.11 o                         
   3   9   4          3.89         15.01         6.24 o                         
   4   9   4          1.48         23.10         7.08 o                         
   5   9   4         51.94         72.61        11.19 o                         
   6   9   4         17.53         34.08         7.86 o                         
   7   9   4          5.38         10.60         7.10 o                         
   8   9   4         64.24         95.63        11.75 o                         
   9   9   4          6.27         11.72         6.42 o                         
  10   9   4          3.01          3.42         6.18 o                         
  11   9   4         84.58         81.64        20.93 o                         
  12   9   4         39.92         30.79        11.43 o                         
   0  10   4         63.47         59.47        15.40 o                         
   1  10   4        535.27        622.53        38.47 o                         
   2  10   4        246.41        270.60        18.23 o                         
   3  10   4         16.56         30.53         7.60 o                         
   4  10   4        230.22        260.51        22.65 o                         
   5  10   4        327.87        410.88        29.82 o                         
   6  10   4         63.41         56.72         9.95 o                         
   7  10   4          0.03         21.88         9.15 o                         
   8  10   4          4.58         14.39         7.29 o                         
   9  10   4          0.43          6.53         7.78 o                         
  10  10   4         24.04         20.77         8.93 o                         
  11  10   4         36.24         17.35         9.03 o                         
   1  11   4        366.43        484.18        30.59 o                         
   2  11   4         48.95         80.90        10.00 o                         
   3  11   4         21.21         56.20        11.12 o                         
   4  11   4          2.28          2.51         6.82 o                         
   5  11   4         24.81         52.54        11.05 o                         
   6  11   4         75.42         86.04        13.83 o                         
   7  11   4         99.16         98.55        15.53 o                         
   8  11   4          0.01          7.88         8.31 o                         
   9  11   4          0.88          6.56         6.98 o                         
  10  11   4         63.80         73.19        25.06 o                         
   0  12   4         33.12         15.42        15.94 o                         
   1  12   4         16.94         12.98         8.87 o                         
   2  12   4         10.84         12.36         7.13 o                         
   3  12   4         79.49         55.82        10.36 o                         
   4  12   4          6.17         26.30         8.39 o                         
   5  12   4          9.17         17.36         8.43 o                         
   6  12   4          3.71          3.46         9.16 o                         
   7  12   4          2.23         14.97        10.85 o                         
   8  12   4         66.17         59.92        18.80 o                         
   1  13   4         17.44         11.01         9.63 o                         
   2  13   4         18.71         27.46         9.34 o                         
   3  13   4          7.44          3.72         5.87 o                         
   4  13   4          8.84         -2.38         6.97 o                         
   5  13   4          0.01         -1.89        14.74 o                         
   1   1   5        854.92        771.72        39.05 o                         
   2   1   5       1360.42       1263.66        70.75 o                         
   3   1   5        620.34        414.91        28.98 o                         
   4   1   5       1727.85       1281.04        76.55 o                         
   5   1   5         45.18         77.50         7.12 o                         
   6   1   5         16.33         29.70         4.02 o                         
   7   1   5        489.58        527.23        29.63 o                         
   8   1   5         41.93         32.40         4.57 o                         
   9   1   5        939.33        890.44        45.94 o                         
  10   1   5          1.65          5.96         3.13 o                         
  11   1   5          0.24         13.60         4.59 o                         
  12   1   5         22.76         11.16         4.86 o                         
  13   1   5         26.10         42.53         9.33 o                         
  14   1   5          0.19         -1.72         7.04 o                         
  15   1   5         81.20         23.13        15.94 o                         
  16   1   5          1.91          3.36        10.25 o                         
   0   2   5      41614.21      48058.52      3494.96 o                         
   1   2   5       1125.73       1192.72        67.46 o                         
   2   2   5       1259.68       1235.90        54.08 o                         
   3   2   5       1211.60       1238.41        72.11 o                         
   4   2   5       1358.56       1236.11        49.02 o                         
   5   2   5          3.28         24.55         3.29 o                         
   6   2   5        636.60        643.58        39.48 o                         
   7   2   5        168.36        216.49        14.43 o                         
   8   2   5       1964.36       1928.37        96.18 o                         
   9   2   5         84.58        110.58         9.08 o                         
  10   2   5          2.82          4.91         3.08 o                         
  11   2   5         29.85         37.53         5.40 o                         
  12   2   5        176.08        162.51        15.05 o                         
  13   2   5          4.67         -5.19         5.19 o                         
  14   2   5        141.67        109.24        13.49 o                         
  15   2   5         49.03         31.35        12.13 o                         
  16   2   5          4.23         13.17        10.40 o                         
   1   3   5       2217.24       1914.01        77.98 o                         
   2   3   5       3265.65       2933.73       133.01 o                         
   3   3   5        149.42        170.02        10.58 o                         
   4   3   5        789.66        815.78        34.75 o                         
   5   3   5         64.00         43.25         5.03 o                         
   6   3   5         22.11         18.04         3.15 o                         
   7   3   5        108.43        130.03         9.41 o                         
   8   3   5         17.81         22.14         3.84 o                         
   9   3   5         12.77         33.92         4.87 o                         
  10   3   5       2292.45       2553.69       125.20 o                         
  11   3   5        385.35        353.25        38.60 o                         
  12   3   5        177.03        207.80        19.14 o                         
  13   3   5         96.65        121.45        15.98 o                         
  14   3   5         99.48        115.31        19.68 o                         
  15   3   5          0.48          4.72         7.07 o                         
  16   3   5         66.72         17.71        18.66 o                         
   0   4   5        122.23        168.47        16.83 o                         
   1   4   5        113.91        160.64        11.02 o                         
   2   4   5        998.22       1237.75        67.23 o                         
   3   4   5        415.98        363.81        19.85 o                         
   4   4   5         52.45         69.79         6.49 o                         
   5   4   5       1443.15       1590.40        83.28 o                         
   6   4   5        492.52        526.39        27.77 o                         
   7   4   5         33.83         22.19         3.80 o                         
   8   4   5        255.96        214.45        13.51 o                         
   9   4   5         16.44         59.48         5.87 o                         
  10   4   5        723.18        721.30        52.57 o                         
  11   4   5         16.25         45.94         8.45 o                         
  12   4   5        624.26        828.74        66.49 o                         
  13   4   5         75.12         62.04        10.27 o                         
  14   4   5        188.97        163.90        34.70 o                         
  15   4   5        118.76         47.19        21.00 o                         
  16   4   5          0.02         18.64        20.38 o                         
   1   5   5         19.35         27.10         3.46 o                         
   2   5   5        209.01        180.55        11.03 o                         
   3   5   5        669.23        677.36        34.75 o                         
   4   5   5         58.16         54.46         5.74 o                         
   5   5   5         41.76         46.06         4.73 o                         
   6   5   5        872.00        823.95        42.97 o                         
   7   5   5        308.02        318.32        17.54 o                         
   8   5   5         78.93         99.78         8.24 o                         
   9   5   5       1236.22       1093.92        69.59 o                         
  10   5   5         89.26         56.69        10.16 o                         
  11   5   5        122.86        108.73        15.75 o                         
  12   5   5        105.70        136.35        17.53 o                         
  13   5   5        292.36        326.22        43.50 o                         
  14   5   5         26.82         16.60         7.84 o                         
  15   5   5          0.94         16.37         9.11 o                         
   0   6   5         56.56         40.30         5.69 o                         
   1   6   5        110.54        141.53         8.99 o                         
   2   6   5        584.81        627.01        24.99 o                         
   3   6   5        427.05        403.05        19.10 o                         
   4   6   5        453.74        456.49        27.38 o                         
   5   6   5        298.63        329.59        18.34 o                         
   6   6   5          5.76         24.83         3.97 o                         
   7   6   5          7.73         14.82         3.36 o                         
   8   6   5         48.44         46.45         6.80 o                         
   9   6   5          5.99          3.67         4.61 o                         
  10   6   5         95.64         80.44        11.01 o                         
  11   6   5         10.65         12.54         7.65 o                         
  12   6   5          1.09         10.38         6.68 o                         
  13   6   5        118.19         86.20        17.19 o                         
  14   6   5         48.34         25.36        14.19 o                         
  15   6   5         11.58         -6.78        14.86 o                         
   1   7   5         12.03         19.89         3.57 o                         
   2   7   5        407.75        408.99        22.19 o                         
   3   7   5        120.62        144.53         9.34 o                         
   4   7   5         32.50         38.27         4.72 o                         
   5   7   5        191.82        165.30        10.21 o                         
   6   7   5         15.92         14.29         3.69 o                         
   7   7   5         21.25         43.27         6.70 o                         
   8   7   5         61.83         79.61         9.13 o                         
   9   7   5        268.39        281.40        21.12 o                         
  10   7   5        601.96        746.69        52.94 o                         
  11   7   5         44.86         40.99         9.03 o                         
  12   7   5        108.92        101.70        21.85 o                         
  13   7   5        110.32        107.94        26.32 o                         
  14   7   5         70.73         48.74        16.80 o                         
   0   8   5       2222.55       2001.49       140.51 o                         
   1   8   5         12.68         20.65         3.86 o                         
   2   8   5        357.96        367.92        20.92 o                         
   3   8   5         23.77         35.34         4.90 o                         
   4   8   5         13.68          9.21         3.88 o                         
   5   8   5         51.97         64.39         8.13 o                         
   6   8   5         50.57         64.95        10.48 o                         
   7   8   5        115.79        118.18        14.75 o                         
   8   8   5         19.58         11.89         6.81 o                         
   9   8   5         25.81         46.51        10.25 o                         
  10   8   5         37.16         38.48         9.62 o                         
  11   8   5         13.32          5.91         7.98 o                         
  12   8   5          2.02         11.85         9.09 o                         
  13   8   5         15.80         -2.17         8.83 o                         
   1   9   5         27.54         68.64         9.24 o                         
   2   9   5        476.79        623.69        38.59 o                         
   3   9   5          1.67          7.52         6.23 o                         
   4   9   5        122.58        154.93        16.09 o                         
   5   9   5        605.12        667.86        38.95 o                         
   6   9   5         89.26        139.23        12.66 o                         
   7   9   5        208.80        169.66        16.95 o                         
   8   9   5        115.74        132.46        14.23 o                         
   9   9   5        263.30        253.51        26.56 o                         
  10   9   5        285.63        211.82        47.09 o                         
  11   9   5        159.42         90.79        23.99 o                         
  12   9   5        183.67         87.77        27.79 o                         
   0  10   5        681.33        657.05        63.85 o                         
   1  10   5        294.21        347.85        23.49 o                         
   2  10   5         23.19         39.31         8.35 o                         
   3  10   5        129.97        104.87        11.08 o                         
   4  10   5        117.87        166.00        14.72 o                         
   5  10   5          0.02         -5.34         5.34 o                         
   6  10   5         41.49         26.93         8.37 o                         
   7  10   5        336.02        301.37        49.77 o                         
   8  10   5         17.41         17.43         9.86 o                         
   9  10   5         90.92         87.92        20.86 o                         
  10  10   5         36.00         49.43        10.67 o                         
  11  10   5          6.84         -1.26         9.59 o                         
   1  11   5         54.78         55.00         9.94 o                         
   2  11   5         14.64         19.41         6.24 o                         
   3  11   5         20.94         18.93         7.47 o                         
   4  11   5        129.96        187.41        16.44 o                         
   5  11   5          2.56          0.48         6.50 o                         
   6  11   5          2.00         20.41         8.46 o                         
   7  11   5          2.33         -1.02         6.25 o                         
   8  11   5         33.90         32.75         8.98 o                         
   9  11   5         52.85         21.80         9.10 o                         
  10  11   5          1.44          3.43        12.46 o                         
   0  12   5         11.62         -9.71         9.71 o                         
   1  12   5         16.35         28.10        10.22 o                         
   2  12   5         11.18         11.72         6.92 o                         
   3  12   5         38.49         25.12         8.79 o                         
   4  12   5          2.00          3.87         8.03 o                         
   5  12   5         25.55         41.09        11.40 o                         
   6  12   5          2.81          3.14         7.30 o                         
   7  12   5          0.20          3.47        16.03 o                         
   8  12   5         42.20         29.56        18.05 o                         
   1  13   5         46.17         45.93        10.33 o                         
   2  13   5          3.85          0.48         6.03 o                         
   3  13   5          0.97         -5.91         5.91 o                         
   4  13   5         11.52         15.71         9.87 o                         
   0   0   6       5825.81       5334.43       587.00 o                         
   1   0   6       2323.76       2448.68       191.99 o                         
   2   0   6         61.08         85.54        14.24 o                         
   3   0   6       8952.12       8300.71       580.38 o                         
   4   0   6       1702.18       1480.78       109.54 o                         
   5   0   6        128.79        109.56        10.84 o                         
   6   0   6       1088.45        937.60        87.77 o                         
   7   0   6        193.32        227.39        22.78 o                         
   8   0   6       3116.90       3188.26       229.88 o                         
   9   0   6       1881.86       1946.57       157.69 o                         
  10   0   6        321.99        366.82        32.55 o                         
  11   0   6         88.85        114.03        17.40 o                         
  12   0   6          4.20          3.05        12.01 o                         
  13   0   6         36.92         41.90        17.11 o                         
  14   0   6          0.52          7.54        11.36 o                         
  15   0   6        148.99        140.35        44.78 o                         
  16   0   6        141.61         62.29        73.13 o                         
   1   1   6        787.31        716.93        43.52 o                         
   2   1   6         35.70         44.00         5.40 o                         
   3   1   6        353.63        351.54        23.77 o                         
   4   1   6       1415.24       1254.30        75.32 o                         
   5   1   6       2402.20       1933.47        85.00 o                         
   6   1   6        247.48        268.29        15.14 o                         
   7   1   6        669.40        676.13        48.04 o                         
   8   1   6        314.73        318.77        15.90 o                         
   9   1   6        113.42        153.34        11.20 o                         
  10   1   6         12.71          7.09         3.21 o                         
  11   1   6        128.81        170.08        14.43 o                         
  12   1   6          4.12          0.13         4.58 o                         
  13   1   6        229.69        248.00        41.40 o                         
  14   1   6        128.93        100.68        15.24 o                         
  15   1   6         99.95         79.42        22.33 o                         
  16   1   6          2.01         12.50        10.45 o                         
   0   2   6      62284.65      77868.70      8354.70 o                         
   1   2   6       7123.97       5944.99       260.51 o                         
   2   2   6          1.74         17.84         2.77 o                         
   3   2   6        102.03        113.59         8.46 o                         
   4   2   6       3569.36       3700.87       228.35 o                         
   5   2   6         12.10         15.53         2.86 o                         
   6   2   6       2803.57       2726.92       128.73 o                         
   7   2   6       1699.68       1676.03        81.81 o                         
   8   2   6        255.82        245.98        15.47 o                         
   9   2   6         98.56         74.30         8.52 o                         
  10   2   6        127.34        134.32        10.40 o                         
  11   2   6        220.36        266.31        22.33 o                         
  12   2   6        247.66        208.27        15.79 o                         
  13   2   6        248.63        243.87        20.47 o                         
  14   2   6        209.68         98.08        28.22 o                         
  15   2   6          5.75          9.32         8.75 o                         
  16   2   6         14.28         -8.02         8.02 o                         
   1   3   6         27.33         16.96         2.64 o                         
   2   3   6          5.69         10.74         2.32 o                         
   3   3   6       1841.26       1583.73        98.43 o                         
   4   3   6      16660.08      19605.79       869.87 o                         
   5   3   6          2.69          3.21         2.10 o                         
   6   3   6         26.44         19.50         3.35 o                         
   7   3   6         68.05         63.57         6.42 o                         
   8   3   6        192.84        186.42        11.94 o                         
   9   3   6        105.11        100.27         8.19 o                         
  10   3   6       3561.45       3222.18       124.38 o                         
  11   3   6        563.26        550.28        47.52 o                         
  12   3   6          1.69          3.88         5.78 o                         
  13   3   6          2.63          7.61         6.53 o                         
  14   3   6        287.54        262.51        36.96 o                         
  15   3   6        122.21         67.47        23.46 o                         
  16   3   6        169.14        105.43        62.56 o                         
   0   4   6      18650.14      19736.12      1122.17 o                         
   1   4   6        756.96        889.38        44.28 o                         
   2   4   6        721.17        680.55        36.34 o                         
   3   4   6       1526.83       1665.86        77.00 o                         
   4   4   6         27.94         25.61         3.86 o                         
   5   4   6         99.16        131.94        10.18 o                         
   6   4   6        642.19        716.12        41.16 o                         
   7   4   6        893.54        813.76        47.05 o                         
   8   4   6         95.72         88.33         7.45 o                         
   9   4   6         27.07         43.93         5.92 o                         
  10   4   6        893.70        966.94        81.98 o                         
  11   4   6          0.03         20.76         6.68 o                         
  12   4   6        204.15        213.13        21.35 o                         
  13   4   6        159.34        178.85        19.46 o                         
  14   4   6        546.84        551.39        89.56 o                         
  15   4   6          6.75         -8.64         8.64 o                         
  16   4   6         38.46         10.87        12.20 o                         
   1   5   6        870.75        741.42        33.14 o                         
   2   5   6       1120.44        989.85        54.94 o                         
   3   5   6         88.56         67.03         6.36 o                         
   4   5   6       1221.20       1058.50        49.65 o                         
   5   5   6         71.29         66.30         5.89 o                         
   6   5   6         34.84         33.80         4.03 o                         
   7   5   6        499.21        435.63        25.29 o                         
   8   5   6         87.44         84.97         7.76 o                         
   9   5   6         14.72         17.92         4.87 o                         
  10   5   6        363.83        334.92        23.14 o                         
  11   5   6        106.26        133.63        14.56 o                         
  12   5   6          0.18          5.41         6.14 o                         
  13   5   6         33.83         29.26         9.67 o                         
  14   5   6        301.43        448.51        79.08 o                         
  15   5   6         35.84         10.54        11.29 o                         
   0   6   6        454.77        336.08        25.58 o                         
   1   6   6        684.40        686.59        33.35 o                         
   2   6   6         12.69         13.09         3.20 o                         
   3   6   6        202.78        182.44        11.72 o                         
   4   6   6        344.16        401.70        19.48 o                         
   5   6   6        184.41        164.75        11.86 o                         
   6   6   6        116.70        112.43         7.87 o                         
   7   6   6         18.89         18.64         3.80 o                         
   8   6   6         15.63         27.81         5.53 o                         
   9   6   6         14.45         13.67         5.15 o                         
  10   6   6          9.99          7.82         6.72 o                         
  11   6   6          1.11         -2.29         5.07 o                         
  12   6   6         22.69         25.16         8.57 o                         
  13   6   6          7.11          3.16         8.26 o                         
  14   6   6         25.79          6.44        10.21 o                         
  15   6   6         14.61         15.27         9.11 o                         
   1   7   6        178.42        164.85         9.44 o                         
   2   7   6       1122.84       1108.71        55.50 o                         
   3   7   6        723.17        656.59        36.26 o                         
   4   7   6          6.29          6.23         2.90 o                         
   5   7   6          0.34          0.16         2.61 o                         
   6   7   6        121.25         70.71         7.97 o                         
   7   7   6         18.24         19.47         6.02 o                         
   8   7   6         16.91          9.17         5.52 o                         
   9   7   6         37.13         55.56        11.42 o                         
  10   7   6         80.04        125.69        15.50 o                         
  11   7   6          2.35         -1.85         7.11 o                         
  12   7   6         17.22         23.35         7.99 o                         
  13   7   6          0.64          9.11         8.49 o                         
  14   7   6         30.19         13.72        22.46 o                         
   0   8   6        245.60        225.72        20.90 o                         
   1   8   6        264.17        260.27        15.49 o                         
   2   8   6        271.41        245.05        14.18 o                         
   3   8   6         12.79         14.01         3.46 o                         
   4   8   6        107.44         80.95        10.01 o                         
   5   8   6        172.32        168.35        16.64 o                         
   6   8   6        153.36        213.32        21.76 o                         
   7   8   6         65.73        104.66        12.85 o                         
   8   8   6         40.10         40.22         8.34 o                         
   9   8   6         16.26         23.64         6.95 o                         
  10   8   6        135.78        194.64        23.20 o                         
  11   8   6         94.39         95.86        22.76 o                         
  12   8   6         26.13         26.64        12.76 o                         
  13   8   6         25.59          0.64         8.64 o                         
   1   9   6         42.87        109.95        14.83 o                         
   2   9   6        517.75        762.50        60.79 o                         
   3   9   6         20.80         28.29         6.35 o                         
   4   9   6         18.14          7.56         5.89 o                         
   5   9   6          0.60         27.48         6.87 o                         
   6   9   6        298.48        325.84        21.02 o                         
   7   9   6         44.90         52.63        13.92 o                         
   8   9   6        355.36        383.94        39.25 o                         
   9   9   6         81.67        100.04        12.00 o                         
  10   9   6         50.48         40.97        10.43 o                         
  11   9   6         96.66         73.74        13.59 o                         
  12   9   6        142.38         79.38        19.16 o                         
   0  10   6        597.67        702.82        96.27 o                         
   1  10   6         28.11         65.53        10.08 o                         
   2  10   6        109.60        174.37        17.62 o                         
   3  10   6        149.35        222.25        17.85 o                         
   4  10   6         92.67         92.03        12.27 o                         
   5  10   6         45.84         33.47         8.35 o                         
   6  10   6         36.18         66.00        10.53 o                         
   7  10   6         87.28         81.24        12.50 o                         
   8  10   6         47.47         27.57         7.87 o                         
   9  10   6         11.45         -3.17         7.99 o                         
  10  10   6         10.29         -2.93        13.38 o                         
  11  10   6          0.14          4.42         9.70 o                         
   1  11   6        358.67        444.82        40.86 o                         
   2  11   6         21.27         43.73         8.75 o                         
   3  11   6        146.33        130.56        14.52 o                         
   4  11   6         11.62         18.85         7.43 o                         
   5  11   6          2.66         11.78         7.38 o                         
   6  11   6          5.89         -1.41         7.11 o                         
   7  11   6         14.42         28.86         8.80 o                         
   8  11   6         14.17         12.20         8.66 o                         
   9  11   6         16.35         19.12        10.04 o                         
   0  12   6         45.96         46.10        16.34 o                         
   1  12   6         56.39         78.27        13.91 o                         
   2  12   6         20.29         14.38         7.35 o                         
   3  12   6         83.26         63.60        12.60 o                         
   4  12   6        194.03        180.10        25.39 o                         
   5  12   6         62.08         53.25        11.70 o                         
   6  12   6         15.90         10.92         9.26 o                         
   7  12   6         12.88         17.63         8.34 o                         
   1  13   6          1.45          8.70         8.56 o                         
   2  13   6          2.46          3.05         6.50 o                         
   3  13   6          6.39          3.40         8.68 o                         
   4  13   6          2.59         -5.69        11.63 o                         
   1   1   7        102.57        136.99        10.37 o                         
   2   1   7         40.16         51.31         5.28 o                         
   3   1   7          7.09         21.07         4.02 o                         
   4   1   7        638.88        519.54        38.29 o                         
   5   1   7         24.01         39.99         5.83 o                         
   6   1   7          5.63          0.09         1.44 o                         
   7   1   7        644.98        594.41        29.94 o                         
   8   1   7        131.01        121.38        10.40 o                         
   9   1   7        241.08        258.18        18.42 o                         
  10   1   7        141.22        130.82         9.73 o                         
  11   1   7         50.74         74.44         8.81 o                         
  12   1   7          7.64          3.43         4.73 o                         
  13   1   7         22.48          9.00         7.17 o                         
  14   1   7          2.36         17.10         9.39 o                         
  15   1   7          5.08         13.38         8.71 o                         
  16   1   7         22.01          9.15        13.02 o                         
   0   2   7       8797.21       8482.61       498.40 o                         
   1   2   7        893.24        754.98        42.28 o                         
   2   2   7        637.24        681.48        35.50 o                         
   3   2   7        157.58        197.43        15.77 o                         
   4   2   7         64.31         46.97         5.06 o                         
   6   2   7         27.86         35.57         4.17 o                         
   7   2   7          0.89          2.51         1.76 o                         
   8   2   7       2571.41       2722.57       109.07 o                         
   9   2   7        564.65        664.52        36.62 o                         
  10   2   7        407.86        407.84        24.03 o                         
  11   2   7        249.81        268.56        20.99 o                         
  12   2   7        487.21        512.82        49.59 o                         
  13   2   7         48.78         74.24        14.21 o                         
  14   2   7         23.81         23.16         9.12 o                         
  15   2   7         26.39         18.10         9.79 o                         
  16   2   7         21.52          2.95         7.83 o                         
   1   3   7       1033.23        836.28        48.09 o                         
   2   3   7       6005.82       6171.84       259.73 o                         
   3   3   7         27.50         37.36         3.82 o                         
   4   3   7        713.17        806.52        46.30 o                         
   5   3   7       1173.41       1324.11        63.93 o                         
   6   3   7        519.59        559.05        26.07 o                         
   7   3   7        100.55        110.54         7.87 o                         
   8   3   7         22.19         45.88         5.19 o                         
   9   3   7         63.10         82.17         7.40 o                         
  10   3   7       4753.99       4552.32       255.11 o                         
  11   3   7       1762.14       2262.09       278.57 o                         
  12   3   7        367.61        280.69        34.36 o                         
  13   3   7        489.81        742.85       109.19 o                         
  14   3   7          6.91         32.67        10.67 o                         
  15   3   7         86.60         78.68        21.62 o                         
  16   3   7        184.23         68.72        39.02 o                         
   0   4   7       3093.52       2897.01       160.34 o                         
   1   4   7          6.01         14.01         2.84 o                         
   2   4   7        854.85        798.86        39.83 o                         
   3   4   7         65.47         99.06         7.72 o                         
   4   4   7        261.82        205.83        13.10 o                         
   5   4   7         91.85         94.74         7.36 o                         
   6   4   7          6.96         15.89         3.09 o                         
   7   4   7        582.75        613.85        32.99 o                         
   8   4   7       1022.85       1032.87        55.13 o                         
   9   4   7       1158.22       1057.58        64.37 o                         
  10   4   7        166.29        233.30        20.30 o                         
  11   4   7         27.05         22.05         6.43 o                         
  12   4   7        212.62        127.91        14.10 o                         
  13   4   7         16.29          0.58        13.05 o                         
  14   4   7         12.30         38.63        11.97 o                         
  15   4   7         94.90        139.85        39.03 o                         
  16   4   7          0.40          6.31        10.27 o                         
   1   5   7          0.29          2.51         1.81 o                         
   2   5   7       1746.37       1618.33        74.05 o                         
   3   5   7          4.35         20.38         3.53 o                         
   4   5   7        114.67        116.19         8.46 o                         
   5   5   7         16.33         17.05         3.22 o                         
   6   5   7        181.42        165.89        11.58 o                         
   7   5   7        100.53        105.90         8.25 o                         
   8   5   7          3.70          4.45         2.75 o                         
   9   5   7         14.41         16.22         6.06 o                         
  10   5   7          1.64          0.45         4.67 o                         
  11   5   7         75.54        102.04        11.61 o                         
  12   5   7         25.62         37.77        10.70 o                         
  13   5   7          3.14         -1.48        11.95 o                         
  14   5   7         64.69         48.19        12.33 o                         
  15   5   7         49.31         41.59        15.05 o                         
   0   6   7        248.55        318.39        25.91 o                         
   1   6   7         98.02         62.51         6.02 o                         
   2   6   7       2335.40       2350.69       104.37 o                         
   3   6   7        370.57        326.10        15.58 o                         
   4   6   7        189.55        229.50        12.23 o                         
   5   6   7        153.04        171.57        12.15 o                         
   6   6   7         25.51         24.38         4.24 o                         
   7   6   7          1.99          9.71         3.22 o                         
   8   6   7        180.82        187.96        20.20 o                         
   9   6   7        150.86        181.92        15.75 o                         
  10   6   7         26.10         30.46         7.92 o                         
  11   6   7        424.62        465.87        36.20 o                         
  12   6   7         31.65         22.02         9.09 o                         
  13   6   7          0.22          7.03         7.92 o                         
  14   6   7          3.36          3.38         8.49 o                         
  15   6   7          1.21         12.38        12.56 o                         
   1   7   7        639.01        599.20        34.66 o                         
   2   7   7        925.18        884.25        43.62 o                         
   3   7   7        322.32        270.65        18.22 o                         
   4   7   7          0.21          4.46         2.92 o                         
   5   7   7          9.03         10.86         3.54 o                         
   6   7   7         10.35         15.12         4.59 o                         
   7   7   7        109.43        106.23        11.93 o                         
   8   7   7        102.77        120.35        14.57 o                         
   9   7   7         23.99         38.66         9.49 o                         
  10   7   7          2.21         12.97         7.14 o                         
  11   7   7          3.00         11.05         8.63 o                         
  12   7   7          4.36         18.54         9.34 o                         
  13   7   7         70.82         64.93        15.01 o                         
  14   7   7         42.85         13.64        12.16 o                         
   0   8   7       2128.60       1873.15       138.58 o                         
   1   8   7        127.07        145.23        10.01 o                         
   2   8   7        129.68        151.59        11.07 o                         
   3   8   7         64.92         52.27         6.34 o                         
   4   8   7          3.07          8.03         4.75 o                         
   5   8   7         63.20         57.61         8.74 o                         
   6   8   7        454.52        520.85        53.30 o                         
   7   8   7         69.94         86.39        10.75 o                         
   8   8   7        179.74        191.25        17.54 o                         
   9   8   7          3.85          6.99         7.84 o                         
  10   8   7         39.60         29.09         8.33 o                         
  11   8   7         14.20         10.95         8.91 o                         
  12   8   7         41.58         58.58        17.12 o                         
  13   8   7         35.71         16.36        14.03 o                         
   1   9   7       1885.62       2069.98       164.27 o                         
   2   9   7        804.09        945.16        60.64 o                         
   3   9   7        258.07        295.33        23.73 o                         
   4   9   7         76.29         78.37        10.09 o                         
   5   9   7         35.87         48.49         8.51 o                         
   6   9   7          3.32         23.87         6.40 o                         
   7   9   7         56.79         74.27        11.82 o                         
   8   9   7          1.15         21.67         6.74 o                         
   9   9   7          0.94         13.39         8.47 o                         
  10   9   7        170.27        251.68        41.27 o                         
  11   9   7         11.72         15.88         9.73 o                         
  12   9   7        181.51        142.68        61.28 o                         
   0  10   7        117.07         78.35        18.74 o                         
   1  10   7         41.76         34.23         7.01 o                         
   2  10   7         55.90         78.27         9.46 o                         
   3  10   7        445.24        579.71        35.81 o                         
   4  10   7         92.79        128.32        16.13 o                         
   5  10   7        199.49        248.80        23.67 o                         
   6  10   7         20.91         15.45         8.27 o                         
   7  10   7          0.45         11.15         7.24 o                         
   8  10   7         33.25         66.73        12.12 o                         
   9  10   7          2.59          1.64         7.50 o                         
  10  10   7          0.22         15.07         8.63 o                         
  11  10   7          2.74         -7.50         7.50 o                         
   1  11   7         74.04         80.85        11.18 o                         
   2  11   7          4.41          3.89         5.31 o                         
   3  11   7         57.69         63.74        10.78 o                         
   4  11   7          0.05          9.52         7.11 o                         
   5  11   7         82.66         79.75        11.87 o                         
   6  11   7         12.39         16.77         9.43 o                         
   7  11   7         12.61         10.22         7.62 o                         
   8  11   7         36.32         11.30         9.41 o                         
   9  11   7         20.59          0.49         6.48 o                         
   0  12   7         22.75         14.89        10.95 o                         
   1  12   7          2.50         -3.89         8.11 o                         
   2  12   7          3.54          0.42         6.50 o                         
   3  12   7        103.54         77.77        11.91 o                         
   4  12   7          0.00         -3.69        10.77 o                         
   5  12   7         32.76         23.06         9.88 o                         
   6  12   7         25.32         18.13        10.51 o                         
   7  12   7         16.64         26.78        10.37 o                         
   1  13   7          8.09          4.98         7.48 o                         
   2  13   7          2.02         15.07         9.47 o                         
   3  13   7         40.42        -17.51        19.59 o                         
   0   0   8      12575.67      11911.32      1501.85 o                         
   1   0   8       2176.96       1956.31       178.35 o                         
   2   0   8        463.35        448.42        38.13 o                         
   3   0   8       1068.62       1149.44       130.77 o                         
   4   0   8       1360.54       1493.21       169.27 o                         
   5   0   8         13.98         27.88         6.71 o                         
   6   0   8        344.40        326.41        40.23 o                         
   7   0   8        480.83        501.29        42.99 o                         
   8   0   8         75.46        125.58        21.15 o                         
   9   0   8         83.93         73.04        10.59 o                         
  10   0   8         89.83         92.82        17.83 o                         
  11   0   8         55.74         79.09        22.72 o                         
  12   0   8        791.24       1022.43       169.47 o                         
  13   0   8         34.63         22.05         9.26 o                         
  14   0   8          8.60          3.66        14.61 o                         
  15   0   8         34.79         57.86        22.48 o                         
  16   0   8         66.01         63.04        75.58 o                         
   1   1   8          1.68         13.44         2.57 o                         
   2   1   8        671.30        650.92        37.68 o                         
   3   1   8         50.20         66.80         7.05 o                         
   4   1   8       5383.22       4896.02       333.10 o                         
   5   1   8         28.53         26.03         4.92 o                         
   6   1   8        503.35        521.04        33.05 o                         
   7   1   8        111.73        142.47        11.46 o                         
   8   1   8        593.73        623.94        42.57 o                         
   9   1   8        113.49        119.97         9.59 o                         
  10   1   8        589.35        562.28        31.92 o                         
  11   1   8         64.35         64.15         8.71 o                         
  12   1   8         17.85         23.68         6.06 o                         
  13   1   8          5.72          1.10         8.93 o                         
  14   1   8        118.65         95.42        19.21 o                         
  15   1   8          0.03          6.68         7.50 o                         
  16   1   8          3.99          6.53         9.77 o                         
   0   2   8      21697.49      22769.23      1715.84 o                         
   1   2   8        776.17        804.43        43.45 o                         
   2   2   8        629.17        621.28        32.38 o                         
   3   2   8        185.88        319.73        20.02 o                         
   4   2   8         65.06         87.76         9.05 o                         
   5   2   8         18.22         19.21         3.74 o                         
   6   2   8        678.94        861.07        47.45 o                         
   7   2   8        239.99        259.25        18.00 o                         
   8   2   8        176.41        156.64        14.53 o                         
   9   2   8         51.05         57.57         6.22 o                         
  10   2   8         13.54         15.83         4.04 o                         
  11   2   8         56.21         98.73        12.77 o                         
  12   2   8         46.00         73.72         9.54 o                         
  13   2   8         12.03         30.67         9.99 o                         
  14   2   8        110.09        105.04        24.52 o                         
  15   2   8         96.08         95.20        17.90 o                         
  16   2   8         17.77          2.85         9.47 o                         
   1   3   8        523.37        561.85        31.10 o                         
   2   3   8         17.44         17.56         2.79 o                         
   3   3   8        141.81        147.57        11.00 o                         
   4   3   8       3564.37       3407.34       164.80 o                         
   5   3   8        152.70        174.32        11.14 o                         
   6   3   8         16.47         18.98         3.31 o                         
   7   3   8          8.16          7.85         2.69 o                         
   8   3   8         37.09         25.32         4.34 o                         
   9   3   8       1078.77        993.92        55.69 o                         
  10   3   8       1321.11       1459.38       119.75 o                         
  11   3   8        125.31        153.53        25.02 o                         
  12   3   8         54.83         75.08        19.54 o                         
  13   3   8        149.96        138.31        21.78 o                         
  14   3   8        223.98        234.05        37.00 o                         
  15   3   8          6.95         12.82         7.60 o                         
  16   3   8        149.49         64.13        40.38 o                         
   0   4   8       3431.05       3386.16       261.16 o                         
   1   4   8        655.53        694.18        35.93 o                         
   2   4   8       1306.58       1051.59        52.07 o                         
   3   4   8         59.68         76.27         6.59 o                         
   4   4   8       1555.91       1683.21        87.13 o                         
   5   4   8        187.41        168.01        12.39 o                         
   6   4   8        796.16        789.60        42.21 o                         
   7   4   8        177.84        200.48        12.46 o                         
   8   4   8        247.03        264.41        15.08 o                         
   9   4   8          2.09         18.46         4.47 o                         
  10   4   8         98.84        116.17        12.40 o                         
  11   4   8         27.38         32.34         7.44 o                         
  12   4   8          2.13          4.93         6.06 o                         
  13   4   8        174.04        208.01        32.92 o                         
  14   4   8        351.51        352.64        50.39 o                         
  15   4   8         60.55         43.31        20.71 o                         
  16   4   8          3.51          8.99        13.81 o                         
   1   5   8         25.47         34.33         3.92 o                         
   2   5   8        483.54        415.11        21.45 o                         
   3   5   8         94.19         84.37         7.33 o                         
   4   5   8        224.55        227.87        12.60 o                         
   5   5   8        613.13        631.24        31.56 o                         
   6   5   8        134.24        158.46         9.94 o                         
   7   5   8         33.14         27.02         4.67 o                         
   8   5   8        815.24        842.10        40.29 o                         
   9   5   8         48.77         64.86         8.54 o                         
  10   5   8        333.69        448.73        44.72 o                         
  11   5   8          0.88         -3.48         7.65 o                         
  12   5   8        153.51        106.18        23.28 o                         
  13   5   8          0.04         -5.81         7.13 o                         
  14   5   8        187.61        226.64        29.51 o                         
  15   5   8          0.04         -8.86         8.86 o                         
   0   6   8        240.91        248.12        21.22 o                         
   1   6   8         27.86         17.37         3.44 o                         
   2   6   8         38.95         39.00         4.44 o                         
   3   6   8         94.61         92.00         7.74 o                         
   4   6   8         60.64         73.85         6.18 o                         
   5   6   8        164.94        180.41        11.65 o                         
   6   6   8          0.57          4.50         3.28 o                         
   7   6   8        470.79        585.09        40.35 o                         
   8   6   8         17.23         42.82         7.52 o                         
   9   6   8         53.19         79.75        11.77 o                         
  10   6   8         87.14         74.35         9.76 o                         
  11   6   8          6.79         -2.31         5.58 o                         
  12   6   8         53.69         76.38        14.12 o                         
  13   6   8         17.56         38.28        10.76 o                         
  14   6   8         62.49         64.44        16.00 o                         
  15   6   8          4.18         17.13        16.41 o                         
   1   7   8         50.22         73.92         7.17 o                         
   2   7   8         37.39         37.09         4.94 o                         
   3   7   8        127.92        138.60         9.52 o                         
   4   7   8        297.83        279.89        17.37 o                         
   5   7   8         36.24         35.02         6.36 o                         
   6   7   8         16.05         22.47         6.35 o                         
   7   7   8         35.38         45.41         7.56 o                         
   8   7   8          3.18          5.16         6.74 o                         
   9   7   8          2.82         15.81         7.58 o                         
  10   7   8        237.25        194.52        21.11 o                         
  11   7   8         23.57         21.71         7.46 o                         
  12   7   8          2.20         -1.19         9.44 o                         
  13   7   8          4.69         18.35        10.51 o                         
  14   7   8        103.94         29.05        17.24 o                         
   0   8   8       1105.51       1068.11        69.96 o                         
   1   8   8        284.91        236.20        16.13 o                         
   2   8   8       1517.16       1333.01        94.10 o                         
   3   8   8          0.01          8.89         4.04 o                         
   4   8   8         11.60         33.94         7.97 o                         
   5   8   8        139.92        136.67        16.67 o                         
   6   8   8        572.51        606.56        52.07 o                         
   7   8   8         54.62         44.56         8.53 o                         
   8   8   8         38.03         84.40        13.09 o                         
   9   8   8         11.47         22.62         8.30 o                         
  10   8   8         14.69         20.74         8.55 o                         
  11   8   8          1.28         -6.96         6.96 o                         
  12   8   8         74.28         49.10        14.49 o                         
  13   8   8         14.07         13.67        16.80 o                         
   1   9   8         19.00         49.99         9.10 o                         
   2   9   8        493.42        703.44        46.15 o                         
   3   9   8         22.23         21.05         6.49 o                         
   4   9   8        289.21        349.72        32.80 o                         
   5   9   8         52.02         42.68         9.53 o                         
   6   9   8        147.66        195.62        17.93 o                         
   7   9   8          1.95         22.95         8.12 o                         
   8   9   8        127.92        167.31        19.35 o                         
   9   9   8         13.16          6.82         6.78 o                         
  10   9   8        603.10        518.89       103.46 o                         
  11   9   8         15.75         13.16         7.95 o                         
  12   9   8         20.32         16.74        11.84 o                         
   0  10   8          3.11          2.41         8.65 o                         
   1  10   8         21.70          9.08         5.92 o                         
   2  10   8        400.33        536.88        33.31 o                         
   3  10   8         60.45         62.34         9.18 o                         
   4  10   8          1.63          4.08         7.03 o                         
   5  10   8         25.77         37.96         9.98 o                         
   6  10   8        293.42        285.13        41.16 o                         
   7  10   8         11.82         14.55         6.14 o                         
   8  10   8          1.67         16.87        13.74 o                         
   9  10   8         11.12         -3.58         9.27 o                         
  10  10   8         96.66         61.04        11.22 o                         
  11  10   8          3.89         15.27        16.65 o                         
   1  11   8          2.35          7.06         6.45 o                         
   2  11   8         31.68         37.66         9.55 o                         
   3  11   8         19.62         11.03         6.99 o                         
   4  11   8          0.06          1.65         6.89 o                         
   5  11   8        112.60        132.72        14.93 o                         
   6  11   8         87.97         46.45        11.25 o                         
   7  11   8          0.09          6.18         8.03 o                         
   8  11   8          5.18          9.24         7.73 o                         
   9  11   8          7.77          5.38        10.12 o                         
   0  12   8         12.10         -5.97         7.86 o                         
   1  12   8          2.28         16.34         8.90 o                         
   2  12   8          1.14         -1.22         7.30 o                         
   3  12   8         12.15         16.38         7.92 o                         
   4  12   8         25.61         34.01         8.73 o                         
   5  12   8         59.31         63.19        11.20 o                         
   6  12   8         46.51         24.43         8.75 o                         
   1  13   8          0.46         17.11        13.71 o                         
   2  13   8          0.05         33.06        21.93 o                         
   1   1   9        967.10        879.98        53.64 o                         
   2   1   9        128.83        124.51         9.36 o                         
   3   1   9        662.81        530.40        31.34 o                         
   4   1   9       3479.88       3328.28       184.95 o                         
   5   1   9         37.81         37.72         5.36 o                         
   6   1   9        322.25        284.41        17.26 o                         
   7   1   9         82.27         83.68         9.03 o                         
   8   1   9        273.60        281.35        20.68 o                         
   9   1   9         10.27         18.53         4.05 o                         
  10   1   9       1561.77       1577.85       139.03 o                         
  11   1   9         90.07        103.28        16.59 o                         
  12   1   9         39.87         57.46        12.74 o                         
  13   1   9         13.08         23.27         7.66 o                         
  14   1   9        115.57        128.56        17.68 o                         
  15   1   9         25.40         21.21        10.82 o                         
  16   1   9         32.60          7.84        10.91 o                         
   0   2   9          3.11          5.04         2.65 o                         
   1   2   9       1111.53       1064.79        62.63 o                         
   2   2   9       4815.97       5023.94       279.98 o                         
   3   2   9        510.65        518.10        30.50 o                         
   4   2   9        707.67        661.58        33.71 o                         
   5   2   9        109.58         99.94         9.56 o                         
   6   2   9         48.33         59.62         6.06 o                         
   7   2   9        146.06        113.16        10.53 o                         
   8   2   9        855.71        829.61        50.34 o                         
   9   2   9         46.93         57.93         9.10 o                         
  10   2   9         32.46         26.84         5.11 o                         
  11   2   9         91.57        136.64        14.84 o                         
  12   2   9        483.94        511.57        70.87 o                         
  13   2   9        116.71        111.26        14.48 o                         
  14   2   9          0.52          9.69        10.20 o                         
  15   2   9         56.33         74.19        15.59 o                         
  16   2   9        100.74         57.51        25.57 o                         
   1   3   9        192.28        213.13        14.54 o                         
   2   3   9        465.38        475.91        28.75 o                         
   3   3   9        207.48        268.78        15.35 o                         
   4   3   9         15.71         23.69         3.79 o                         
   5   3   9         40.84         70.67         6.15 o                         
   6   3   9        660.25        692.35        31.96 o                         
   7   3   9        482.14        500.98        26.00 o                         
   8   3   9         81.52         83.20         7.88 o                         
   9   3   9         75.60         72.89         7.77 o                         
  10   3   9         22.60         55.98         9.84 o                         
  11   3   9        984.04       1274.73       169.11 o                         
  12   3   9        618.93        798.60        82.79 o                         
  13   3   9          7.05         17.79         9.79 o                         
  14   3   9         85.75         87.08        21.78 o                         
  15   3   9          0.01          9.09        12.98 o                         
  16   3   9        120.93         63.90        14.70 o                         
   0   4   9      15899.77      17498.21      1297.93 o                         
   1   4   9        139.54        199.77        12.33 o                         
   2   4   9       1777.41       1957.35       109.87 o                         
   3   4   9       2517.70       2543.83       123.55 o                         
   4   4   9        126.45        181.31        10.78 o                         
   5   4   9         42.94         89.05         7.69 o                         
   6   4   9       1650.75       1807.76        95.65 o                         
   7   4   9         48.93         44.93         5.74 o                         
   8   4   9        594.97        606.69        29.80 o                         
   9   4   9        403.77        361.52        25.60 o                         
  10   4   9          4.12          9.75         5.68 o                         
  11   4   9         68.48         75.09        14.48 o                         
  12   4   9         59.73         62.70        14.76 o                         
  13   4   9         26.39         42.84        11.47 o                         
  14   4   9        614.30        641.16        43.23 o                         
  15   4   9         24.44         -4.96        11.39 o                         
   1   5   9        545.45        474.86        27.08 o                         
   2   5   9        209.44        234.91        15.64 o                         
   3   5   9         77.71         69.33         6.05 o                         
   4   5   9        115.28        129.53        10.03 o                         
   5   5   9        423.83        433.99        25.72 o                         
   6   5   9         17.88         12.99         3.27 o                         
   7   5   9        259.14        296.58        17.53 o                         
   8   5   9        833.24        740.36        39.39 o                         
   9   5   9         29.38         48.69         8.14 o                         
  10   5   9         96.19         85.05        11.19 o                         
  11   5   9          0.82          6.18         7.26 o                         
  12   5   9         56.87         54.29        10.98 o                         
  13   5   9        129.23        171.54        38.54 o                         
  14   5   9        183.15        244.21        41.92 o                         
  15   5   9          0.09         -1.46         8.27 o                         
   0   6   9          1.28         -0.73         2.47 o                         
   1   6   9       1333.80       1364.38        65.54 o                         
   2   6   9        286.07        300.95        19.22 o                         
   3   6   9         11.40         16.79         3.39 o                         
   4   6   9        440.33        385.25        23.08 o                         
   5   6   9        336.08        346.58        20.77 o                         
   6   6   9        181.93        191.14        14.26 o                         
   7   6   9         21.09         10.07         4.35 o                         
   8   6   9        308.43        334.77        24.38 o                         
   9   6   9         32.31         24.45         6.28 o                         
  10   6   9         86.76         59.13        13.61 o                         
  11   6   9          1.20         -6.37         6.37 o                         
  12   6   9        120.32        129.20        32.63 o                         
  13   6   9          5.73          5.28         9.01 o                         
  14   6   9          0.01          3.59         6.95 o                         
   1   7   9        114.14        161.48        10.77 o                         
   2   7   9          0.18          7.03         3.22 o                         
   3   7   9        483.57        561.29        36.74 o                         
   4   7   9        391.97        387.58        22.32 o                         
   5   7   9        272.82        218.03        15.92 o                         
   6   7   9       1296.22       1349.72        70.99 o                         
   7   7   9         17.24         31.03         7.52 o                         
   8   7   9         69.99         85.19        12.87 o                         
   9   7   9         89.37        132.35        21.76 o                         
  10   7   9        149.60        167.83        19.83 o                         
  11   7   9         51.65         35.39        11.68 o                         
  12   7   9         75.57         77.68        15.21 o                         
  13   7   9         13.19          3.57        10.60 o                         
  14   7   9         15.32         20.73        11.31 o                         
   0   8   9        209.62        278.39        29.94 o                         
   1   8   9        364.98        315.83        22.20 o                         
   2   8   9        156.42        122.97        11.33 o                         
   3   8   9        247.52        288.83        24.25 o                         
   4   8   9        102.43        123.46        13.85 o                         
   5   8   9         15.84         24.17         6.62 o                         
   6   8   9         21.32         47.85         7.74 o                         
   7   8   9         28.36         31.00         8.38 o                         
   8   8   9        232.23        232.99        20.41 o                         
   9   8   9          5.53         20.17         7.74 o                         
  10   8   9          3.91         11.39         8.61 o                         
  11   8   9         46.98         52.97        13.12 o                         
  12   8   9         52.91         44.64        12.79 o                         
  13   8   9         31.83         10.38        11.22 o                         
   1   9   9         84.33        120.97        12.21 o                         
   2   9   9        318.28        359.64        29.07 o                         
   3   9   9        159.39        181.48        18.45 o                         
   4   9   9        409.53        608.13        50.92 o                         
   5   9   9         27.96         38.20         8.73 o                         
   6   9   9          3.28          7.08         5.84 o                         
   7   9   9        128.82        140.51        14.80 o                         
   8   9   9        122.11        103.08        18.50 o                         
   9   9   9        176.27        126.19        17.85 o                         
  10   9   9        366.39        389.72        41.24 o                         
  11   9   9         11.94         16.94         9.74 o                         
  12   9   9        133.50         57.56        12.51 o                         
   0  10   9        265.24        320.69        43.69 o                         
   1  10   9        101.18        116.45        14.62 o                         
   2  10   9         12.27         22.35         8.28 o                         
   3  10   9         47.24         61.33        11.17 o                         
   4  10   9         70.99         76.94        11.34 o                         
   5  10   9          0.00          6.20         7.37 o                         
   6  10   9         70.74         82.65        11.15 o                         
   7  10   9         18.03         20.62         8.29 o                         
   8  10   9         16.02         11.24         8.61 o                         
   9  10   9          8.40         11.52         9.30 o                         
  10  10   9         41.56         45.85        15.24 o                         
   1  11   9          0.54         -2.96         7.50 o                         
   2  11   9          8.84         14.46         7.72 o                         
   3  11   9         14.35          4.12         6.73 o                         
   4  11   9        168.58        204.20        25.39 o                         
   5  11   9          3.47         15.93         7.91 o                         
   6  11   9          0.07          5.38         9.46 o                         
   7  11   9          0.64         -3.82        10.42 o                         
   8  11   9        168.45        135.47        18.35 o                         
   9  11   9         12.88         11.18        14.53 o                         
   0  12   9          6.83          2.90        12.95 o                         
   1  12   9         25.39         18.50        13.03 o                         
   2  12   9          0.07         -1.46         7.01 o                         
   3  12   9          1.75          0.89         7.93 o                         
   4  12   9        220.55        177.07        24.72 o                         
   5  12   9          2.23         -0.04         8.43 o                         
   6  12   9          0.76          2.55        11.79 o                         
   0   0  10       2132.97       2123.62       233.60 o                         
   1   0  10        178.82        117.69        15.03 o                         
   2   0  10       1907.05       1772.28       129.94 o                         
   3   0  10        235.17        144.83        19.19 o                         
   4   0  10       1825.49       1768.58       157.65 o                         
   5   0  10        906.60        969.61       111.53 o                         
   6   0  10        720.12        710.51        82.45 o                         
   7   0  10         16.07         35.12         6.53 o                         
   8   0  10         17.13          3.77         5.12 o                         
   9   0  10       2204.48       3131.96       780.55 o                         
  10   0  10          5.78         -0.14         5.22 o                         
  11   0  10         12.56        104.64        26.89 o                         
  12   0  10          0.01          0.50         9.19 o                         
  13   0  10         76.81         53.41        32.35 o                         
  14   0  10          5.76         -2.38        23.49 o                         
  15   0  10         91.07         51.58        25.52 o                         
  16   0  10          0.44         -7.87        14.72 o                         
   1   1  10         16.80         21.09         3.26 o                         
   2   1  10         63.31        138.61        11.10 o                         
   3   1  10         49.48         65.96         7.32 o                         
   4   1  10        951.74       1114.09        77.56 o                         
   5   1  10       2147.14       1882.86       145.90 o                         
   6   1  10         53.73         54.61         7.12 o                         
   7   1  10         90.15         76.36         9.19 o                         
   8   1  10          1.69          8.80         3.80 o                         
   9   1  10        461.97        422.89        45.02 o                         
  10   1  10       2573.08       3332.95       409.99 o                         
  11   1  10         74.04         72.21        12.83 o                         
  12   1  10        268.43        352.51        44.99 o                         
  13   1  10        391.40        455.41        46.71 o                         
  14   1  10        105.41        113.94        21.34 o                         
  15   1  10          0.18         -4.35         8.56 o                         
  16   1  10        138.83        102.05        20.10 o                         
   0   2  10          2.80          2.45         2.37 o                         
   1   2  10       5480.03       5708.14       320.77 o                         
   2   2  10         35.48         46.69         5.54 o                         
   3   2  10         66.82        113.34         9.78 o                         
   4   2  10       1424.34       1341.58        71.76 o                         
   5   2  10        779.50        818.31        41.61 o                         
   6   2  10        431.64        375.61        26.18 o                         
   7   2  10        195.97        217.90        17.47 o                         
   8   2  10          5.91         18.50         4.42 o                         
   9   2  10         43.01         65.24         8.22 o                         
  10   2  10        768.69        745.89        66.15 o                         
  11   2  10        211.45        232.06        42.32 o                         
  12   2  10          3.92          3.81         7.68 o                         
  13   2  10         19.35         33.95         8.30 o                         
  14   2  10        279.12        412.41        59.56 o                         
  15   2  10         61.27         57.57        18.23 o                         
  16   2  10          6.81         17.63        11.10 o                         
   1   3  10       1743.82       1785.34        92.35 o                         
   2   3  10          1.39         14.29         2.81 o                         
   3   3  10         91.74         56.41         5.14 o                         
   4   3  10        225.12        246.19        14.47 o                         
   5   3  10         50.62         28.52         4.27 o                         
   6   3  10         39.58         24.35         4.24 o                         
   7   3  10        661.49        711.65        45.78 o                         
   8   3  10          0.04          5.41         3.57 o                         
   9   3  10         10.05          7.82         4.54 o                         
  10   3  10        539.92        565.10        48.60 o                         
  11   3  10         22.15         15.82         7.09 o                         
  12   3  10         15.78         51.63        13.09 o                         
  13   3  10        127.97        158.28        37.81 o                         
  14   3  10        139.13        162.25        26.86 o                         
  15   3  10        126.32        117.80        24.07 o                         
  16   3  10          9.99          3.36         9.31 o                         
   0   4  10      11223.84      12451.87       954.13 o                         
   1   4  10        948.65       1228.60        60.47 o                         
   2   4  10        126.46        156.86        11.61 o                         
   3   4  10       4947.33       5369.46       243.54 o                         
   4   4  10         31.47         37.54         4.58 o                         
   5   4  10        127.40        114.24         8.82 o                         
   6   4  10        390.00        429.79        21.49 o                         
   7   4  10        219.99        217.59        13.85 o                         
   8   4  10        763.25        752.37        35.98 o                         
   9   4  10        397.62        457.17        43.22 o                         
  10   4  10          3.28         11.87         6.97 o                         
  11   4  10        678.09        678.05        59.05 o                         
  12   4  10        551.82        599.58        63.64 o                         
  13   4  10        297.21        313.49        35.94 o                         
  14   4  10        132.03        180.58        28.45 o                         
  15   4  10         25.01         43.00        10.95 o                         
   1   5  10       2525.75       2359.98       107.98 o                         
   2   5  10          1.88          8.42         2.91 o                         
   3   5  10          2.79          2.71         2.38 o                         
   4   5  10         90.47        116.44         9.42 o                         
   5   5  10         88.00         86.56         7.72 o                         
   6   5  10        178.39        148.54        10.71 o                         
   7   5  10       1705.49       1576.17        75.60 o                         
   8   5  10         33.46         37.95         5.91 o                         
   9   5  10          0.51          8.52         4.18 o                         
  10   5  10         31.58         46.78         7.74 o                         
  11   5  10         36.76         19.15         8.32 o                         
  12   5  10          4.83         21.30         9.74 o                         
  13   5  10         53.97         41.51        11.70 o                         
  14   5  10         77.08         91.81        23.55 o                         
  15   5  10         13.55         -1.93         8.24 o                         
   0   6  10        140.74        118.96        14.07 o                         
   1   6  10        270.40        268.14        17.63 o                         
   2   6  10        680.41        683.96        33.32 o                         
   3   6  10        281.67        256.94        16.32 o                         
   4   6  10        102.69         95.93         7.65 o                         
   5   6  10        408.69        389.85        23.53 o                         
   6   6  10        413.64        429.66        31.14 o                         
   7   6  10        227.17        185.83        19.12 o                         
   8   6  10         81.09         70.05        10.20 o                         
   9   6  10          0.22         -5.38         6.97 o                         
  10   6  10          3.78          0.82         8.88 o                         
  11   6  10          6.79         34.41        10.38 o                         
  12   6  10         59.49         60.44        16.61 o                         
  13   6  10          6.41          1.61        10.46 o                         
  14   6  10         22.38         26.98         9.62 o                         
   1   7  10        180.07        197.21        12.98 o                         
   2   7  10          0.52          4.93         2.95 o                         
   3   7  10        939.08        850.63        38.44 o                         
   4   7  10          8.51         13.69         4.42 o                         
   5   7  10          6.78          8.88         5.10 o                         
   6   7  10         79.10        109.38        13.46 o                         
   7   7  10        846.38        834.44        45.69 o                         
   8   7  10         79.31         73.22        10.93 o                         
   9   7  10        133.38        116.96        14.75 o                         
  10   7  10          8.99         19.93         8.49 o                         
  11   7  10         28.68         27.84         8.73 o                         
  12   7  10         40.76         35.62        12.64 o                         
  13   7  10         54.25         45.23        13.07 o                         
   0   8  10        937.44        793.32        72.77 o                         
   1   8  10         14.48         12.32         5.61 o                         
   2   8  10        313.73        380.95        26.99 o                         
   3   8  10        979.13       1148.88        84.81 o                         
   4   8  10         56.48         77.49         9.43 o                         
   5   8  10        244.88        329.52        27.07 o                         
   6   8  10         42.86         57.02         8.61 o                         
   7   8  10        158.40        189.26        19.64 o                         
   8   8  10         51.71         53.51        11.35 o                         
   9   8  10          0.85          4.16         8.18 o                         
  10   8  10          0.66          4.64         6.39 o                         
  11   8  10        249.13        235.90        41.45 o                         
  12   8  10          0.35          3.75         7.30 o                         
  13   8  10          0.79         12.79        16.16 o                         
   1   9  10        168.11        177.74        16.83 o                         
   2   9  10        233.57        290.68        22.18 o                         
   3   9  10          0.24          6.57         5.79 o                         
   4   9  10         87.14        105.28        12.63 o                         
   5   9  10          5.77         18.47         5.60 o                         
   6   9  10        135.00        126.75        13.01 o                         
   7   9  10        102.82         81.85        17.90 o                         
   8   9  10         64.63         49.91        11.36 o                         
   9   9  10         51.23         52.57        18.31 o                         
  10   9  10        109.26        109.93        25.42 o                         
  11   9  10         48.00         42.61        11.44 o                         
   0  10  10        188.08        231.13        27.80 o                         
   1  10  10         71.19         68.64        12.13 o                         
   2  10  10        253.78        306.35        26.61 o                         
   3  10  10        158.87        193.93        19.12 o                         
   4  10  10         27.08         44.01         9.26 o                         
   5  10  10         39.85         40.79        12.29 o                         
   6  10  10         16.02          7.30         7.76 o                         
   7  10  10         43.56         41.95         9.52 o                         
   8  10  10         23.26          4.41         7.62 o                         
   9  10  10          0.15         -0.58         5.56 o                         
  10  10  10          0.01         17.34         9.21 o                         
   1  11  10          0.02          5.42         6.57 o                         
   2  11  10        137.32        127.19        19.53 o                         
   3  11  10         20.19         24.06         8.08 o                         
   4  11  10          1.32          1.23         6.99 o                         
   5  11  10          0.04          8.28         7.79 o                         
   6  11  10        118.52         52.06        19.30 o                         
   7  11  10        109.16         87.68        20.77 o                         
   8  11  10         61.33         37.06        10.78 o                         
   0  12  10         42.88         16.58        18.30 o                         
   1  12  10          2.19          9.90         9.09 o                         
   2  12  10         13.68         39.82        11.56 o                         
   3  12  10          6.35          2.85         8.42 o                         
   4  12  10          3.86          7.55         7.20 o                         
   5  12  10         38.86         39.31         9.65 o                         
   1   1  11         27.79         37.16         4.31 o                         
   2   1  11         77.31         96.88         8.12 o                         
   3   1  11       2372.86       2285.12       128.94 o                         
   4   1  11       2876.18       3151.28       239.94 o                         
   5   1  11        109.61        123.52        11.81 o                         
   6   1  11        138.97        136.34        11.24 o                         
   7   1  11        731.05        648.71        35.75 o                         
   8   1  11        255.31        225.86        18.99 o                         
   9   1  11        163.66        150.23        16.41 o                         
  10   1  11       1266.34       1651.26       185.68 o                         
  11   1  11        296.29        366.84        47.13 o                         
  12   1  11        269.16        340.42        44.08 o                         
  13   1  11         27.17         37.10        10.06 o                         
  14   1  11          8.05          7.34         7.36 o                         
  15   1  11          1.84         14.95        10.17 o                         
  16   1  11         69.20         41.90        10.41 o                         
   0   2  11        263.36        337.55        35.14 o                         
   1   2  11       1288.65       1087.34        59.85 o                         
   2   2  11        528.25        536.39        32.09 o                         
   3   2  11        156.17        157.29        11.70 o                         
   4   2  11        198.33        192.01        13.51 o                         
   5   2  11        960.09       1076.80        71.65 o                         
   6   2  11        233.14        229.00        19.53 o                         
   7   2  11        941.50        907.47        54.82 o                         
   8   2  11        689.14        667.66        42.69 o                         
   9   2  11        134.85        146.35        22.48 o                         
  10   2  11         60.97         69.41        11.76 o                         
  11   2  11        107.05        173.61        20.27 o                         
  12   2  11         89.10        130.01        19.01 o                         
  13   2  11         53.82         69.61        12.46 o                         
  14   2  11         23.59         20.32        11.49 o                         
  15   2  11         16.25         -4.76         8.84 o                         
  16   2  11        226.56        172.87        18.81 o                         
   1   3  11        342.79        335.87        19.64 o                         
   2   3  11          6.51          5.63         2.18 o                         
   3   3  11       3086.70       3018.81       155.38 o                         
   4   3  11          4.05          8.59         2.41 o                         
   5   3  11         42.74         44.82         5.49 o                         
   6   3  11         40.39         39.20         5.67 o                         
   7   3  11         60.53         63.20         7.60 o                         
   8   3  11         24.92         30.11         5.06 o                         
   9   3  11        657.14        747.94        67.64 o                         
  10   3  11         13.32         28.19         8.49 o                         
  11   3  11         61.45         82.23        12.78 o                         
  12   3  11         19.06         34.40         8.41 o                         
  13   3  11        106.80         56.87        16.67 o                         
  14   3  11          0.95          6.95        10.21 o                         
  15   3  11        155.41        208.52        29.40 o                         
   0   4  11       4531.06       4571.98       356.38 o                         
   1   4  11          0.16          4.74         2.30 o                         
   2   4  11       1041.95       1116.54        67.67 o                         
   3   4  11        346.55        310.65        20.44 o                         
   4   4  11         11.79          7.24         2.53 o                         
   5   4  11        192.75        240.44        14.26 o                         
   6   4  11        541.04        611.62        32.47 o                         
   7   4  11        290.10        266.52        14.97 o                         
   8   4  11        323.01        315.09        28.62 o                         
   9   4  11          5.88          5.70         5.75 o                         
  10   4  11          0.03         -3.09         4.95 o                         
  11   4  11          7.64         -0.40         6.03 o                         
  12   4  11        168.99        262.22        30.26 o                         
  13   4  11        124.76         77.42        13.64 o                         
  14   4  11        179.40        231.39        32.78 o                         
  15   4  11          5.95          5.74         7.30 o                         
   1   5  11         26.69         25.63         3.92 o                         
   2   5  11        129.20        134.34        10.96 o                         
   3   5  11        248.45        261.00        16.76 o                         
   4   5  11         22.00         19.19         3.66 o                         
   5   5  11          3.58          9.87         2.99 o                         
   6   5  11         71.16         56.78         6.95 o                         
   7   5  11        425.98        366.22        20.36 o                         
   8   5  11         58.26         59.31         8.14 o                         
   9   5  11        339.19        313.17        32.83 o                         
  10   5  11          5.94          6.49         8.27 o                         
  11   5  11          2.81         12.69         7.89 o                         
  12   5  11         90.76         84.06        14.51 o                         
  13   5  11        104.43         93.07        18.80 o                         
  14   5  11         15.17         19.45        12.82 o                         
  15   5  11          5.12         10.28         9.82 o                         
   0   6  11         17.54          8.48         4.46 o                         
   1   6  11          1.06          6.68         2.96 o                         
   2   6  11         41.69         58.57         5.78 o                         
   3   6  11        650.77        596.53        32.24 o                         
   4   6  11        102.09        106.78         9.06 o                         
   5   6  11        114.99        130.06        11.87 o                         
   6   6  11         94.77        117.50        11.04 o                         
   7   6  11        115.38        117.52        13.11 o                         
   8   6  11          3.58         34.20         9.91 o                         
   9   6  11         46.69         57.53        11.49 o                         
  10   6  11         34.03         49.19        11.44 o                         
  11   6  11        111.17        136.41        26.28 o                         
  12   6  11         11.12          7.99         8.92 o                         
  13   6  11         39.59         25.80         8.65 o                         
  14   6  11          2.94         -0.99         8.25 o                         
   1   7  11        646.47        640.17        32.69 o                         
   2   7  11        118.66        174.31        13.07 o                         
   3   7  11         94.90         94.10         9.90 o                         
   4   7  11          4.57         15.25         5.19 o                         
   5   7  11          2.26          3.93         4.69 o                         
   6   7  11        774.45        934.03        60.64 o                         
   7   7  11         85.94        118.82        12.95 o                         
   8   7  11          5.27         12.40         7.11 o                         
   9   7  11         67.77         59.68        11.94 o                         
  10   7  11         58.61         77.33        14.18 o                         
  11   7  11          6.71         14.51        10.92 o                         
  12   7  11          3.96          6.10        16.00 o                         
  13   7  11         40.30         40.26        12.86 o                         
   0   8  11        108.73        161.74        36.63 o                         
   1   8  11       1098.36       1218.84        67.58 o                         
   2   8  11        163.23        172.21        18.41 o                         
   3   8  11         24.59         47.17         8.65 o                         
   4   8  11         34.17         42.42         8.94 o                         
   5   8  11         50.10         57.57         9.68 o                         
   6   8  11          1.26          1.18         6.76 o                         
   7   8  11         69.94         64.58        12.68 o                         
   8   8  11         12.78         20.66         9.33 o                         
   9   8  11          0.74          3.39         8.71 o                         
  10   8  11          2.19          4.49         7.78 o                         
  11   8  11          0.66         17.40        12.12 o                         
  12   8  11          0.02         10.16         8.54 o                         
   1   9  11        295.93        376.42        31.14 o                         
   2   9  11         46.35         96.38        12.59 o                         
   3   9  11          6.71         11.28         7.47 o                         
   4   9  11         67.37        114.50        13.98 o                         
   5   9  11        777.94        894.28        74.72 o                         
   6   9  11         17.13         26.50         9.11 o                         
   7   9  11         14.31         16.19         8.82 o                         
   8   9  11          6.62         12.67         8.07 o                         
   9   9  11         61.73         52.13        12.66 o                         
  10   9  11        142.36        162.24        26.85 o                         
  11   9  11          7.86         -7.36         7.36 o                         
   0  10  11         51.21         64.02        16.42 o                         
   1  10  11         77.79        119.93        15.25 o                         
   2  10  11         16.63         25.98         7.82 o                         
   3  10  11          0.02         -0.01         6.56 o                         
   4  10  11          0.30         11.07         7.27 o                         
   5  10  11         28.52         21.53         7.89 o                         
   6  10  11          0.93         -6.29         6.78 o                         
   7  10  11          1.91          7.38         8.23 o                         
   8  10  11         99.14         70.11        14.84 o                         
   9  10  11        183.09        119.04        21.98 o                         
  10  10  11         18.95         -1.23         8.29 o                         
   1  11  11        114.48        118.97        25.50 o                         
   2  11  11         72.21        105.58        18.26 o                         
   3  11  11        153.43        135.33        17.19 o                         
   4  11  11         51.94         25.27         9.43 o                         
   5  11  11          0.86         -6.78         6.78 o                         
   6  11  11         28.77         13.35         8.03 o                         
   7  11  11         54.82         50.24        13.16 o                         
   8  11  11        113.71         60.15        15.89 o                         
   0  12  11        114.96         56.58        16.81 o                         
   1  12  11          5.69         14.08         8.31 o                         
   2  12  11         11.69          3.83         7.27 o                         
   4  12  11          4.03          5.83        11.82 o                         
   5  12  11          0.20        -10.36        32.68 o                         
   0   0  12        775.14        657.62        77.79 o                         
   1   0  12       1490.84       1393.18       111.33 o                         
   2   0  12        103.10        131.16        16.27 o                         
   3   0  12        479.10        509.82        62.36 o                         
   4   0  12       1546.13       1540.77       173.11 o                         
   5   0  12        883.11        920.15        71.89 o                         
   6   0  12       2477.93       2377.86       150.68 o                         
   7   0  12        202.25        215.04        29.05 o                         
   8   0  12        485.02        491.31        59.71 o                         
   9   0  12        206.33        257.52        36.70 o                         
  10   0  12         22.36         57.82        18.82 o                         
  11   0  12        116.68        124.65       103.20 o                         
  12   0  12        119.48        108.83        42.03 o                         
  13   0  12         32.86         31.51        16.77 o                         
  14   0  12        120.91        193.91        42.49 o                         
  15   0  12        101.83         76.98        25.88 o                         
  16   0  12         80.06         88.10        17.89 o                         
   1   1  12       1428.09       1372.63        76.73 o                         
   2   1  12        258.45        279.35        18.88 o                         
   3   1  12       2044.96       1918.84       113.18 o                         
   4   1  12        152.47        223.07        18.36 o                         
   5   1  12       1322.40       1371.25        92.25 o                         
   6   1  12         93.90        116.92        13.20 o                         
   7   1  12        161.95        176.47        17.57 o                         
   8   1  12          3.90         15.23         4.99 o                         
   9   1  12        439.02        401.07        49.54 o                         
  10   1  12       3556.19       4215.85       468.72 o                         
  11   1  12        330.22        367.78        45.42 o                         
  12   1  12        575.35        691.62        56.24 o                         
  13   1  12          0.53         -1.06        12.44 o                         
  14   1  12         56.55         93.99        17.00 o                         
  15   1  12          8.99          9.36         9.65 o                         
  16   1  12        192.62        104.17        19.97 o                         
   0   2  12         26.85         48.68         8.66 o                         
   1   2  12         78.87        105.40         8.82 o                         
   2   2  12        110.25        157.19        11.82 o                         
   3   2  12        275.52        288.87        24.54 o                         
   4   2  12        484.74        604.29        34.61 o                         
   5   2  12          1.01          5.36         3.57 o                         
   6   2  12        120.18        146.15        15.71 o                         
   7   2  12        271.80        217.25        15.04 o                         
   8   2  12        887.08        840.17        69.65 o                         
   9   2  12        750.02        880.08        54.91 o                         
  10   2  12        845.91       1135.60       136.59 o                         
  11   2  12         74.83        104.48        19.53 o                         
  12   2  12          5.62         19.76        10.61 o                         
  13   2  12          1.24          7.23         6.41 o                         
  14   2  12        141.26        152.51        24.53 o                         
  15   2  12          3.59         17.14        11.69 o                         
   1   3  12        834.56        856.37        49.39 o                         
   2   3  12        387.84        391.63        23.86 o                         
   3   3  12        377.28        346.90        21.90 o                         
   4   3  12        197.89        185.25        12.72 o                         
   5   3  12         11.59          9.32         3.39 o                         
   6   3  12         12.80         11.58         3.13 o                         
   7   3  12        304.31        330.54        19.39 o                         
   8   3  12         96.00        115.41        16.11 o                         
   9   3  12         79.26        132.65        27.53 o                         
  10   3  12          2.95          3.87         7.43 o                         
  11   3  12          6.16         -4.27         7.90 o                         
  12   3  12         11.89         37.79        13.05 o                         
  13   3  12        173.75        276.16        33.00 o                         
  14   3  12        118.26        145.31        24.94 o                         
  15   3  12         51.74         29.84        12.69 o                         
   0   4  12       1771.86       1868.35       124.53 o                         
   1   4  12        534.93        526.91        32.00 o                         
   2   4  12        106.60        149.24        11.44 o                         
   3   4  12        541.92        627.84        37.08 o                         
   4   4  12          4.49          8.23         2.69 o                         
   5   4  12         27.02         36.83         5.05 o                         
   6   4  12        111.60        172.13        15.15 o                         
   7   4  12          0.14          9.22         4.37 o                         
   8   4  12         36.27         37.05         9.13 o                         
   9   4  12         84.71         85.39        11.43 o                         
  10   4  12         52.06         52.15         9.50 o                         
  11   4  12          2.77         50.88        32.09 o                         
  12   4  12       1146.47       1277.93       175.67 o                         
  13   4  12          2.30          1.50         7.11 o                         
  14   4  12          2.76          7.84         7.44 o                         
  15   4  12         22.52         28.69         9.90 o                         
   1   5  12         33.26         61.66         6.14 o                         
   2   5  12        241.50        320.84        17.73 o                         
   3   5  12          7.46         22.80         4.18 o                         
   4   5  12        281.98        310.18        17.55 o                         
   5   5  12         15.60         17.73         3.77 o                         
   6   5  12          0.01          7.65         4.44 o                         
   7   5  12         28.72         37.09         6.48 o                         
   8   5  12        235.32        257.11        21.09 o                         
   9   5  12          4.68         11.50         6.86 o                         
  10   5  12          0.04         11.07         8.97 o                         
  11   5  12        177.93        165.57        44.55 o                         
  12   5  12          0.00         11.31         7.14 o                         
  13   5  12         48.02         81.26        14.11 o                         
  14   5  12         15.79          3.46        13.33 o                         
   0   6  12       4087.73       3965.46       262.28 o                         
   1   6  12        467.29        505.92        28.66 o                         
   2   6  12        383.34        366.24        19.43 o                         
   3   6  12        231.12        232.73        15.13 o                         
   4   6  12        222.77        260.38        18.33 o                         
   5   6  12         22.29         27.63         5.06 o                         
   6   6  12        382.36        422.89        25.73 o                         
   7   6  12          1.72         13.99         6.37 o                         
   8   6  12        891.62       1112.10       140.05 o                         
   9   6  12          6.66         24.71         9.79 o                         
  10   6  12          3.03          4.68         7.94 o                         
  11   6  12        112.41         73.03        14.87 o                         
  12   6  12        149.28        168.43        28.39 o                         
  13   6  12         83.57         56.14        24.16 o                         
  14   6  12        156.42         91.59        17.28 o                         
   1   7  12          4.86         19.26         4.87 o                         
   2   7  12         27.09         30.21         5.50 o                         
   3   7  12         51.22         58.69         8.23 o                         
   4   7  12         21.89         31.29         6.88 o                         
   5   7  12        109.67         71.19        10.04 o                         
   6   7  12        386.57        424.47        38.43 o                         
   7   7  12        348.78        377.42        37.47 o                         
   8   7  12          0.37          8.95         8.28 o                         
   9   7  12         23.37         51.18        10.55 o                         
  10   7  12          7.02         15.01         7.09 o                         
  11   7  12          1.00         10.28         6.73 o                         
  12   7  12          0.02         -7.72         7.72 o                         
  13   7  12          3.08         -4.30        18.42 o                         
   0   8  12         17.47         61.29        10.41 o                         
   1   8  12        349.55        375.01        30.47 o                         
   2   8  12        376.91        478.64        34.76 o                         
   3   8  12        188.09        203.07        17.59 o                         
   4   8  12          3.88          3.42         5.62 o                         
   5   8  12          0.05         19.09         9.95 o                         
   6   8  12         32.74         44.62         8.79 o                         
   7   8  12         39.47         23.05         9.38 o                         
   8   8  12          1.78         20.57         8.94 o                         
   9   8  12         10.84          1.39         9.16 o                         
  10   8  12         68.42         47.42        13.27 o                         
  11   8  12         22.68          5.07        10.92 o                         
  12   8  12          0.41          7.56        11.17 o                         
   1   9  12         26.24         25.19         7.86 o                         
   2   9  12          4.46         13.37         6.96 o                         
   3   9  12         25.85         38.78         9.61 o                         
   4   9  12         19.71         37.16         8.63 o                         
   5   9  12         45.40         32.28        12.82 o                         
   6   9  12        113.59         93.55        18.24 o                         
   7   9  12          0.08          6.43         7.22 o                         
   8   9  12          5.21          3.79         9.67 o                         
   9   9  12         15.53         13.65         9.27 o                         
  10   9  12         90.23         66.86        15.67 o                         
  11   9  12          5.47         10.49         8.51 o                         
   0  10  12         15.80         47.59        16.58 o                         
   1  10  12        182.73        165.36        15.81 o                         
   2  10  12        168.92        142.91        18.24 o                         
   3  10  12          6.18         14.50         6.85 o                         
   4  10  12         33.72         37.22        13.35 o                         
   5  10  12         20.23          9.64         8.23 o                         
   6  10  12         33.98         35.65         9.73 o                         
   7  10  12         84.76         61.83        13.49 o                         
   8  10  12          8.90          6.85         7.67 o                         
   9  10  12          0.00         10.09        10.69 o                         
   1  11  12         44.07         44.53        10.77 o                         
   2  11  12        269.88        224.31        29.68 o                         
   3  11  12         40.10         21.83        10.10 o                         
   4  11  12         31.41         12.52         7.68 o                         
   5  11  12          0.02         15.67         9.73 o                         
   6  11  12         94.75         67.74        17.40 o                         
   7  11  12          0.20          0.96        10.82 o                         
   0  12  12         10.36         -7.44        16.22 o                         
   1  12  12          8.21         31.81        12.84 o                         
   2  12  12          0.96          0.05         8.09 o                         
   3  12  12        103.55         76.20        33.68 o                         
   4  12  12          1.57         -1.10        15.35 o                         
   1   1  13        158.05        206.27        15.29 o                         
   2   1  13        335.34        352.74        23.16 o                         
   3   1  13        378.18        452.86        28.86 o                         
   4   1  13         46.23         56.38         7.90 o                         
   5   1  13        121.17        107.79        10.79 o                         
   6   1  13        166.29        174.86        15.58 o                         
   7   1  13          1.08         10.14         4.82 o                         
   8   1  13        362.12        332.45        35.12 o                         
   9   1  13          8.07         19.97         7.61 o                         
  10   1  13         29.65         44.03        14.24 o                         
  11   1  13        342.37        502.66        60.55 o                         
  12   1  13          4.28         13.77        10.08 o                         
  13   1  13         11.93         14.10        11.22 o                         
  14   1  13        184.78        168.70        39.88 o                         
  15   1  13         25.37         32.51         8.89 o                         
   0   2  13        707.96        999.64        91.67 o                         
   1   2  13         67.76         60.90         6.42 o                         
   2   2  13        725.64        677.16        40.36 o                         
   3   2  13         20.83         36.07         6.07 o                         
   4   2  13         56.50         39.04         4.99 o                         
   5   2  13         60.57         43.30         6.58 o                         
   6   2  13          0.61          0.57         3.12 o                         
   7   2  13          0.83          1.94         3.52 o                         
   8   2  13        550.54        625.24        73.15 o                         
   9   2  13          0.05         10.56         8.78 o                         
  10   2  13        262.90        375.76        48.48 o                         
  11   2  13         12.80         29.53         9.77 o                         
  12   2  13          2.79          7.57         8.36 o                         
  13   2  13         21.53         14.45         8.58 o                         
  14   2  13         47.64         59.35        11.94 o                         
  15   2  13          8.03          4.04         7.46 o                         
   1   3  13         42.44         26.97         4.13 o                         
   2   3  13        193.71        159.07        11.65 o                         
   3   3  13         75.76         78.10         7.05 o                         
   4   3  13        235.15        200.16        15.62 o                         
   5   3  13         70.49         79.64         8.49 o                         
   6   3  13        118.93        121.78        11.88 o                         
   7   3  13        143.65        147.66        13.48 o                         
   8   3  13          3.32         22.48         8.05 o                         
   9   3  13         12.93         11.47         7.28 o                         
  10   3  13        161.38        234.93        33.02 o                         
  11   3  13         83.76         61.14        11.94 o                         
  12   3  13         15.83         38.72        13.20 o                         
  13   3  13          4.50         15.93         9.57 o                         
  14   3  13          0.05          4.18         8.70 o                         
  15   3  13         65.89         64.40        16.06 o                         
   0   4  13          6.30         -2.20         2.20 o                         
   1   4  13        106.24        122.47        10.18 o                         
   2   4  13         17.07         13.11         3.21 o                         
   3   4  13         88.60        138.46         9.72 o                         
   4   4  13        234.62        319.32        17.88 o                         
   5   4  13        399.63        351.95        23.56 o                         
   6   4  13          7.10         13.62         4.18 o                         
   7   4  13          1.94          7.56         5.35 o                         
   8   4  13        102.43        110.83        12.60 o                         
   9   4  13         15.23          9.77         7.71 o                         
  10   4  13         25.99         35.80        11.17 o                         
  11   4  13         31.09         39.62        12.24 o                         
  12   4  13        598.31        750.58        87.58 o                         
  13   4  13          1.10         23.37        14.59 o                         
  14   4  13         21.58         35.37        12.78 o                         
  15   4  13          6.04         10.87        10.70 o                         
   1   5  13        877.28        900.04        50.50 o                         
   2   5  13         41.22         61.23         6.09 o                         
   3   5  13         90.57        132.23        10.97 o                         
   4   5  13          0.37          5.30         3.09 o                         
   5   5  13          2.74          2.00         3.61 o                         
   6   5  13         57.73         81.76        10.96 o                         
   7   5  13        243.74        282.85        29.78 o                         
   8   5  13        734.08        739.17        54.61 o                         
   9   5  13         30.98         24.04         9.62 o                         
  10   5  13        102.56         99.15        15.30 o                         
  11   5  13        411.82        471.79        59.40 o                         
  12   5  13         18.18         14.99         8.17 o                         
  13   5  13        113.40        109.62        21.02 o                         
  14   5  13          4.31         -6.21        14.66 o                         
   0   6  13        476.56        602.47        51.42 o                         
   1   6  13        707.73        767.77        39.64 o                         
   2   6  13       1059.39       1253.78        66.68 o                         
   3   6  13       1139.44       1081.62        62.20 o                         
   4   6  13       1211.02       1154.74        75.94 o                         
   5   6  13        614.50        568.28        29.99 o                         
   6   6  13         57.20         47.81         8.23 o                         
   7   6  13        399.47        346.09        49.32 o                         
   8   6  13        657.35        864.39        82.93 o                         
   9   6  13         92.26        115.98        17.17 o                         
  10   6  13         91.39        108.10        24.80 o                         
  11   6  13        141.20        143.58        28.31 o                         
  12   6  13        229.78        281.66        39.75 o                         
  13   6  13          0.22         24.15        10.77 o                         
   1   7  13        664.24        607.84        48.77 o                         
   2   7  13        806.53       1015.29        63.61 o                         
   3   7  13        247.58        201.08        19.58 o                         
   4   7  13        705.35        735.16        54.90 o                         
   5   7  13        510.11        624.73        48.07 o                         
   6   7  13         49.33         63.53         9.94 o                         
   7   7  13        668.73       1000.90        93.45 o                         
   8   7  13          2.04         10.25         8.56 o                         
   9   7  13         40.28         74.92        13.41 o                         
  10   7  13          1.56         -5.01         5.60 o                         
  11   7  13          0.72          7.72         8.30 o                         
  12   7  13         22.53         17.69         8.96 o                         
  13   7  13         93.56         48.96        21.61 o                         
   0   8  13       1304.37       1335.64       148.60 o                         
   1   8  13          0.07          5.57         6.63 o                         
   2   8  13         80.58        107.52        11.25 o                         
   3   8  13         50.85         66.92        10.67 o                         
   4   8  13         62.08         68.88        11.29 o                         
   5   8  13          0.41         11.78         7.48 o                         
   6   8  13          0.61         10.69         6.36 o                         
   7   8  13         69.29         23.05        12.85 o                         
   8   8  13         48.73         71.43        13.66 o                         
   9   8  13         85.58         72.31        18.59 o                         
  10   8  13          9.81        -10.20        11.40 o                         
  11   8  13         23.38          3.03         8.57 o                         
  12   8  13          1.54          0.81         9.14 o                         
   1   9  13         13.77         30.21         7.36 o                         
   2   9  13          4.29         27.64         8.19 o                         
   3   9  13          0.93          7.79         6.46 o                         
   4   9  13        208.09        215.35        22.46 o                         
   5   9  13         26.50          7.43         7.62 o                         
   6   9  13        264.16        219.44        43.82 o                         
   7   9  13        113.09         81.24        18.47 o                         
   8   9  13          9.41          2.48         9.60 o                         
   9   9  13         28.72         27.85        10.43 o                         
  10   9  13          4.32         15.86         9.35 o                         
   0  10  13        147.76        110.71        39.55 o                         
   1  10  13          0.65         17.15         8.83 o                         
   2  10  13          2.38         14.41         7.75 o                         
   3  10  13          2.13         18.27         7.43 o                         
   4  10  13         15.88          9.41         8.61 o                         
   5  10  13         10.94         10.38         8.03 o                         
   6  10  13          8.18         10.96        10.40 o                         
   7  10  13         13.85         23.33         8.29 o                         
   8  10  13         26.56         33.46        10.15 o                         
   9  10  13         24.18          7.70         8.06 o                         
   1  11  13          5.63         -1.58         6.94 o                         
   2  11  13        114.16         96.82        24.51 o                         
   3  11  13         12.32         10.28        11.45 o                         
   4  11  13         22.34         20.44        10.25 o                         
   5  11  13          0.06          5.10         8.45 o                         
   6  11  13         92.24         55.51        17.02 o                         
   0  12  13          3.09         28.92        20.81 o                         
   1  12  13         21.32          3.54        31.90 o                         
   2  12  13         19.78        -24.49        30.74 o                         
   0   0  14       4568.51       4519.71       497.35 o                         
   1   0  14        414.91        435.47        37.93 o                         
   2   0  14       2567.20       2832.64       235.10 o                         
   3   0  14        653.89        661.46        64.49 o                         
   4   0  14          2.43          9.70         5.34 o                         
   5   0  14        387.76        428.23        53.20 o                         
   6   0  14        269.29        318.25        41.16 o                         
   7   0  14         13.15         23.56         9.02 o                         
   8   0  14       2736.72       3666.77       569.14 o                         
   9   0  14        507.20        723.67       121.79 o                         
  10   0  14       1271.55       1662.39       263.81 o                         
  11   0  14         63.96         77.99        59.64 o                         
  12   0  14        117.99        145.95        34.25 o                         
  13   0  14         40.45         34.38        13.70 o                         
  14   0  14        248.80        280.86        33.82 o                         
  15   0  14         93.75         99.16        29.19 o                         
   1   1  14       1174.82       1243.97        81.37 o                         
   2   1  14       1088.65       1244.25        77.88 o                         
   3   1  14        331.04        383.63        28.87 o                         
   4   1  14       4808.88       5245.66       406.15 o                         
   5   1  14         98.73        134.93        15.96 o                         
   6   1  14          2.52          5.64         3.70 o                         
   7   1  14          5.04          2.26         6.33 o                         
   8   1  14         74.63        111.48        18.67 o                         
   9   1  14        603.68        697.53        84.75 o                         
  10   1  14       1172.76       1518.91       132.09 o                         
  11   1  14        388.01        469.09        59.48 o                         
  12   1  14         74.88        159.76        25.86 o                         
  13   1  14          4.97          7.88         7.81 o                         
  14   1  14         72.15        108.32        18.57 o                         
  15   1  14         25.53         22.33        10.32 o                         
   0   2  14       1235.34       1395.31       111.48 o                         
   2   2  14        756.44        825.46        47.25 o                         
   3   2  14        185.65        233.98        18.13 o                         
   4   2  14        503.41        462.14        28.16 o                         
   5   2  14         13.05         13.17         4.34 o                         
   6   2  14         17.50         25.97         6.60 o                         
   7   2  14         83.10         69.50        12.62 o                         
   8   2  14         30.13         54.17        13.53 o                         
   9   2  14          0.65          3.56         9.13 o                         
  10   2  14          9.85          7.39         9.64 o                         
  11   2  14          1.26          6.08         6.51 o                         
  12   2  14         21.21         13.54         9.11 o                         
  13   2  14         37.59         32.02        12.32 o                         
  14   2  14         56.52         56.48        15.34 o                         
  15   2  14          2.63          9.21         7.78 o                         
   1   3  14         78.91        124.66         9.81 o                         
   2   3  14        909.77        945.15        51.78 o                         
   3   3  14         32.86         44.40         5.24 o                         
   4   3  14         26.31         16.82         3.69 o                         
   5   3  14         84.57        106.32         9.21 o                         
   6   3  14          0.50          1.99         3.14 o                         
   7   3  14        105.36        171.08        25.24 o                         
   8   3  14         10.04         26.73         8.20 o                         
   9   3  14         19.74         34.66        10.81 o                         
  10   3  14         26.26         39.00         9.75 o                         
  11   3  14          7.79         12.50        10.35 o                         
  12   3  14          1.10         -6.92         6.92 o                         
  13   3  14         17.36         21.71        11.23 o                         
  14   3  14          2.46         -0.36         8.34 o                         
  15   3  14         36.49         12.20        10.00 o                         
   0   4  14        555.24        473.94        41.18 o                         
   1   4  14         35.27         69.43         6.84 o                         
   2   4  14          0.12          1.74         2.78 o                         
   3   4  14         90.68        131.21        10.45 o                         
   4   4  14        251.21        312.15        18.16 o                         
   5   4  14        127.86        143.81        11.23 o                         
   6   4  14        244.00        293.80        27.70 o                         
   7   4  14        153.19        167.77        20.69 o                         
   8   4  14         46.07         53.08         9.33 o                         
   9   4  14          1.80          8.26         5.25 o                         
  10   4  14         32.31         33.99         9.03 o                         
  11   4  14         67.63         92.74        18.52 o                         
  12   4  14          8.67          9.37         7.86 o                         
  13   4  14         14.61         17.31        10.75 o                         
  14   4  14          0.00          7.90         9.56 o                         
   1   5  14        129.59        147.51        11.33 o                         
   2   5  14         43.06         58.45         6.35 o                         
   3   5  14          8.00          7.72         3.55 o                         
   4   5  14         96.60        113.44         9.75 o                         
   5   5  14        165.68        162.95        15.57 o                         
   6   5  14        104.06        107.04        12.42 o                         
   7   5  14         74.39         67.51        12.77 o                         
   8   5  14        130.07        151.84        15.80 o                         
   9   5  14         10.89         26.29         7.92 o                         
  10   5  14         74.32         68.55        15.85 o                         
  11   5  14         79.63        161.79        20.40 o                         
  12   5  14        124.08        106.42        16.10 o                         
  13   5  14         18.11         16.84         8.23 o                         
  14   5  14         29.79          5.16         9.84 o                         
   0   6  14       4950.31       5313.51       411.32 o                         
   1   6  14       2101.20       1975.09       104.48 o                         
   2   6  14       1096.67        943.87        53.53 o                         
   3   6  14         24.84         16.69         5.26 o                         
   4   6  14          4.05         18.56         5.51 o                         
   5   6  14        529.85        560.67        43.86 o                         
   6   6  14        119.58         78.10        10.44 o                         
   7   6  14         39.86         97.85        15.59 o                         
   8   6  14        239.44        237.62        22.77 o                         
   9   6  14        192.15        158.67        16.75 o                         
  10   6  14         38.76         36.02         9.27 o                         
  11   6  14         87.69        150.36        25.23 o                         
  12   6  14         47.06         18.94        11.15 o                         
  13   6  14        148.97        135.27        24.25 o                         
   1   7  14        204.11        214.80        19.70 o                         
   2   7  14        187.69        227.19        20.85 o                         
   3   7  14        604.06        741.74        60.54 o                         
   4   7  14        295.94        376.02        33.72 o                         
   5   7  14         18.57         30.89         8.19 o                         
   6   7  14         68.33         81.57        12.97 o                         
   7   7  14         96.76        142.58        25.21 o                         
   8   7  14          1.68          6.42         9.38 o                         
   9   7  14         16.95         38.53        10.53 o                         
  10   7  14         58.44          7.99        12.58 o                         
  11   7  14         20.31         18.72        13.13 o                         
  12   7  14         15.76         27.83        17.82 o                         
   0   8  14        383.97        414.52        52.29 o                         
   1   8  14          1.17          7.07         6.34 o                         
   2   8  14        353.75        391.25        29.18 o                         
   3   8  14          1.13          8.53         6.83 o                         
   4   8  14          6.28         -1.65         6.16 o                         
   5   8  14         86.36         88.99        11.55 o                         
   6   8  14        107.00         80.92        11.35 o                         
   7   8  14          9.51         17.68         8.32 o                         
   8   8  14         85.50        142.50        23.10 o                         
   9   8  14         26.33          4.61        13.54 o                         
  10   8  14          0.72         10.92         9.36 o                         
  11   8  14          1.65         -8.28        10.88 o                         
   1   9  14         58.03         59.82        10.51 o                         
   2   9  14          7.10         22.44         8.13 o                         
   3   9  14         35.91         28.34         8.05 o                         
   4   9  14         48.33         93.54        15.12 o                         
   5   9  14          0.34          8.49         7.86 o                         
   6   9  14         72.57         36.34        12.51 o                         
   7   9  14        105.30        113.50        18.30 o                         
   8   9  14         61.74         42.81        15.16 o                         
   9   9  14         31.83         28.19         9.87 o                         
  10   9  14          7.43          0.59         9.21 o                         
   0  10  14          6.92         12.20         9.33 o                         
   1  10  14          0.37         -4.81         7.63 o                         
   2  10  14        124.16         41.02        15.83 o                         
   3  10  14          3.33         10.40         8.76 o                         
   4  10  14          1.53          8.00         8.67 o                         
   5  10  14         16.29         10.37         8.57 o                         
   6  10  14         22.96          9.65         9.86 o                         
   7  10  14          1.85          5.81        10.02 o                         
   8  10  14          4.44          4.92         9.01 o                         
   1  11  14          5.18          8.93         8.08 o                         
   2  11  14        113.71         75.63        21.44 o                         
   3  11  14         45.92         52.50        12.96 o                         
   4  11  14         10.32          8.21         8.81 o                         
   5  11  14          0.62         19.73        12.17 o                         
   6  11  14         11.51         14.37        15.31 o                         
   1   1  15        164.87        203.41        14.31 o                         
   2   1  15          0.58         -1.29         1.83 o                         
   3   1  15        410.97        359.82        27.44 o                         
   4   1  15       1004.12       1015.69        72.57 o                         
   5   1  15        178.92        149.87        12.67 o                         
   6   1  15         24.93         12.05         5.11 o                         
   7   1  15       1277.02       1481.72        88.07 o                         
   8   1  15         79.88        100.89        14.17 o                         
   9   1  15         15.65         23.27         8.71 o                         
  10   1  15        380.56        601.89        71.16 o                         
  11   1  15         46.54         58.00        11.57 o                         
  12   1  15         22.62         30.39        12.02 o                         
  13   1  15          2.95         17.04         8.93 o                         
  14   1  15         21.67         38.72        12.89 o                         
  15   1  15         32.43         18.04         8.84 o                         
   0   2  15        618.21        567.14        48.29 o                         
   1   2  15          4.55          2.10         2.65 o                         
   2   2  15         73.17         92.52         8.37 o                         
   3   2  15          0.09          1.38         2.96 o                         
   4   2  15        298.94        284.70        20.08 o                         
   5   2  15          0.47          6.41         4.22 o                         
   6   2  15         27.78         29.25         5.80 o                         
   7   2  15        126.42        191.96        32.10 o                         
   8   2  15         77.52        111.42        19.92 o                         
   9   2  15         69.90        106.97        15.23 o                         
  10   2  15          4.77         12.76         7.33 o                         
  11   2  15         98.06        157.95        25.13 o                         
  12   2  15          3.75         15.20         9.85 o                         
  13   2  15         44.44         46.27        13.89 o                         
  14   2  15          7.71         -2.06        10.53 o                         
   1   3  15          0.98         16.30         4.12 o                         
   2   3  15          0.91         -1.03         3.01 o                         
   3   3  15          5.42         10.98         3.26 o                         
   4   3  15         38.77         16.24         4.00 o                         
   5   3  15         94.46         90.00         9.60 o                         
   6   3  15        226.31        221.28        27.71 o                         
   7   3  15        101.73         84.91        16.71 o                         
   8   3  15         47.77         54.41        13.69 o                         
   9   3  15        317.04        350.23        48.28 o                         
  10   3  15         12.29         27.48        10.84 o                         
  11   3  15         64.71         90.56        18.68 o                         
  12   3  15          7.29          3.95         7.38 o                         
  13   3  15        139.23        141.76        22.44 o                         
  14   3  15          5.80         10.09         8.59 o                         
   0   4  15        355.61        322.04        34.27 o                         
   1   4  15         51.01         70.44         7.18 o                         
   2   4  15          1.22          9.09         3.88 o                         
   3   4  15        737.34        742.78        43.99 o                         
   4   4  15          3.44          6.06         3.14 o                         
   5   4  15          8.55         13.88         5.21 o                         
   6   4  15        142.14        119.17        12.70 o                         
   7   4  15        159.86        102.89        21.76 o                         
   8   4  15         45.86         87.10        10.14 o                         
   9   4  15         13.20         11.03         7.35 o                         
  10   4  15          0.23         11.00         8.95 o                         
  11   4  15         32.21         46.49        10.71 o                         
  12   4  15          1.46         11.06        10.66 o                         
  13   4  15          0.00         10.02        10.00 o                         
  14   4  15         18.92         16.54        10.66 o                         
   1   5  15        306.78        326.05        18.60 o                         
   2   5  15         62.27         57.15         6.83 o                         
   3   5  15         70.99         48.05         7.44 o                         
   4   5  15        272.01        206.52        17.60 o                         
   5   5  15        114.85        101.78        11.46 o                         
   6   5  15         78.82         92.19        12.30 o                         
   7   5  15          0.48         28.30         8.95 o                         
   8   5  15         50.54         80.37        13.36 o                         
   9   5  15          0.73          0.47        14.25 o                         
  10   5  15         24.10          6.41        12.70 o                         
  11   5  15          6.46         14.01         9.73 o                         
  12   5  15          9.82          2.47         9.00 o                         
  13   5  15          0.02          2.79        18.25 o                         
   0   6  15        726.14        859.73        78.64 o                         
   1   6  15         34.12         28.86         6.05 o                         
   2   6  15         99.26        111.05        12.29 o                         
   3   6  15          5.87         22.07         6.20 o                         
   4   6  15         67.43         65.94         8.39 o                         
   5   6  15          9.93         24.55         6.89 o                         
   6   6  15          1.74          1.99         7.40 o                         
   7   6  15         71.04         57.37        11.08 o                         
   8   6  15          3.23          7.29         6.75 o                         
   9   6  15         20.00         43.70        11.78 o                         
  10   6  15          5.75          8.42         6.81 o                         
  11   6  15         14.90          3.06        12.12 o                         
  12   6  15        192.39        201.43        22.63 o                         
  13   6  15          0.34          7.92        10.24 o                         
   1   7  15        151.69        132.46        13.80 o                         
   2   7  15         84.82         73.22        11.01 o                         
   3   7  15         32.26         32.48         8.75 o                         
   4   7  15          0.16         -4.04         6.36 o                         
   5   7  15          0.22          7.71         7.27 o                         
   6   7  15         34.55         10.43         7.31 o                         
   7   7  15          0.98         20.76         8.81 o                         
   8   7  15         47.59         57.76        14.47 o                         
   9   7  15         32.78         28.88         9.83 o                         
  10   7  15          9.54         -4.87        10.30 o                         
  11   7  15          0.24        -10.59        10.59 o                         
  12   7  15         37.09          2.32         7.63 o                         
   0   8  15        247.69        236.46        34.46 o                         
   1   8  15         21.32          5.30         7.49 o                         
   2   8  15        455.91        480.17        33.45 o                         
   3   8  15        110.78        127.76        13.38 o                         
   4   8  15        125.26        106.31        14.19 o                         
   5   8  15         28.29         39.72         8.71 o                         
   6   8  15          9.10         16.62         6.61 o                         
   7   8  15          2.80         -8.15         8.15 o                         
   8   8  15          5.05          8.84         9.76 o                         
   9   8  15         25.31         31.36        14.64 o                         
  10   8  15          0.97          2.30         8.24 o                         
  11   8  15          0.07         -0.21         9.38 o                         
   1   9  15         79.44         69.34        18.63 o                         
   2   9  15        148.15        136.38        16.68 o                         
   3   9  15          7.91         16.41         7.94 o                         
   4   9  15         84.41         44.71        11.73 o                         
   5   9  15         58.44         48.69        10.66 o                         
   6   9  15         17.95         41.14        11.92 o                         
   7   9  15          0.58         10.05         8.72 o                         
   8   9  15          0.10          5.68        11.53 o                         
   9   9  15          7.40          4.74         6.90 o                         
   0  10  15         51.92         75.67        25.70 o                         
   1  10  15          3.84         11.51         9.34 o                         
   2  10  15          2.34         -5.47         6.96 o                         
   3  10  15          0.00          4.20         7.78 o                         
   4  10  15         10.90         22.84        11.25 o                         
   5  10  15         12.13         20.23        11.36 o                         
   6  10  15         21.63          5.84         8.69 o                         
   7  10  15          1.12         -2.48         7.11 o                         
   1  11  15          3.89         19.34         9.75 o                         
   2  11  15         90.21         73.83        14.85 o                         
   3  11  15          0.22        -15.10        15.10 o                         
   4  11  15          0.03         -0.57        26.41 o                         
   0   0  16       1337.58       1454.66       165.91 o                         
   1   0  16        633.21        771.57        63.17 o                         
   2   0  16        470.93        413.85        39.05 o                         
   3   0  16        861.71        910.55       104.90 o                         
   4   0  16         39.44         28.19         8.09 o                         
   5   0  16        109.78        157.10        21.30 o                         
   6   0  16        423.77        346.57        47.13 o                         
   7   0  16         67.24         58.70        13.69 o                         
   8   0  16         79.89        110.95        27.31 o                         
   9   0  16          0.54         60.24        47.29 o                         
  10   0  16        523.58        602.58        56.85 o                         
  11   0  16        242.27        365.61        67.82 o                         
  12   0  16         22.59         93.28        32.51 o                         
  13   0  16          4.52         26.48        17.36 o                         
  14   0  16        267.70        255.74        32.05 o                         
   1   1  16        308.19        335.06        22.36 o                         
   2   1  16          6.20          6.98         3.15 o                         
   3   1  16        175.76        187.08        16.28 o                         
   4   1  16       1236.69       1478.79       118.94 o                         
   5   1  16        342.93        377.04        29.91 o                         
   6   1  16        181.32        180.48        26.38 o                         
   7   1  16        466.49        510.36        62.93 o                         
   8   1  16         58.79         90.74        17.25 o                         
   9   1  16        420.13        607.23        72.09 o                         
  10   1  16       1532.92       2188.85       162.90 o                         
  11   1  16        284.15        357.97        46.33 o                         
  12   1  16        174.69        217.66        25.67 o                         
  13   1  16         84.72         83.19        13.59 o                         
  14   1  16         90.67         57.08        13.51 o                         
   0   2  16        201.97        220.79        23.06 o                         
   1   2  16        265.17        311.19        22.54 o                         
   2   2  16       1434.24       1507.01        85.80 o                         
   3   2  16          0.01          4.07         4.02 o                         
   4   2  16        352.48        363.13        26.81 o                         
   5   2  16          1.90         13.10         5.76 o                         
   6   2  16        252.64        268.15        30.14 o                         
   7   2  16          3.91          7.84         6.86 o                         
   8   2  16        444.45        685.88        81.84 o                         
   9   2  16        183.81        265.33        35.94 o                         
  10   2  16         29.76         28.33         9.55 o                         
  11   2  16         90.43        117.27        19.06 o                         
  12   2  16          6.93          9.15         8.94 o                         
  13   2  16        146.63        152.42        25.04 o                         
  14   2  16         35.71         15.67         7.35 o                         
   1   3  16         36.74         47.65         6.41 o                         
   2   3  16        395.24        427.36        29.51 o                         
   3   3  16        442.01        423.34        29.34 o                         
   4   3  16        400.94        450.59        31.34 o                         
   5   3  16         37.18         20.71         6.40 o                         
   6   3  16        184.32        174.44        25.90 o                         
   7   3  16         63.55        109.35        16.33 o                         
   8   3  16         59.37         72.07        15.90 o                         
   9   3  16        189.44        346.77        32.56 o                         
  10   3  16        402.58        585.81        66.51 o                         
  11   3  16          2.74          6.02         7.80 o                         
  12   3  16          4.00         11.57        14.05 o                         
  13   3  16         38.21         46.50        12.07 o                         
  14   3  16          0.78          2.61         7.09 o                         
   0   4  16       1837.12       2108.35       166.26 o                         
   1   4  16         15.14         37.62         5.65 o                         
   2   4  16         14.43          2.91         3.54 o                         
   3   4  16         61.00         63.17         7.64 o                         
   4   4  16        299.30        315.21        31.17 o                         
   5   4  16         27.69         31.90         7.52 o                         
   6   4  16        463.77        544.41        68.74 o                         
   7   4  16        256.08        261.17        38.86 o                         
   8   4  16        191.94        161.05        19.12 o                         
   9   4  16          1.32         -0.05         6.68 o                         
  10   4  16         10.90         35.33         9.89 o                         
  11   4  16         34.20         59.80        14.89 o                         
  12   4  16         64.73         66.07        12.81 o                         
  13   4  16         39.00         51.13        18.63 o                         
   1   5  16        686.02        612.47        42.37 o                         
   2   5  16        209.36        255.25        18.86 o                         
   3   5  16        101.72        154.40        13.49 o                         
   4   5  16         85.90        139.11        18.48 o                         
   5   5  16          1.54         15.28         6.59 o                         
   6   5  16         44.43         55.93        10.08 o                         
   7   5  16        125.13        153.29        29.60 o                         
   8   5  16        144.97        129.03        33.71 o                         
   9   5  16         51.87         25.36         8.27 o                         
  10   5  16        133.69        115.63        15.92 o                         
  11   5  16         82.53         86.25        11.82 o                         
  12   5  16         28.18         39.50        18.82 o                         
  13   5  16         40.84         16.24         8.56 o                         
   0   6  16        780.10        914.81       103.60 o                         
   1   6  16        280.39        239.08        21.93 o                         
   2   6  16        166.93        175.46        16.79 o                         
   3   6  16          8.05         11.38         6.83 o                         
   4   6  16        210.79        228.42        20.95 o                         
   5   6  16          5.76         18.27         6.33 o                         
   6   6  16        162.67        225.68        22.16 o                         
   7   6  16        505.97        626.08        73.22 o                         
   8   6  16         32.02         17.53        13.08 o                         
   9   6  16        133.56        160.56        21.96 o                         
  10   6  16          1.54         14.10        10.72 o                         
  11   6  16         11.18          7.82        13.84 o                         
  12   6  16         68.65         24.00        16.98 o                         
   1   7  16        327.07        349.93        28.71 o                         
   2   7  16         40.90         38.03         8.78 o                         
   3   7  16        333.34        432.58        32.51 o                         
   4   7  16         31.41         35.06         8.43 o                         
   5   7  16          6.95         26.36         9.59 o                         
   6   7  16         66.86        115.39        18.37 o                         
   7   7  16          3.77         20.07        11.49 o                         
   8   7  16         14.57         28.78        10.61 o                         
   9   7  16         28.57         47.35        15.73 o                         
  10   7  16          3.90          7.61         9.82 o                         
  11   7  16         12.98          4.21         7.61 o                         
   0   8  16         27.96         44.98        14.33 o                         
   1   8  16        199.73        259.35        23.35 o                         
   2   8  16        572.84        730.02        51.70 o                         
   3   8  16        169.06        183.70        20.13 o                         
   4   8  16         48.11         71.26        12.68 o                         
   5   8  16         34.25         17.88         8.71 o                         
   6   8  16          4.79         -5.61         8.48 o                         
   7   8  16          4.61         22.49        10.64 o                         
   8   8  16        198.26        135.00        26.03 o                         
   9   8  16         27.97         19.18        11.57 o                         
  10   8  16         36.47         22.67        10.08 o                         
   1   9  16          5.22         10.61         8.20 o                         
   2   9  16        197.09        111.08        28.91 o                         
   3   9  16          6.32         -4.65         7.88 o                         
   4   9  16          8.66          3.85         7.31 o                         
   5   9  16         45.40         57.16        14.37 o                         
   6   9  16         23.06         29.23        11.73 o                         
   7   9  16         57.24         40.23        14.35 o                         
   8   9  16          7.65          5.46         8.01 o                         
   9   9  16          6.49         14.50        14.67 o                         
   0  10  16         28.32         18.66        14.22 o                         
   1  10  16          4.22          6.26         9.49 o                         
   2  10  16          1.00         14.27         8.95 o                         
   3  10  16         12.87          6.65         9.84 o                         
   4  10  16         41.55         42.47        13.88 o                         
   5  10  16        156.07         95.70        20.96 o                         
   6  10  16          2.77         15.51        12.37 o                         
   1  11  16         28.26         24.87        29.82 o                         
   2  11  16         24.19          1.49        19.85 o                         
   1   1  17       1207.31       1295.84        83.96 o                         
   2   1  17          7.11         16.01         3.79 o                         
   3   1  17         19.41         19.90         4.48 o                         
   4   1  17        285.49        360.52        32.68 o                         
   5   1  17        541.56        456.62        45.58 o                         
   6   1  17          1.38          3.03         5.47 o                         
   7   1  17        296.76        405.09        50.08 o                         
   8   1  17         11.71         22.74        10.55 o                         
   9   1  17        719.34        844.43        67.70 o                         
  10   1  17        570.63        688.96        78.14 o                         
  11   1  17        185.19        199.49        26.12 o                         
  12   1  17          8.23          7.11         9.84 o                         
  13   1  17        102.29         49.61        13.76 o                         
  14   1  17          2.42          8.83         8.08 o                         
   0   2  17          0.92         10.08         5.92 o                         
   1   2  17         77.03         97.31         9.32 o                         
   2   2  17          1.06          1.18         3.66 o                         
   3   2  17        238.13        256.46        20.88 o                         
   4   2  17        181.27        228.65        17.25 o                         
   5   2  17         20.69         43.77         8.04 o                         
   6   2  17        320.81        364.46        46.64 o                         
   7   2  17         35.67         46.44         9.30 o                         
   8   2  17        181.13        252.91        34.49 o                         
   9   2  17          1.14         22.01        10.14 o                         
  10   2  17         16.71          9.29         6.73 o                         
  11   2  17         68.62         88.13        17.83 o                         
  12   2  17          0.76         18.12        11.15 o                         
  13   2  17         88.88         96.16        22.33 o                         
  14   2  17        107.64         37.33        12.67 o                         
   1   3  17        362.93        362.83        23.62 o                         
   2   3  17         14.88         46.49         6.38 o                         
   3   3  17        218.69        230.39        17.52 o                         
   4   3  17          1.68          9.97         4.13 o                         
   5   3  17         69.97         49.99         9.03 o                         
   6   3  17        187.34        229.99        25.79 o                         
   7   3  17        169.39        221.10        27.56 o                         
   8   3  17         48.74         68.14        15.76 o                         
   9   3  17         66.90         91.95        15.42 o                         
  10   3  17        281.33        415.87        53.77 o                         
  11   3  17         20.25         37.38        10.00 o                         
  12   3  17         32.61         17.16        10.84 o                         
  13   3  17         18.34         19.84        15.73 o                         
   0   4  17        309.55        202.90        20.65 o                         
   1   4  17        980.03        863.19        49.26 o                         
   2   4  17         46.12         26.77         5.43 o                         
   3   4  17        431.49        426.20        35.88 o                         
   4   4  17         22.08         34.58         7.13 o                         
   5   4  17         51.44         66.28         9.23 o                         
   6   4  17        175.53        232.76        30.06 o                         
   7   4  17        194.26        261.43        35.50 o                         
   8   4  17        151.42        193.47        28.86 o                         
   9   4  17          8.23         13.14        13.05 o                         
  10   4  17         33.05         28.43         8.62 o                         
  11   4  17          0.05         -6.60         7.76 o                         
  12   4  17          1.42        -10.02        10.77 o                         
  13   4  17          1.78         24.02        12.75 o                         
   1   5  17         96.29        157.33        16.09 o                         
   2   5  17         65.91        135.20        14.67 o                         
   3   5  17        198.59        143.60        17.26 o                         
   4   5  17        259.31        258.44        21.77 o                         
   5   5  17         20.27          5.14         7.76 o                         
   6   5  17          8.35         29.39         9.74 o                         
   7   5  17         24.15         27.84        10.70 o                         
   8   5  17         20.58         55.91        13.25 o                         
   9   5  17          5.53          0.30         8.08 o                         
  10   5  17          0.17          0.29        11.42 o                         
  11   5  17         76.07         50.75        18.21 o                         
  12   5  17          1.29         -5.18         6.30 o                         
   0   6  17          1.06         23.59        10.13 o                         
   1   6  17          0.06         11.90         7.06 o                         
   2   6  17        120.20        166.82        18.68 o                         
   3   6  17          2.59          1.81         6.22 o                         
   4   6  17        138.23        173.26        24.42 o                         
   5   6  17         15.08         26.57         9.65 o                         
   6   6  17         52.68         55.02        13.24 o                         
   7   6  17        151.10        143.78        20.17 o                         
   8   6  17         55.62         41.32        10.04 o                         
   9   6  17          7.75          2.38         9.49 o                         
  10   6  17        103.90        111.04        16.34 o                         
  11   6  17          3.52         -3.42         9.22 o                         
  12   6  17         68.20         13.15         9.07 o                         
   1   7  17         93.92         89.38        13.59 o                         
   2   7  17         11.23         -2.32         7.29 o                         
   3   7  17          8.72         15.27         8.46 o                         
   4   7  17          2.54         26.06        10.77 o                         
   5   7  17          0.01         -8.74         8.74 o                         
   6   7  17          3.26          0.89         9.26 o                         
   7   7  17          0.08         -8.16         9.27 o                         
   8   7  17         29.40         37.45        13.51 o                         
   9   7  17         95.00         94.51        17.27 o                         
  10   7  17          4.28         -5.47         8.41 o                         
  11   7  17          8.22         12.77         9.09 o                         
   0   8  17        724.93        754.45       185.34 o                         
   1   8  17         10.74         14.63         7.38 o                         
   2   8  17          5.46         14.71         8.53 o                         
   3   8  17          4.12          2.85         7.97 o                         
   4   8  17        271.83        210.65        46.64 o                         
   5   8  17         51.44         40.27        11.65 o                         
   6   8  17          2.30          6.99         8.70 o                         
   7   8  17          0.01         -8.32         8.94 o                         
   8   8  17         23.56         12.99         9.70 o                         
   9   8  17          0.45          3.05         9.69 o                         
   1   9  17         13.32         16.64         8.88 o                         
   2   9  17          0.75         -5.48         7.24 o                         
   3   9  17         30.84         22.21        10.50 o                         
   4   9  17         61.36         53.30        12.14 o                         
   5   9  17         16.26          6.84         8.57 o                         
   6   9  17        107.29         74.10        13.74 o                         
   7   9  17         24.85          1.17        17.45 o                         
   8   9  17          9.58         17.29        16.47 o                         
   0  10  17         99.76         21.72        16.45 o                         
   1  10  17          0.76          7.98        14.49 o                         
   2  10  17          9.52          2.15        13.49 o                         
   3  10  17         17.74         13.65        10.73 o                         
   4  10  17          0.00         -8.01        11.27 o                         
   5  10  17          0.02          5.23        12.95 o                         
   0   0  18        690.24        815.23        94.31 o                         
   1   0  18        292.16        282.41        28.06 o                         
   2   0  18        854.06        770.88        66.68 o                         
   3   0  18        534.68        457.49        56.02 o                         
   4   0  18        314.41        263.89        35.13 o                         
   5   0  18          0.59          3.61         7.93 o                         
   6   0  18         97.42        231.32        45.87 o                         
   7   0  18        598.68        724.77       126.02 o                         
   8   0  18         29.91         67.87        21.65 o                         
   9   0  18         98.81        133.34        23.37 o                         
  10   0  18         49.94         84.76        20.66 o                         
  11   0  18         11.33          2.06         8.85 o                         
  12   0  18         89.70        102.92        29.24 o                         
  13   0  18         32.03         40.46        19.34 o                         
   1   1  18         45.11         90.69         8.72 o                         
   2   1  18        265.37        208.78        16.42 o                         
   3   1  18        469.81        524.14        42.45 o                         
   4   1  18          6.03          5.85         5.28 o                         
   5   1  18         88.06        105.66        18.01 o                         
   6   1  18          1.31         11.54         8.63 o                         
   7   1  18         87.38        153.28        24.40 o                         
   8   1  18         30.60         51.20        13.71 o                         
   9   1  18         11.23         22.65         9.24 o                         
  10   1  18        301.34        437.86        31.91 o                         
  11   1  18          0.30         11.77        10.14 o                         
  12   1  18         32.97         51.83        13.37 o                         
  13   1  18          2.12          5.63         7.90 o                         
   0   2  18        110.01         97.76        13.29 o                         
   1   2  18        156.76        186.21        14.63 o                         
   2   2  18        731.19        867.33        51.23 o                         
   3   2  18        511.51        452.85        29.54 o                         
   4   2  18        142.72        178.16        26.40 o                         
   5   2  18          0.70         -4.01         6.67 o                         
   6   2  18          9.76         -0.82        11.96 o                         
   7   2  18         56.09         64.97        17.64 o                         
   8   2  18         18.76         24.51         7.51 o                         
   9   2  18         60.24         91.15        14.00 o                         
  10   2  18        236.49        222.52        32.12 o                         
  11   2  18         22.53         44.33        11.01 o                         
  12   2  18          1.50          7.37        10.13 o                         
  13   2  18         18.63         -1.89         8.66 o                         
   1   3  18        275.92        317.52        21.39 o                         
   2   3  18         58.74        125.82        10.82 o                         
   3   3  18        251.46        231.48        21.24 o                         
   4   3  18         46.53         41.71         8.44 o                         
   5   3  18        118.38         98.79        13.77 o                         
   6   3  18         31.83         45.50        12.96 o                         
   7   3  18        541.99        652.82        76.21 o                         
   8   3  18         13.05         35.57        12.57 o                         
   9   3  18         20.79         16.68         9.21 o                         
  10   3  18        332.84        529.70        66.38 o                         
  11   3  18          8.00         20.55        13.16 o                         
  12   3  18         35.11         49.66        11.53 o                         
  13   3  18         68.31         41.85        10.89 o                         
   0   4  18         38.58         27.19         7.72 o                         
   1   4  18        592.27        607.10        38.30 o                         
   2   4  18        211.66        182.37        16.25 o                         
   3   4  18        107.51         94.69        13.04 o                         
   4   4  18        413.07        484.18        42.32 o                         
   5   4  18         85.86        108.92        16.36 o                         
   6   4  18        385.08        523.20        61.78 o                         
   7   4  18          6.76         -2.85         6.15 o                         
   8   4  18        175.59        249.31        34.61 o                         
   9   4  18          4.83          0.00         5.56 o                         
  10   4  18         16.74          9.53        10.04 o                         
  11   4  18        128.92        110.99        21.08 o                         
  12   4  18         25.40         28.45        11.79 o                         
   1   5  18          8.69         28.28         9.37 o                         
   2   5  18         49.21         70.92         9.88 o                         
   3   5  18         26.17         22.69         7.58 o                         
   4   5  18          0.20          7.33         7.66 o                         
   5   5  18        164.81        181.55        24.97 o                         
   6   5  18         18.83         13.02        12.49 o                         
   7   5  18         12.74         39.80        11.91 o                         
   8   5  18         18.08         36.47        18.81 o                         
   9   5  18         77.47        102.40        20.41 o                         
  10   5  18         56.07         43.38        16.24 o                         
  11   5  18         48.87         52.96        15.17 o                         
  12   5  18         17.45         -5.56        15.83 o                         
   0   6  18        331.39        230.56        32.87 o                         
   1   6  18         27.32         37.52         9.12 o                         
   2   6  18        207.35        233.08        22.33 o                         
   3   6  18         20.06         33.93         9.38 o                         
   4   6  18          0.55         -8.24         8.24 o                         
   5   6  18        291.69        410.82        37.43 o                         
   6   6  18         13.21         38.59        13.05 o                         
   7   6  18         28.57         38.34        13.96 o                         
   8   6  18         17.32         28.91        12.23 o                         
   9   6  18          0.01         16.46        13.34 o                         
  10   6  18          3.78         11.29         8.67 o                         
  11   6  18          0.46          2.12        15.75 o                         
   1   7  18         20.04         34.30         9.42 o                         
   2   7  18        148.79        204.42        21.75 o                         
   3   7  18         11.83         -3.11         7.23 o                         
   4   7  18          5.07          8.23         7.69 o                         
   5   7  18          0.42          2.47         8.63 o                         
   6   7  18         27.58         28.87        10.47 o                         
   7   7  18         15.82         20.64        12.85 o                         
   8   7  18         26.35         27.57        13.80 o                         
   9   7  18         34.46         48.46        14.59 o                         
  10   7  18         20.83          8.38         8.04 o                         
   0   8  18        296.18        150.48        60.85 o                         
   1   8  18         35.51         30.05        10.64 o                         
   2   8  18        125.37         79.10        21.16 o                         
   3   8  18        185.29        150.09        38.28 o                         
   4   8  18         56.86         84.23        20.32 o                         
   5   8  18          7.28          1.32         7.55 o                         
   6   8  18         56.47         50.84        15.37 o                         
   7   8  18          2.13        -10.45        10.45 o                         
   8   8  18        124.06         74.25        20.43 o                         
   9   8  18         51.03         18.57        15.67 o                         
   1   9  18         65.68         41.19        11.82 o                         
   2   9  18         49.02         16.20        10.93 o                         
   3   9  18         18.56          1.76         8.33 o                         
   4   9  18          0.02         14.05        18.53 o                         
   5   9  18          2.78         -0.67         9.68 o                         
   6   9  18         13.10          5.63        11.98 o                         
   7   9  18         18.45         11.09        11.13 o                         
   0  10  18          5.54          6.42        12.29 o                         
   1  10  18         58.54         13.10        13.87 o                         
   2  10  18          9.09         15.72        20.02 o                         
   3  10  18          0.65        -12.09        13.28 o                         
   1   1  19        567.86        552.08        33.92 o                         
   2   1  19        109.68        107.78        11.20 o                         
   3   1  19          6.23          4.75         8.43 o                         
   4   1  19          1.22          9.43         6.64 o                         
   5   1  19         15.01         12.60         6.78 o                         
   6   1  19        247.78        363.05        46.68 o                         
   7   1  19          1.90          5.56         7.82 o                         
   8   1  19          6.45         10.43         8.35 o                         
   9   1  19          0.06          2.33         8.52 o                         
  10   1  19          4.09         13.24        10.08 o                         
  11   1  19         25.08         30.43         8.69 o                         
  12   1  19         35.81         23.17         8.76 o                         
  13   1  19         10.57         13.55         8.92 o                         
   0   2  19         26.85         35.83         8.50 o                         
   1   2  19        756.74        826.21        48.62 o                         
   2   2  19         15.21          9.45         4.73 o                         
   3   2  19         69.55         67.41        11.88 o                         
   4   2  19         51.90         39.51         9.61 o                         
   5   2  19        618.88        731.34        47.39 o                         
   6   2  19        161.50        204.76        22.85 o                         
   7   2  19        105.63        123.10        21.16 o                         
   8   2  19         13.88          8.50         9.37 o                         
   9   2  19          0.24          5.75        10.45 o                         
  10   2  19        233.22        320.27        43.50 o                         
  11   2  19          6.83         33.11        10.16 o                         
  12   2  19          0.75         -7.89         7.89 o                         
  13   2  19         13.85         21.86         9.26 o                         
   1   3  19        622.88        590.46        38.14 o                         
   2   3  19        392.87        506.94        49.37 o                         
   3   3  19          8.92         -3.44         7.89 o                         
   4   3  19         42.62         52.43         9.47 o                         
   5   3  19         73.72         77.31        16.27 o                         
   6   3  19         24.52         65.60        13.23 o                         
   7   3  19        402.80        540.07        66.89 o                         
   8   3  19        203.30        209.99        22.69 o                         
   9   3  19          9.29         14.91        10.59 o                         
  10   3  19        157.70        167.22        25.87 o                         
  11   3  19          5.48          4.22         7.58 o                         
  12   3  19         27.71         17.87        10.82 o                         
   0   4  19        345.97        311.70        40.92 o                         
   1   4  19        156.92        201.95        20.60 o                         
   2   4  19          3.15         29.73         8.89 o                         
   3   4  19        439.20        514.68        57.46 o                         
   4   4  19        233.34        302.01        36.98 o                         
   5   4  19        220.24        235.45        30.38 o                         
   6   4  19          0.01         -5.37         7.24 o                         
   7   4  19         16.91          5.19         8.73 o                         
   8   4  19         33.09         37.97        12.68 o                         
   9   4  19          6.54         16.38         7.69 o                         
  10   4  19         15.51          1.70         6.77 o                         
  11   4  19          0.23         -7.07         7.07 o                         
  12   4  19         84.57         52.63        16.29 o                         
   1   5  19        403.07        379.70        33.43 o                         
   2   5  19         29.38         21.94         8.00 o                         
   3   5  19          6.69          3.26         5.77 o                         
   4   5  19          8.52         11.48         8.39 o                         
   5   5  19          0.69         26.72        10.33 o                         
   6   5  19          0.01         31.39        11.08 o                         
   7   5  19         80.60        106.58        18.00 o                         
   8   5  19          0.63         -4.55         7.80 o                         
   9   5  19          3.27          7.98         9.26 o                         
  10   5  19          2.13          6.23        11.28 o                         
  11   5  19         15.15         28.24        12.36 o                         
   0   6  19        338.01        501.95        72.76 o                         
   1   6  19          4.25          3.89         6.61 o                         
   2   6  19        179.26        207.47        25.65 o                         
   3   6  19          0.03          3.48         8.86 o                         
   4   6  19         15.99          3.76         9.17 o                         
   5   6  19        141.65        159.87        24.03 o                         
   6   6  19          4.65          0.14         8.73 o                         
   7   6  19         26.58         24.34        12.06 o                         
   8   6  19         61.50         65.83        16.84 o                         
   9   6  19          0.16          7.76         9.69 o                         
  10   6  19          0.47         -5.48        10.42 o                         
   1   7  19          3.12         -0.13         7.04 o                         
   2   7  19         57.26         16.35         8.39 o                         
   3   7  19          1.26         -4.29         6.85 o                         
   4   7  19         34.45         32.29        11.18 o                         
   5   7  19         18.40          0.15         9.40 o                         
   6   7  19          8.80          1.60        10.97 o                         
   7   7  19         52.26         32.42        12.55 o                         
   8   7  19         30.86         12.51         8.71 o                         
   9   7  19          4.21         -6.41        19.67 o                         
   0   8  19         29.06         25.30        25.08 o                         
   1   8  19         78.15         24.44         9.90 o                         
   2   8  19        176.14         86.01        35.64 o                         
   4   8  19          7.00         13.64         8.07 o                         
   5   8  19          2.56        -11.77        11.77 o                         
   6   8  19         45.67         23.19        12.66 o                         
   7   8  19          1.58         -9.81        10.57 o                         
   8   8  19         25.41         18.45        17.48 o                         
   1   9  19         94.80         39.98        25.43 o                         
   2   9  19         53.37         59.14        28.03 o                         
   3   9  19         10.89         -9.96         9.96 o                         
   4   9  19        103.41         42.34        11.77 o                         
   0   0  20        974.17       1017.05       239.98 o                         
   1   0  20         61.14        120.97        16.17 o                         
   2   0  20         25.91          5.35         9.23 o                         
   3   0  20          1.88         15.05        13.28 o                         
   4   0  20         18.50         15.92        14.94 o                         
   5   0  20        178.49        274.62        53.65 o                         
   6   0  20        783.28       1143.45       187.69 o                         
   7   0  20          2.37          5.18        11.06 o                         
   8   0  20        238.77        262.72        31.53 o                         
   9   0  20          3.40         -3.08        12.29 o                         
  10   0  20         13.23         23.61        11.51 o                         
  11   0  20         35.34         64.49        20.94 o                         
  12   0  20         59.78         83.56        17.06 o                         
   1   1  20        176.55        158.20        13.37 o                         
   2   1  20        409.85        429.39        50.69 o                         
   3   1  20         27.82         87.70        17.39 o                         
   4   1  20        195.21        233.62        33.01 o                         
   5   1  20          6.92         12.55         9.34 o                         
   6   1  20          6.99         17.70         9.78 o                         
   7   1  20         86.72        129.50        22.18 o                         
   8   1  20         60.78         46.21        10.72 o                         
   9   1  20         56.24         52.61        14.37 o                         
  10   1  20          1.53          3.35         7.84 o                         
  11   1  20         58.15         36.26        16.39 o                         
  12   1  20         40.11         19.38         9.79 o                         
   0   2  20         87.63         54.54        10.41 o                         
   1   2  20         37.55         21.97         6.97 o                         
   2   2  20        412.62        444.49        40.97 o                         
   3   2  20        293.06        374.56        48.53 o                         
   4   2  20         29.92         18.31        10.92 o                         
   5   2  20         47.82         78.55        16.38 o                         
   6   2  20        102.60        117.00        20.43 o                         
   7   2  20          0.09         -4.13        12.60 o                         
   8   2  20         57.75         88.21        18.20 o                         
   9   2  20         59.61         98.14        16.14 o                         
  10   2  20         24.22         18.75        16.11 o                         
  11   2  20          5.40         25.34        12.39 o                         
  12   2  20          0.32         13.11         7.24 o                         
   2   3  20         45.93         33.26         8.43 o                         
   3   3  20        122.41        180.27        22.85 o                         
   4   3  20        813.66        818.09       116.75 o                         
   5   3  20         20.44         40.05        11.14 o                         
   6   3  20        155.39        190.60        24.92 o                         
   7   3  20        265.38        324.19        28.73 o                         
   8   3  20         29.05         36.11        15.76 o                         
   9   3  20          1.38          8.02         8.40 o                         
  10   3  20        306.02        220.33        23.71 o                         
  11   3  20         18.22          4.70        12.14 o                         
  12   3  20          5.98          4.30        12.21 o                         
   0   4  20       1171.00       1401.90       182.13 o                         
   1   4  20        174.90        193.19        21.73 o                         
   2   4  20         63.38         70.99        12.11 o                         
   3   4  20         11.80         30.87        11.07 o                         
   4   4  20         13.59          9.07        11.60 o                         
   5   4  20          0.52         22.72        11.68 o                         
   6   4  20         63.49        136.65        17.40 o                         
   7   4  20          3.54         19.56        10.94 o                         
   8   4  20         25.71         62.89        12.51 o                         
   9   4  20        262.03        227.95        33.10 o                         
  10   4  20         62.94         53.63        11.10 o                         
  11   4  20         17.49          8.85        20.60 o                         
   1   5  20          6.74         13.90         8.34 o                         
   2   5  20          3.14         15.47         9.35 o                         
   3   5  20         37.65         35.21        20.40 o                         
   4   5  20        164.79        235.27        28.42 o                         
   5   5  20         14.42         25.28        11.29 o                         
   6   5  20          2.01         25.15        19.22 o                         
   7   5  20         26.75          9.24        11.95 o                         
   8   5  20         11.82         12.50        10.92 o                         
   9   5  20          8.46         -8.63        11.25 o                         
  10   5  20         32.81         30.05        12.69 o                         
   0   6  20         88.21        100.55        25.79 o                         
   1   6  20          0.84          4.42         7.55 o                         
   2   6  20         18.05          9.92        12.54 o                         
   3   6  20         46.32         30.95        12.47 o                         
   4   6  20         80.67         61.75        13.79 o                         
   5   6  20         89.62         89.34        15.80 o                         
   6   6  20          8.17         10.43         9.45 o                         
   7   6  20          5.77         21.28        12.83 o                         
   8   6  20         12.60          6.25        11.68 o                         
   9   6  20          0.58         -3.32        11.63 o                         
  10   6  20          3.60          7.98        23.15 o                         
   1   7  20        135.53         79.24        24.48 o                         
   2   7  20          5.06          3.45         8.10 o                         
   3   7  20         31.18         34.01        12.47 o                         
   4   7  20          0.07          1.03         8.84 o                         
   5   7  20          4.16         32.40        16.80 o                         
   6   7  20          6.57         20.36        12.16 o                         
   7   7  20         37.50         32.39        12.12 o                         
   8   7  20          0.13         28.10        18.32 o                         
   0   8  20        130.70         68.36        39.88 o                         
   1   8  20        197.75         72.29        41.69 o                         
   2   8  20         28.12         20.43        11.55 o                         
   3   8  20          7.09          6.79        10.01 o                         
   4   8  20          5.06         -5.59        10.18 o                         
   5   8  20         86.30         17.19        12.89 o                         
   6   8  20          3.20          6.39        12.61 o                         
   1   9  20          9.26         17.69        19.79 o                         
   2   9  20         17.91         19.80        19.36 o                         
   3   9  20         46.89         -3.81        10.62 o                         
   1   1  21        192.43        175.45        16.36 o                         
   2   1  21          6.45         25.83         9.01 o                         
   3   1  21        108.31        123.44        21.68 o                         
   4   1  21        170.13        202.77        29.89 o                         
   5   1  21        125.90        134.05        23.15 o                         
   6   1  21          4.80          5.65         8.13 o                         
   7   1  21          5.83         19.40        11.07 o                         
   8   1  21         23.31         22.05         8.48 o                         
   9   1  21         12.07          5.63         8.70 o                         
  10   1  21          9.77         -9.34         9.37 o                         
  11   1  21         24.56         29.17         9.43 o                         
   0   2  21        378.49        430.82        52.95 o                         
   1   2  21        276.55        247.50        23.43 o                         
   2   2  21        396.48        433.62        48.67 o                         
   3   2  21          3.84         -2.65         9.64 o                         
   4   2  21          0.49         -5.02        11.18 o                         
   5   2  21          0.33          6.78         7.82 o                         
   6   2  21        128.84         92.62        23.92 o                         
   7   2  21         54.76         39.38        18.74 o                         
   8   2  21         14.84          0.65         9.14 o                         
   9   2  21         41.46         39.06        10.96 o                         
  10   2  21         15.34          8.43         9.56 o                         
  11   2  21         25.10         57.04        15.25 o                         
   1   3  21        645.06        720.21        91.29 o                         
   2   3  21         30.56         29.66        10.42 o                         
   3   3  21         13.10         25.90        10.63 o                         
   4   3  21        125.37        122.61        28.41 o                         
   5   3  21         15.86          9.39        13.08 o                         
   6   3  21        364.15        514.29        52.35 o                         
   7   3  21         23.87         65.22        21.08 o                         
   8   3  21        179.80        184.90        30.17 o                         
   9   3  21        394.96        356.75        46.99 o                         
  10   3  21          6.78         23.05        12.43 o                         
  11   3  21        160.97         84.34        19.88 o                         
   0   4  21         74.06         63.86        17.25 o                         
   1   4  21         74.37         93.33        16.03 o                         
   2   4  21          0.18          5.28         8.95 o                         
   3   4  21         65.75         63.41        13.41 o                         
   4   4  21          7.99         13.47         9.76 o                         
   5   4  21         14.36         22.95        10.67 o                         
   6   4  21          1.74         10.14        10.73 o                         
   7   4  21         43.54         42.50        12.11 o                         
   8   4  21          1.53         -8.14         8.14 o                         
   9   4  21          0.14         13.10        11.52 o                         
  10   4  21          6.83         20.90        12.39 o                         
   1   5  21          6.23          2.73        11.53 o                         
   2   5  21         72.67         67.15        14.95 o                         
   3   5  21         32.27         29.64        12.37 o                         
   4   5  21         15.26         16.88        12.43 o                         
   5   5  21         16.36         23.56        13.06 o                         
   6   5  21        293.92        184.00        38.99 o                         
   7   5  21         16.60         23.54        12.54 o                         
   8   5  21         24.08         14.76        10.57 o                         
   9   5  21          3.07         11.81        11.94 o                         
  10   5  21         40.81         13.63        16.16 o                         
   0   6  21          8.85          1.42        11.83 o                         
   1   6  21          4.73          6.14         9.66 o                         
   2   6  21         22.94          9.92        11.81 o                         
   3   6  21         70.44         43.02        19.30 o                         
   4   6  21         53.64         25.50        12.03 o                         
   5   6  21         11.03        -10.28        10.28 o                         
   6   6  21         57.83         20.52        13.59 o                         
   7   6  21          6.66         16.67        14.77 o                         
   8   6  21          0.48          5.47        12.79 o                         
   9   6  21          0.43          9.29        14.36 o                         
   1   7  21         17.25          7.26        10.59 o                         
   2   7  21         10.04         15.38        10.85 o                         
   3   7  21         13.17          6.32        10.89 o                         
   4   7  21         13.54         10.74        14.47 o                         
   5   7  21          0.42         -2.06        10.07 o                         
   6   7  21          1.97         -9.50        10.55 o                         
   7   7  21          0.26          4.69        14.18 o                         
   0   8  21        107.20         38.65        32.16 o                         
   1   8  21         78.62         60.66        39.77 o                         
   2   8  21         71.31          3.06        17.19 o                         
   3   8  21          3.57         13.71        17.28 o                         
   4   8  21          5.08         23.24        17.15 o                         
   5   8  21          1.79        -15.82        15.82 o                         
   0   0  22       1630.01       1609.94       248.38 o                         
   1   0  22         82.05         64.38        16.08 o                         
   2   0  22         44.23         19.45        20.80 o                         
   3   0  22          3.00         -7.57        12.64 o                         
   4   0  22        240.72        293.49        54.91 o                         
   5   0  22        104.27         72.73        23.73 o                         
   6   0  22        257.63        383.31        70.98 o                         
   7   0  22          6.98          6.73         9.79 o                         
   8   0  22        185.93        276.06        55.77 o                         
   9   0  22         40.08         34.04        12.43 o                         
  10   0  22          0.96          9.87        14.94 o                         
  11   0  22          5.80         18.93        25.07 o                         
   1   1  22          0.02          6.75         8.17 o                         
   2   1  22         54.25         67.81        14.38 o                         
   3   1  22          4.69         -7.81         8.40 o                         
   4   1  22        459.82        594.26        72.44 o                         
   5   1  22          2.97         15.77        11.46 o                         
   6   1  22         30.14         21.31        11.71 o                         
   7   1  22         58.58        102.46        20.11 o                         
   8   1  22          0.06         23.07        12.11 o                         
   9   1  22          1.95          8.52        11.99 o                         
  10   1  22        206.42        135.55        18.57 o                         
  11   1  22         20.66         34.69        10.81 o                         
   0   2  22        177.28        216.34        31.48 o                         
   1   2  22          8.62         10.72         8.41 o                         
   2   2  22         25.82         46.33        11.94 o                         
   3   2  22         26.36         46.75        15.07 o                         
   4   2  22        116.73        105.51        20.33 o                         
   5   2  22         17.06          7.61        10.84 o                         
   6   2  22        101.02         97.09        31.17 o                         
   7   2  22         48.24         50.89        14.93 o                         
   8   2  22         25.32         36.97        11.01 o                         
   9   2  22         78.67         60.57        18.74 o                         
  10   2  22         45.16         16.70         9.09 o                         
   1   3  22         13.88         19.35         9.04 o                         
   2   3  22         14.72         22.71        11.07 o                         
   3   3  22          5.10         -6.20        14.36 o                         
   4   3  22         31.80         56.33        14.87 o                         
   5   3  22         12.78          1.32         9.35 o                         
   6   3  22         26.86          7.77        10.19 o                         
   7   3  22          2.22         16.08        11.33 o                         
   8   3  22         23.49         14.98         9.45 o                         
   9   3  22        103.26         82.41        25.17 o                         
  10   3  22         72.18         39.76        20.26 o                         
   0   4  22         23.30         23.88        15.79 o                         
   1   4  22          8.11         10.48         8.93 o                         
   2   4  22         69.90         33.24        12.95 o                         
   3   4  22          2.01         13.25         9.94 o                         
   4   4  22         30.62          5.87        12.59 o                         
   5   4  22         17.62         18.25        18.80 o                         
   6   4  22          2.37          6.12        10.46 o                         
   7   4  22          5.39          0.52        10.70 o                         
   8   4  22          9.04         21.38        12.25 o                         
   9   4  22        111.92         80.72        23.76 o                         
   1   5  22         51.85         38.75        13.85 o                         
   2   5  22          2.87          0.09         9.89 o                         
   3   5  22         42.29         14.31        10.50 o                         
   4   5  22          0.71        -10.28        10.28 o                         
   5   5  22         10.54         36.71        12.55 o                         
   6   5  22         69.93         47.40        16.97 o                         
   7   5  22        156.57         66.50        36.45 o                         
   8   5  22          4.00        -10.75        10.75 o                         
   9   5  22         36.74          9.76        14.18 o                         
   0   6  22        106.75         26.42        17.63 o                         
   1   6  22          0.91         -8.86         9.30 o                         
   2   6  22         15.18         -0.38        10.59 o                         
   3   6  22         23.28         27.53        12.34 o                         
   4   6  22         14.05         15.33        13.87 o                         
   5   6  22          4.45          0.46        11.81 o                         
   6   6  22          1.82         17.24        14.49 o                         
   7   6  22          0.01          2.53        11.96 o                         
   1   7  22          9.03          9.35        13.60 o                         
   2   7  22          2.42          6.25        11.13 o                         
   3   7  22         15.52          6.48        13.15 o                         
   4   7  22         63.09         18.30        14.30 o                         
   5   7  22         40.53          9.20        15.30 o                         
   1   1  23         50.63         55.07        12.65 o                         
   2   1  23        213.82        205.23        36.03 o                         
   3   1  23         58.81         37.96        13.60 o                         
   4   1  23         21.93         22.57        11.94 o                         
   5   1  23         43.99         34.76        23.26 o                         
   6   1  23          1.82         -4.27        10.70 o                         
   7   1  23         71.09         42.12        27.13 o                         
   8   1  23        134.55         89.91        47.08 o                         
   9   1  23        123.81        118.96        50.83 o                         
  10   1  23          0.94          6.66        18.56 o                         
   0   2  23        234.11        117.32        26.46 o                         
   1   2  23         30.31         39.19        10.10 o                         
   2   2  23        192.18        137.94        28.46 o                         
   3   2  23         60.01         49.31        20.92 o                         
   4   2  23         45.50         24.85        17.71 o                         
   5   2  23         89.65         70.87        39.02 o                         
   6   2  23         47.18         33.72        13.37 o                         
   7   2  23        164.87        123.00        53.62 o                         
   8   2  23          6.18          6.96        11.03 o                         
   9   2  23        164.31         71.36        37.00 o                         
   1   3  23          9.05         17.69        11.76 o                         
   2   3  23        146.35         80.04        37.54 o                         
   3   3  23        274.43        209.16        90.12 o                         
   4   3  23         13.54         -1.37         9.92 o                         
   5   3  23         31.92         36.73        13.22 o                         
   6   3  23          6.67          2.48         9.94 o                         
   7   3  23          6.88        -13.38        23.39 o                         
   8   3  23          9.15          6.43        10.55 o                         
   9   3  23         55.07         15.64         8.79 o                         
   0   4  23         12.65          7.02        13.98 o                         
   1   4  23         41.40         15.15        10.19 o                         
   2   4  23        118.44         46.90        13.01 o                         
   3   4  23          2.04          8.85        11.07 o                         
   4   4  23          0.23         13.65        11.44 o                         
   5   4  23         15.79          7.46         9.34 o                         
   7   4  23        121.06         76.49        36.41 o                         
   8   4  23         15.15         -9.46         9.46 o                         
   1   5  23          0.00         -8.69         8.69 o                         
   2   5  23          3.26          3.74        15.63 o                         
   3   5  23          4.86         -2.49        10.99 o                         
   4   5  23         27.07         35.99        15.08 o                         
   5   5  23          5.04         19.61        13.56 o                         
   6   5  23          0.31         11.42        15.39 o                         
   7   5  23         11.57         -5.41        15.75 o                         
   0   6  23          0.08         10.96        19.73 o                         
   1   6  23          0.92         16.97        15.14 o                         
   2   6  23         10.51          6.77        13.36 o                         
   3   6  23          6.20         -1.66         9.76 o                         
   4   6  23         44.71         30.63        19.92 o                         
   5   6  23          0.75         15.98        17.18 o                         
   6   6  23         12.38          3.87        14.96 o                         
   0   0  24        232.44        120.92        33.05 o                         
   1   0  24          2.36         10.12        13.46 o                         
   2   0  24         26.85         19.67        22.37 o                         
   3   0  24         72.79         26.12        39.74 o                         
   4   0  24          1.62        -15.63        21.05 o                         
   5   0  24          0.22         11.24        18.83 o                         
   6   0  24        150.56         91.09        89.52 o                         
   7   0  24         20.72         21.85        19.00 o                         
   8   0  24        132.65         63.73        35.54 o                         
   9   0  24          9.14          2.14        24.48 o                         
   1   1  24          3.31          1.28        14.27 o                         
   2   1  24         42.41         13.20        21.28 o                         
   3   1  24          0.55          1.64        13.32 o                         
   4   1  24         61.29         21.68        19.98 o                         
   5   1  24         58.56         39.93        14.11 o                         
   6   1  24         20.42         13.10        10.43 o                         
   7   1  24         12.49          6.01        15.27 o                         
   8   1  24         12.02         24.38        14.82 o                         
   9   1  24          8.46         31.76        20.25 o                         
   0   2  24         78.65         16.47        13.46 o                         
   1   2  24        188.82         85.17        25.01 o                         
   2   2  24          1.97         -4.19        12.26 o                         
   3   2  24          2.98          3.98        11.59 o                         
   4   2  24          0.20         -5.92        15.77 o                         
   5   2  24        116.54         56.28        24.34 o                         
   6   2  24         11.13          9.28        13.04 o                         
   7   2  24          0.29         -9.05         9.05 o                         
   8   2  24         14.89         22.96        13.49 o                         
   1   3  24         39.29         24.46        13.15 o                         
   2   3  24          0.02          0.96        13.42 o                         
   3   3  24         19.96         -8.78        10.72 o                         
   4   3  24         23.71          7.09        13.50 o                         
   5   3  24         14.65          8.41        12.20 o                         
   6   3  24          4.59        -10.55        10.55 o                         
   7   3  24          4.25         14.15        13.27 o                         
   8   3  24          0.02         15.16        14.86 o                         
   0   4  24         29.81         -6.51        41.90 o                         
   1   4  24         40.05         -3.47        22.55 o                         
   2   4  24          9.47         -4.39        12.94 o                         
   3   4  24         57.72         31.33        19.11 o                         
   4   4  24          0.23          3.43        12.29 o                         
   5   4  24        143.70         56.11        16.21 o                         
   6   4  24         14.82          1.02         9.97 o                         
   7   4  24          4.50         12.90        15.96 o                         
   1   5  24         72.89         10.77        22.68 o                         
   2   5  24          5.36        -10.16        18.41 o                         
   3   5  24          5.39         23.07        38.10 o                         
   4   5  24         49.45         30.91        28.22 o                         
   5   5  24          0.37         14.01        15.58 o                         
   1   1  25          3.38         19.13        13.63 o                         
   2   1  25          5.74         10.68        17.07 o                         
   3   1  25          2.47         16.51        28.35 o                         
   4   1  25         36.53         43.06        18.23 o                         
   5   1  25         30.88         13.39        12.40 o                         
   6   1  25         49.31         25.20        13.10 o                         
   7   1  25         49.11         34.16        17.46 o                         
   0   2  25          0.14         34.69        24.29 o                         
   1   2  25        144.37         55.60        17.34 o                         
   2   2  25          0.18         34.53        17.18 o                         
   3   2  25          0.11         -8.03        11.44 o                         
   4   2  25          0.00        -18.23        19.36 o                         
   5   2  25          3.34         -5.26        16.60 o                         
   6   2  25          4.21          5.97        18.24 o                         
   7   2  25         13.76         -2.52        11.24 o                         
   1   3  25         91.66         24.34        34.91 o                         
   2   3  25          0.21         23.95        23.47 o                         
   3   3  25          4.36         15.02        14.93 o                         
   4   3  25          3.87          9.02        11.53 o                         
   5   3  25         21.14          3.80        12.77 o                         
   6   3  25         10.33        -13.92        13.92 o                         
   2   4  25          2.77         -1.65        16.98 o                         
   3   4  25        123.05         43.81        22.31 o                         
   4   4  25         12.25         30.38        22.08 o                         
   4   0  26         42.30        -25.41        33.33 o                         
   3   1  26          0.21         13.99        53.00 o                         
   4   1  26         11.34          9.25        30.57 o                         
                                                                                
